# Supplementary material for: Pangenome Analysis of the Soilborne Fungal Phytopathogen Rhizoctonia solani and Development of a Comprehensive Web Resource: RsolaniDB
Source: Front Microbiol. 2022 Mar 25;13:839524. doi: 10.3389/fmicb.2022.839524 (PMC8992008; doi:10.3389/fmicb.2022.839524)
Supplement: Supplementary file 2 [file Table_1.xlsx]

## Sheet: Description
Supplementary File 1. Comparative analysis of four AG1 isolates
Description
Sheet 1: Top 100 most enriched InterPro domains predicted in the proteom of AG1-IA R. solani isolate
Sheet 2: Top 100 most enriched InterPro domains predicted in the proteom of AG1-IA-01 R. solani isolate
Sheet 3: Top 100 most enriched InterPro domains predicted in the proteom of AG1-RhiXN.2 R. solani isolate
Sheet 4: Top 100 most enriched InterPro domains predicted in the proteom of AG1-XN.1 R. solani isolate

## Sheet: AG1-IA
Top 100 most enriched InterPro domains
InterPro domain Name	Frequency of occurence	AG1 subgroup	Percentage
WD40 repeat	1707	AG1-IA	9.44607
Protein kinase domain	369	AG1-IA	2.04195
Zn__2__-C6 fungal-type DNA-binding domain	208	AG1-IA	1.15102
Cytochrome P450	192	AG1-IA	1.06248
RNA recognition motif domain	189	AG1-IA	1.04587
WD40-repeat-containing domain	187	AG1-IA	1.03481
Tetratricopeptide repeat	186	AG1-IA	1.02927
Mitochondrial substrate/solute carrier	177	AG1-IA	0.97947
ABC transporter-like	150	AG1-IA	0.830059
Helicase, C-terminal	131	AG1-IA	0.724918
Major facilitator superfamily domain	125	AG1-IA	0.691716
Zinc finger C2H2-type	123	AG1-IA	0.680649
Major facilitator superfamily	113	AG1-IA	0.625311
Tetratricopeptide repeat-containing domain	97	AG1-IA	0.536772
F-box domain	94	AG1-IA	0.52017
ABC transporter type 1, transmembrane domain	87	AG1-IA	0.481434
Fungal transcription factor	87	AG1-IA	0.481434
NACHT nucleoside triphosphatase	86	AG1-IA	0.475901
EF-hand domain	85	AG1-IA	0.470367
Leucine-rich repeat	73	AG1-IA	0.403962
Helicase superfamily 1/2, ATP-binding domain	71	AG1-IA	0.392895
SH3 domain	66	AG1-IA	0.365226
Cellulose-binding domain, fungal	63	AG1-IA	0.348625
Serine-threonine/tyrosine-protein kinase, catalytic domain	63	AG1-IA	0.348625
Zinc finger, RING-type	63	AG1-IA	0.348625
Glutathione S-transferase, N-terminal	60	AG1-IA	0.332024
Zinc finger, CCCH-type	60	AG1-IA	0.332024
Pumilio RNA-binding repeat	55	AG1-IA	0.304355
BTB/POZ domain	51	AG1-IA	0.28222
GNAT domain	48	AG1-IA	0.265619
DnaJ domain	46	AG1-IA	0.254551
Major facilitator, sugar transporter-like	46	AG1-IA	0.254551
Peptidase family A1 domain	46	AG1-IA	0.254551
Short-chain dehydrogenase/reductase SDR	46	AG1-IA	0.254551
DEAD/DEAH box helicase domain	45	AG1-IA	0.249018
Alpha/beta hydrolase fold-1	42	AG1-IA	0.232417
ATPase, AAA-type, core	42	AG1-IA	0.232417
CHAT domain	41	AG1-IA	0.226883
Sel1-like repeat	41	AG1-IA	0.226883
Small GTP-binding protein domain	41	AG1-IA	0.226883
Transcription factor domain, fungi	41	AG1-IA	0.226883
NADP-dependent oxidoreductase domain	40	AG1-IA	0.221349
Cytochrome b5-like heme/steroid binding domain	39	AG1-IA	0.215815
Pectate lyase PlyH/PlyE-like	39	AG1-IA	0.215815
Pentatricopeptide repeat	39	AG1-IA	0.215815
Zinc finger, CCHC-type	39	AG1-IA	0.215815
Thaumatin family	38	AG1-IA	0.210282
Alcohol dehydrogenase, C-terminal	37	AG1-IA	0.204748
Ubiquitin-conjugating enzyme E2	36	AG1-IA	0.199214
CBS domain	34	AG1-IA	0.188147
High mobility group box domain	34	AG1-IA	0.188147
Thioredoxin domain	34	AG1-IA	0.188147
Ankyrin repeat	33	AG1-IA	0.182613
BRCT domain	33	AG1-IA	0.182613
Jacalin-like lectin domain	32	AG1-IA	0.177079
Signal transduction response regulator, receiver domain	32	AG1-IA	0.177079
Zinc finger, ZZ-type	32	AG1-IA	0.177079
Glycoside hydrolase family 16	31	AG1-IA	0.171546
Ricin B, lectin domain	31	AG1-IA	0.171546
Sugar/inositol transporter	31	AG1-IA	0.171546
Glucose-methanol-choline oxidoreductase	30	AG1-IA	0.166012
Peptidase S8/S53 domain	30	AG1-IA	0.166012
P-type ATPase	29	AG1-IA	0.160478
Pleckstrin homology domain	29	AG1-IA	0.160478
Small GTPase	29	AG1-IA	0.160478
Transcription factor, GTP-binding domain	29	AG1-IA	0.160478
Zinc finger, MYND-type	29	AG1-IA	0.160478
Actin family	28	AG1-IA	0.154944
Alcohol dehydrogenase, N-terminal	27	AG1-IA	0.149411
Armadillo	27	AG1-IA	0.149411
C2 domain	27	AG1-IA	0.149411
Domain of unknown function DUF2235	27	AG1-IA	0.149411
Glucose-methanol-choline oxidoreductase, C-terminal	27	AG1-IA	0.149411
Glucose-methanol-choline oxidoreductase, N-terminal	27	AG1-IA	0.149411
Glutathione S-transferase, C-terminal-like	27	AG1-IA	0.149411
PAS domain	27	AG1-IA	0.149411
Proteasome component __PCI__ domain	27	AG1-IA	0.149411
Cyclophilin-type peptidyl-prolyl cis-trans isomerase domain	26	AG1-IA	0.143877
NodB homology domain	26	AG1-IA	0.143877
NUDIX hydrolase domain	26	AG1-IA	0.143877
Ankyrin repeat-containing domain	25	AG1-IA	0.138343
Fungal-type protein kinase	25	AG1-IA	0.138343
Glycoside hydrolase, family 5	25	AG1-IA	0.138343
GTP binding domain	25	AG1-IA	0.138343
Regulator of chromosome condensation, RCC1	25	AG1-IA	0.138343
Rho GTPase-activating protein domain	25	AG1-IA	0.138343
SET domain	25	AG1-IA	0.138343
Zinc finger, GATA-type	25	AG1-IA	0.138343
Dbl homology __DH__ domain	24	AG1-IA	0.132809
Patatin-like phospholipase domain	24	AG1-IA	0.132809
Pectate lyase	24	AG1-IA	0.132809
Zinc finger, LIM-type	24	AG1-IA	0.132809
Carboxylesterase, type B	23	AG1-IA	0.127276
LysM domain	23	AG1-IA	0.127276
RNA helicase, DEAD-box type, Q motif	23	AG1-IA	0.127276
WW domain	23	AG1-IA	0.127276
Cupin 1	22	AG1-IA	0.121742
Glycoside hydrolase, family 61	22	AG1-IA	0.121742
HEAT, type 2	22	AG1-IA	0.121742
Rab-GTPase-TBC domain	22	AG1-IA	0.121742

## Sheet: AG1-IA-01
Top 100 most enriched InterPro domains
InterPro domain Name	Frequency of occurence	AG1 subgroup	Percentage
WD40 repeat	1222	AG1-IA-01	8.9419
Protein kinase domain	275	AG1-IA-01	2.01229
WD40-repeat-containing domain	167	AG1-IA-01	1.22201
Cytochrome P450	145	AG1-IA-01	1.06103
Mitochondrial substrate/solute carrier	143	AG1-IA-01	1.04639
RNA recognition motif domain	139	AG1-IA-01	1.01712
Tetratricopeptide repeat	122	AG1-IA-01	0.892726
ABC transporter-like	120	AG1-IA-01	0.878092
Zn__2__-C6 fungal-type DNA-binding domain	115	AG1-IA-01	0.841504
Helicase, C-terminal	97	AG1-IA-01	0.709791
ABC transporter type 1, transmembrane domain	79	AG1-IA-01	0.578077
F-box domain	73	AG1-IA-01	0.534172
Tetratricopeptide repeat-containing domain	67	AG1-IA-01	0.490268
Zinc finger C2H2-type	62	AG1-IA-01	0.453681
Serine-threonine/tyrosine-protein kinase, catalytic domain	61	AG1-IA-01	0.446363
Major facilitator, sugar transporter-like	54	AG1-IA-01	0.395141
Helicase superfamily 1/2, ATP-binding domain	53	AG1-IA-01	0.387824
Major facilitator superfamily	50	AG1-IA-01	0.365872
Peptidase family A1 domain	49	AG1-IA-01	0.358554
Ubiquitin-like domain	47	AG1-IA-01	0.343919
EF-hand domain	46	AG1-IA-01	0.336602
Major facilitator superfamily domain	46	AG1-IA-01	0.336602
Leucine-rich repeat	44	AG1-IA-01	0.321967
DnaJ domain	43	AG1-IA-01	0.314649
Fungal transcription factor	42	AG1-IA-01	0.307332
Zinc finger, RING-type	42	AG1-IA-01	0.307332
SH3 domain	41	AG1-IA-01	0.300015
BTB/POZ domain	39	AG1-IA-01	0.28538
DEAD/DEAH box helicase domain	39	AG1-IA-01	0.28538
Glutathione S-transferase, N-terminal	38	AG1-IA-01	0.278062
Ubiquitin-conjugating enzyme E2	37	AG1-IA-01	0.270745
Zinc finger, CCCH-type	37	AG1-IA-01	0.270745
Short-chain dehydrogenase/reductase SDR	36	AG1-IA-01	0.263427
ATPase, AAA-type, core	34	AG1-IA-01	0.248793
Peptidase S10, serine carboxypeptidase	32	AG1-IA-01	0.234158
Sel1-like repeat	32	AG1-IA-01	0.234158
Glucose-methanol-choline oxidoreductase	31	AG1-IA-01	0.22684
Thioredoxin domain	31	AG1-IA-01	0.22684
Bromodomain	30	AG1-IA-01	0.219523
NADP-dependent oxidoreductase domain	30	AG1-IA-01	0.219523
Pentatricopeptide repeat	30	AG1-IA-01	0.219523
Dbl homology __DH__ domain	29	AG1-IA-01	0.212205
Pumilio RNA-binding repeat	28	AG1-IA-01	0.204888
Ankyrin repeat	27	AG1-IA-01	0.197571
Domain of unknown function DUF2235	27	AG1-IA-01	0.197571
NACHT nucleoside triphosphatase	27	AG1-IA-01	0.197571
BRCT domain	26	AG1-IA-01	0.190253
C2 domain	26	AG1-IA-01	0.190253
Zinc finger, CCHC-type	26	AG1-IA-01	0.190253
Zinc finger, ZZ-type	26	AG1-IA-01	0.190253
Alcohol dehydrogenase, C-terminal	25	AG1-IA-01	0.182936
Aldehyde dehydrogenase domain	25	AG1-IA-01	0.182936
Ankyrin repeat-containing domain	25	AG1-IA-01	0.182936
Carboxylesterase, type B	25	AG1-IA-01	0.182936
Small GTP-binding protein domain	25	AG1-IA-01	0.182936
Thaumatin family	25	AG1-IA-01	0.182936
Transcription factor, GTP-binding domain	25	AG1-IA-01	0.182936
Actin family	24	AG1-IA-01	0.175618
Cytochrome b5-like heme/steroid binding domain	24	AG1-IA-01	0.175618
Pleckstrin homology domain	24	AG1-IA-01	0.175618
Small GTPase	24	AG1-IA-01	0.175618
Alpha/beta hydrolase fold-1	23	AG1-IA-01	0.168301
Cyclophilin-type peptidyl-prolyl cis-trans isomerase domain	23	AG1-IA-01	0.168301
Armadillo	22	AG1-IA-01	0.160983
Glucose-methanol-choline oxidoreductase, N-terminal	22	AG1-IA-01	0.160983
GNAT domain	22	AG1-IA-01	0.160983
Alcohol dehydrogenase, N-terminal	21	AG1-IA-01	0.153666
NodB homology domain	21	AG1-IA-01	0.153666
P-type ATPase	21	AG1-IA-01	0.153666
AMP-dependent synthetase/ligase	20	AG1-IA-01	0.146349
CBS domain	20	AG1-IA-01	0.146349
Glucose-methanol-choline oxidoreductase, C-terminal	20	AG1-IA-01	0.146349
Regulator of chromosome condensation, RCC1	20	AG1-IA-01	0.146349
Transcription factor domain, fungi	20	AG1-IA-01	0.146349
FAD-binding domain, ferredoxin reductase-type	19	AG1-IA-01	0.139031
FAS1 domain	19	AG1-IA-01	0.139031
HEAT, type 2	19	AG1-IA-01	0.139031
Oligopeptide transporter, OPT superfamily	19	AG1-IA-01	0.139031
Patatin-like phospholipase domain	19	AG1-IA-01	0.139031
Rab-GTPase-TBC domain	19	AG1-IA-01	0.139031
Jacalin-like lectin domain	18	AG1-IA-01	0.131714
K Homology domain, type 1	18	AG1-IA-01	0.131714
Kinesin motor domain	18	AG1-IA-01	0.131714
RNA helicase, DEAD-box type, Q motif	18	AG1-IA-01	0.131714
Signal transduction response regulator, receiver domain	18	AG1-IA-01	0.131714
Aldo/keto reductase	17	AG1-IA-01	0.124396
Clathrin, heavy chain/VPS, 7-fold repeat	17	AG1-IA-01	0.124396
Guanine nucleotide binding protein __G-protein__, alpha subunit	17	AG1-IA-01	0.124396
SET domain	17	AG1-IA-01	0.124396
Aspartic peptidase A1 family	16	AG1-IA-01	0.117079
Dynamin superfamily	16	AG1-IA-01	0.117079
FAD-binding domain, PCMH-type	16	AG1-IA-01	0.117079
Glutathione S-transferase, C-terminal-like	16	AG1-IA-01	0.117079
High mobility group box domain	16	AG1-IA-01	0.117079
Peptidase S8/S53 domain	16	AG1-IA-01	0.117079
Phosphatidylinositol 3-/4-kinase, catalytic domain	16	AG1-IA-01	0.117079
Rho GTPase-activating protein domain	16	AG1-IA-01	0.117079
Ricin B, lectin domain	16	AG1-IA-01	0.117079
Tetracycline resistance protein/drug resistance transporter	16	AG1-IA-01	0.117079
Type I protein exporter	16	AG1-IA-01	0.117079

## Sheet: AG1-IA-RhiXN.2
Top 100 most enriched InterPro domains
InterPro domain Name	Frequency of occurence	AG1 subgroup	Percentage
WD40 repeat	2384	AG1-IA-RhiXN.2	10.42
Reverse transcriptase domain	1214	AG1-IA-RhiXN.2	5.30618
Zinc finger, CCHC-type	685	AG1-IA-RhiXN.2	2.99401
Chromo/chromo shadow domain	609	AG1-IA-RhiXN.2	2.66183
Chromo domain	581	AG1-IA-RhiXN.2	2.53945
Protein kinase domain	400	AG1-IA-RhiXN.2	1.74833
Cytochrome P450	231	AG1-IA-RhiXN.2	1.00966
WD40-repeat-containing domain	231	AG1-IA-RhiXN.2	1.00966
RNA recognition motif domain	196	AG1-IA-RhiXN.2	0.856681
Tetratricopeptide repeat	196	AG1-IA-RhiXN.2	0.856681
Mitochondrial substrate/solute carrier	186	AG1-IA-RhiXN.2	0.812973
ABC transporter-like	180	AG1-IA-RhiXN.2	0.786748
Helicase, C-terminal	176	AG1-IA-RhiXN.2	0.769264
Zn__2__-C6 fungal-type DNA-binding domain	157	AG1-IA-RhiXN.2	0.686219
Zinc finger C2H2-type	142	AG1-IA-RhiXN.2	0.620656
NACHT nucleoside triphosphatase	140	AG1-IA-RhiXN.2	0.611915
Major facilitator superfamily domain	123	AG1-IA-RhiXN.2	0.537611
Major facilitator superfamily	117	AG1-IA-RhiXN.2	0.511386
Tetratricopeptide repeat-containing domain	113	AG1-IA-RhiXN.2	0.493903
F-box domain	111	AG1-IA-RhiXN.2	0.485161
ABC transporter type 1, transmembrane domain	102	AG1-IA-RhiXN.2	0.445824
Fungal transcription factor	101	AG1-IA-RhiXN.2	0.441453
Helicase superfamily 1/2, ATP-binding domain	87	AG1-IA-RhiXN.2	0.380261
EF-hand domain	75	AG1-IA-RhiXN.2	0.327812
Leucine-rich repeat	74	AG1-IA-RhiXN.2	0.323441
Pectate lyase PlyH/PlyE-like	73	AG1-IA-RhiXN.2	0.31907
Serine-threonine/tyrosine-protein kinase, catalytic domain	71	AG1-IA-RhiXN.2	0.310328
Pentatricopeptide repeat	69	AG1-IA-RhiXN.2	0.301587
Ribonuclease H domain	69	AG1-IA-RhiXN.2	0.301587
SH3 domain	67	AG1-IA-RhiXN.2	0.292845
Major facilitator, sugar transporter-like	65	AG1-IA-RhiXN.2	0.284103
BTB/POZ domain	64	AG1-IA-RhiXN.2	0.279733
Zinc finger, RING-type	61	AG1-IA-RhiXN.2	0.26662
Peptidase family A1 domain	60	AG1-IA-RhiXN.2	0.262249
CHAT domain	59	AG1-IA-RhiXN.2	0.257878
Glutathione S-transferase, N-terminal	55	AG1-IA-RhiXN.2	0.240395
Pumilio RNA-binding repeat	55	AG1-IA-RhiXN.2	0.240395
Ubiquitin-like domain	55	AG1-IA-RhiXN.2	0.240395
Cellulose-binding domain, fungal	53	AG1-IA-RhiXN.2	0.231653
Short-chain dehydrogenase/reductase SDR	53	AG1-IA-RhiXN.2	0.231653
NADP-dependent oxidoreductase domain	52	AG1-IA-RhiXN.2	0.227283
GNAT domain	51	AG1-IA-RhiXN.2	0.222912
DEAD/DEAH box helicase domain	50	AG1-IA-RhiXN.2	0.218541
Sel1-like repeat	50	AG1-IA-RhiXN.2	0.218541
Alpha/beta hydrolase fold-1	49	AG1-IA-RhiXN.2	0.21417
Alcohol dehydrogenase, C-terminal	47	AG1-IA-RhiXN.2	0.205429
Transcription factor domain, fungi	47	AG1-IA-RhiXN.2	0.205429
ATPase, AAA-type, core	46	AG1-IA-RhiXN.2	0.201058
Zinc finger, CCCH-type	46	AG1-IA-RhiXN.2	0.201058
Glucose-methanol-choline oxidoreductase	43	AG1-IA-RhiXN.2	0.187945
Small GTP-binding protein domain	42	AG1-IA-RhiXN.2	0.183574
BRCT domain	41	AG1-IA-RhiXN.2	0.179204
Thaumatin family	41	AG1-IA-RhiXN.2	0.179204
DnaJ domain	40	AG1-IA-RhiXN.2	0.174833
Ubiquitin-conjugating enzyme E2	40	AG1-IA-RhiXN.2	0.174833
Zinc finger, ZZ-type	39	AG1-IA-RhiXN.2	0.170462
Dbl homology __DH__ domain	37	AG1-IA-RhiXN.2	0.16172
High mobility group box domain	37	AG1-IA-RhiXN.2	0.16172
SNF2-related, N-terminal domain	37	AG1-IA-RhiXN.2	0.16172
Glucose-methanol-choline oxidoreductase, C-terminal	36	AG1-IA-RhiXN.2	0.15735
Alcohol dehydrogenase, N-terminal	35	AG1-IA-RhiXN.2	0.152979
Cytochrome b5-like heme/steroid binding domain	35	AG1-IA-RhiXN.2	0.152979
Regulator of chromosome condensation, RCC1	35	AG1-IA-RhiXN.2	0.152979
Signal transduction response regulator, receiver domain	35	AG1-IA-RhiXN.2	0.152979
Ankyrin repeat	34	AG1-IA-RhiXN.2	0.148608
Cupin 1	34	AG1-IA-RhiXN.2	0.148608
Glycoside hydrolase, family 61	34	AG1-IA-RhiXN.2	0.148608
Thioredoxin domain	34	AG1-IA-RhiXN.2	0.148608
C2 domain	33	AG1-IA-RhiXN.2	0.144237
Glycoside hydrolase family 16	33	AG1-IA-RhiXN.2	0.144237
Fungal-type protein kinase	32	AG1-IA-RhiXN.2	0.139866
Jacalin-like lectin domain	32	AG1-IA-RhiXN.2	0.139866
NodB homology domain	32	AG1-IA-RhiXN.2	0.139866
Glucose-methanol-choline oxidoreductase, N-terminal	31	AG1-IA-RhiXN.2	0.135495
Transposon, En/Spm-like	31	AG1-IA-RhiXN.2	0.135495
CBS domain	30	AG1-IA-RhiXN.2	0.131125
Pleckstrin homology domain	30	AG1-IA-RhiXN.2	0.131125
RTA-like protein	30	AG1-IA-RhiXN.2	0.131125
Domain of unknown function DUF2235	29	AG1-IA-RhiXN.2	0.126754
Endonuclease/exonuclease/phosphatase	29	AG1-IA-RhiXN.2	0.126754
Rho GTPase-activating protein domain	29	AG1-IA-RhiXN.2	0.126754
Small GTPase	29	AG1-IA-RhiXN.2	0.126754
Sugar/inositol transporter	29	AG1-IA-RhiXN.2	0.126754
Tyrosinase copper-binding domain	29	AG1-IA-RhiXN.2	0.126754
Ankyrin repeat-containing domain	28	AG1-IA-RhiXN.2	0.122383
Bromodomain	28	AG1-IA-RhiXN.2	0.122383
Carboxylesterase, type B	28	AG1-IA-RhiXN.2	0.122383
Cyclophilin-type peptidyl-prolyl cis-trans isomerase domain	28	AG1-IA-RhiXN.2	0.122383
Glycoside hydrolase, family 5	28	AG1-IA-RhiXN.2	0.122383
Peptidase S8/S53 domain	28	AG1-IA-RhiXN.2	0.122383
Actin family	27	AG1-IA-RhiXN.2	0.118012
Armadillo	27	AG1-IA-RhiXN.2	0.118012
Aspartic peptidase A1 family	27	AG1-IA-RhiXN.2	0.118012
Egh16-like virulence factor	27	AG1-IA-RhiXN.2	0.118012
Transcription factor, GTP-binding domain	27	AG1-IA-RhiXN.2	0.118012
AMP-dependent synthetase/ligase	26	AG1-IA-RhiXN.2	0.113641
FAD-binding domain, PCMH-type	26	AG1-IA-RhiXN.2	0.113641
Glycoside hydrolase, family 28	26	AG1-IA-RhiXN.2	0.113641
Homeobox domain	26	AG1-IA-RhiXN.2	0.113641
P-type ATPase	26	AG1-IA-RhiXN.2	0.113641

## Sheet: AG1-IA-XN.1
Top 100 most enriched InterPro domains
InterPro domain Name	Frequency of occurence	AG1 subgroup	Percentage
WD40 repeat	2013	AG1-IA-XN.1	9.99603
Reverse transcriptase domain	755	AG1-IA-XN.1	3.74913
Protein kinase domain	367	AG1-IA-XN.1	1.82243
Zinc finger, CCHC-type	360	AG1-IA-XN.1	1.78767
Chromo/chromo shadow domain	286	AG1-IA-XN.1	1.4202
Chromo domain	269	AG1-IA-XN.1	1.33578
WD40-repeat-containing domain	259	AG1-IA-XN.1	1.28613
Cytochrome P450	242	AG1-IA-XN.1	1.20171
Tetratricopeptide repeat	200	AG1-IA-XN.1	0.993147
ABC transporter-like	197	AG1-IA-XN.1	0.97825
RNA recognition motif domain	174	AG1-IA-XN.1	0.864038
Helicase, C-terminal	160	AG1-IA-XN.1	0.794518
Mitochondrial substrate/solute carrier	159	AG1-IA-XN.1	0.789552
Zn__2__-C6 fungal-type DNA-binding domain	123	AG1-IA-XN.1	0.610786
ABC transporter type 1, transmembrane domain	111	AG1-IA-XN.1	0.551197
NACHT nucleoside triphosphatase	102	AG1-IA-XN.1	0.506505
Tetratricopeptide repeat-containing domain	92	AG1-IA-XN.1	0.456848
Major facilitator superfamily	90	AG1-IA-XN.1	0.446916
Major facilitator superfamily domain	89	AG1-IA-XN.1	0.441951
Helicase superfamily 1/2, ATP-binding domain	84	AG1-IA-XN.1	0.417122
Zinc finger C2H2-type	84	AG1-IA-XN.1	0.417122
EF-hand domain	83	AG1-IA-XN.1	0.412156
F-box domain	82	AG1-IA-XN.1	0.40719
Fungal transcription factor	77	AG1-IA-XN.1	0.382362
Leucine-rich repeat	69	AG1-IA-XN.1	0.342636
Peptidase family A1 domain	67	AG1-IA-XN.1	0.332704
Ribonuclease H domain	67	AG1-IA-XN.1	0.332704
CHAT domain	63	AG1-IA-XN.1	0.312841
Major facilitator, sugar transporter-like	62	AG1-IA-XN.1	0.307876
SH3 domain	61	AG1-IA-XN.1	0.30291
Pectate lyase PlyH/PlyE-like	60	AG1-IA-XN.1	0.297944
BTB/POZ domain	56	AG1-IA-XN.1	0.278081
Serine-threonine/tyrosine-protein kinase, catalytic domain	56	AG1-IA-XN.1	0.278081
NADP-dependent oxidoreductase domain	55	AG1-IA-XN.1	0.273116
Cellulose-binding domain, fungal	54	AG1-IA-XN.1	0.26815
Glutathione S-transferase, N-terminal	53	AG1-IA-XN.1	0.263184
Ubiquitin-like domain	51	AG1-IA-XN.1	0.253253
Zinc finger, RING-type	50	AG1-IA-XN.1	0.248287
DEAD/DEAH box helicase domain	48	AG1-IA-XN.1	0.238355
Short-chain dehydrogenase/reductase SDR	48	AG1-IA-XN.1	0.238355
DnaJ domain	47	AG1-IA-XN.1	0.23339
ATPase, AAA-type, core	46	AG1-IA-XN.1	0.228424
Glucose-methanol-choline oxidoreductase	46	AG1-IA-XN.1	0.228424
Pentatricopeptide repeat	46	AG1-IA-XN.1	0.228424
Pumilio RNA-binding repeat	46	AG1-IA-XN.1	0.228424
Zinc finger, CCCH-type	43	AG1-IA-XN.1	0.213527
Alcohol dehydrogenase, C-terminal	42	AG1-IA-XN.1	0.208561
GNAT domain	38	AG1-IA-XN.1	0.188698
Thaumatin family	38	AG1-IA-XN.1	0.188698
BRCT domain	37	AG1-IA-XN.1	0.183732
Sel1-like repeat	37	AG1-IA-XN.1	0.183732
Alpha/beta hydrolase fold-1	36	AG1-IA-XN.1	0.178767
Cytochrome b5-like heme/steroid binding domain	36	AG1-IA-XN.1	0.178767
Phosphatidylserine decarboxylase-related	36	AG1-IA-XN.1	0.178767
Small GTP-binding protein domain	36	AG1-IA-XN.1	0.178767
SNF2-related, N-terminal domain	36	AG1-IA-XN.1	0.178767
Ubiquitin-conjugating enzyme E2	36	AG1-IA-XN.1	0.178767
C2 domain	35	AG1-IA-XN.1	0.173801
Glucose-methanol-choline oxidoreductase, N-terminal	35	AG1-IA-XN.1	0.173801
Glycoside hydrolase, family 61	35	AG1-IA-XN.1	0.173801
Glycoside hydrolase, family 7	35	AG1-IA-XN.1	0.173801
Signal transduction response regulator, receiver domain	35	AG1-IA-XN.1	0.173801
Alcohol dehydrogenase, N-terminal	34	AG1-IA-XN.1	0.168835
Ankyrin repeat	34	AG1-IA-XN.1	0.168835
Dbl homology __DH__ domain	34	AG1-IA-XN.1	0.168835
Fungal-type protein kinase	34	AG1-IA-XN.1	0.168835
Cys/Met metabolism, pyridoxal phosphate-dependent enzyme	33	AG1-IA-XN.1	0.163869
S1 domain	33	AG1-IA-XN.1	0.163869
Transcription factor domain, fungi	33	AG1-IA-XN.1	0.163869
Bromodomain	32	AG1-IA-XN.1	0.158904
Peptidase S10, serine carboxypeptidase	32	AG1-IA-XN.1	0.158904
Carboxylesterase, type B	31	AG1-IA-XN.1	0.153938
Cupin 1	31	AG1-IA-XN.1	0.153938
Glucose-methanol-choline oxidoreductase, C-terminal	31	AG1-IA-XN.1	0.153938
Small GTPase	31	AG1-IA-XN.1	0.153938
Peptidase S8/S53 domain	30	AG1-IA-XN.1	0.148972
Actin family	29	AG1-IA-XN.1	0.144006
Aldehyde dehydrogenase domain	29	AG1-IA-XN.1	0.144006
Domain of unknown function DUF2235	29	AG1-IA-XN.1	0.144006
NodB homology domain	29	AG1-IA-XN.1	0.144006
Glycoside hydrolase family 16	28	AG1-IA-XN.1	0.139041
Glycoside hydrolase, family 5	28	AG1-IA-XN.1	0.139041
Pectate lyase	28	AG1-IA-XN.1	0.139041
Thioredoxin domain	28	AG1-IA-XN.1	0.139041
ABC-2 type transporter	27	AG1-IA-XN.1	0.134075
Ankyrin repeat-containing domain	27	AG1-IA-XN.1	0.134075
Aspartic peptidase A1 family	27	AG1-IA-XN.1	0.134075
Beta-glucan synthesis-associated, Skn1	27	AG1-IA-XN.1	0.134075
Endonuclease/exonuclease/phosphatase	27	AG1-IA-XN.1	0.134075
Homeobox domain	27	AG1-IA-XN.1	0.134075
Rho GTPase-activating protein domain	27	AG1-IA-XN.1	0.134075
Transcription factor, GTP-binding domain	27	AG1-IA-XN.1	0.134075
AMP-dependent synthetase/ligase	26	AG1-IA-XN.1	0.129109
Cyclophilin-type peptidyl-prolyl cis-trans isomerase domain	26	AG1-IA-XN.1	0.129109
Glycoside hydrolase, family 28	26	AG1-IA-XN.1	0.129109
High mobility group box domain	26	AG1-IA-XN.1	0.129109
Kinesin motor domain	26	AG1-IA-XN.1	0.129109
Multicopper oxidase, type 2	26	AG1-IA-XN.1	0.129109
Rab-GTPase-TBC domain	26	AG1-IA-XN.1	0.129109
Tyrosinase copper-binding domain	26	AG1-IA-XN.1	0.129109
