# Supplementary material for: Pangenome Analysis of the Soilborne Fungal Phytopathogen Rhizoctonia solani and Development of a Comprehensive Web Resource: RsolaniDB
Source: Front Microbiol. 2022 Mar 25;13:839524. doi: 10.3389/fmicb.2022.839524 (PMC8992008; doi:10.3389/fmicb.2022.839524)
Supplement: Supplementary file 3 [file Table_2.xlsx]

## Sheet: Description
Supplementary File 2. CD-HIT protein clusters uniquely enriched in R. solani proteomes
Description
Sheet1: Non-identical CD-HIT clusters predicted uniquely in our R. solani isolates genomes generated in this study
Sheet2: Interpro domain IDs enriched from non-identical CD-HIT clusters.
Sheet3: Interpro IDs uniquely associated with our R. solani isolates genomes generated in this study

## Sheet: CDHIT_non-Identical_clusters
ClusterID	NumSequences	SequenceIDs	ReferenceSequenceID
Cluster 14204	2	RS_AG5_00001833;RS_AG8_00007681;	RS_AG3-T5_00007027
Cluster 48645	2	RS_AG4-R118_00001703;RS_AG4-RS23_00007912;	RS_AG3-T5_00007027
Cluster 40673	1	RS_AG8_00008113;	RS_AG3-T5_00007027
Cluster 39189	1	RS_AG1-1C_00003656;	RS_AG3-T5_00007027
Cluster 45519	2	RS_AG3-1A1_00000836;RS_AG3-1AP_00000872;	RS_AG3-T5_00007027
Cluster 31344	1	RS_AG4-R118_00007873;	RS_AG3-T5_00007027
Cluster 50323	1	RS_AG3-1A1_00001424;	RS_AG3-T5_00007027
Cluster 46094	1	RS_AG1-1C_00003148;	RS_AG3-T5_00007027
Cluster 20176	2	RS_AG4-R118_00008922;RS_AG4-RS23_00003041;	RS_AG3-T5_00007027
Cluster 4700	1	RS_AG8_00000744;	RS_AG3-T5_00007027
Cluster 6227	1	RS_AG1-1B_00003181;	RS_AG3-T5_00007027
Cluster 40812	2	RS_AG4-R118_00003691;RS_AG4-RS23_00003042;	RS_AG3-T5_00007027
Cluster 29799	1	RS_AG2-2IIIB_00000820;	RS_AG3-T5_00007027
Cluster 12875	1	RS_AG1-1A_00005545;	RS_AG3-T5_00007027
Cluster 5278	1	RS_AG6-10EEA_00001982;	RS_AG3-T5_00007027
Cluster 13793	1	RS_AG2-2IIIB_00009734;	RS_AG3-T5_00007027
Cluster 9906	1	RS_AG8_00006845;	RS_AG3-T5_00007027
Cluster 50137	2	RS_AG4-R118_00004687;RS_AG4-RS23_00004887;	RS_AG3-T5_00007027
Cluster 30911	1	RS_AG6-10EEA_00009573;	RS_AG3-T5_00007027
Cluster 14918	2	RS_AG5_00007605;RS_AG5_00007498;	RS_AG3-T5_00007027
Cluster 25976	2	RS_AG4-R118_00005819;RS_AG4-RS23_00000261;	RS_AG3-T5_00007027
Cluster 42713	1	RS_AG5_00002398;	RS_AG3-T5_00007027
Cluster 18742	2	RS_AG5_00006202;RS_AG8_00007188;	RS_AG3-T5_00007027
Cluster 10319	1	RS_AG6-10EEA_00003485;	RS_AG3-T5_00007027
Cluster 8005	1	RS_AG8_00002982;	RS_AG3-T5_00007027
Cluster 44105	1	RS_AG4-RS23_00007887;	RS_AG3-T5_00007027
Cluster 51658	2	RS_AG3-1A1_00004129;RS_AG3-1AP_00007063;	RS_AG3-T5_00007027
Cluster 56241	1	RS_AG5_00008127;	RS_AG3-T5_00007027
Cluster 20880	2	RS_AG3-1AP_00004079;RS_AG3-1AP_00004254;	RS_AG3-T5_00007027
Cluster 11064	3	RS_AG2-2IIIB_00009313;RS_AG3-1AP_00005273;RS_AG3-T5_00007361;	RS_AG3-T5_00007027
Cluster 52660	1	RS_AG6-10EEA_00003662;	RS_AG3-T5_00007027
Cluster 23417	1	RS_AG2-2IIIB_00010225;	RS_AG3-T5_00007027
Cluster 17450	2	RS_AG1-1C_00007873;RS_AG5_00009024;	RS_AG3-T5_00007027
Cluster 20465	1	RS_AG6-10EEA_00004981;	RS_AG3-T5_00007027
Cluster 41785	1	RS_AG2-2IIIB_00009921;	RS_AG3-T5_00007027
Cluster 26364	1	RS_AG5_00006427;	RS_AG3-T5_00007027
Cluster 27066	1	RS_AG6-10EEA_00006791;	RS_AG3-T5_00007027
Cluster 32733	1	RS_AG8_00005217;	RS_AG3-T5_00007027
Cluster 47502	1	RS_AG3-1AP_00000105;	RS_AG3-T5_00007027
Cluster 17482	2	RS_AG5_00009029;RS_AG8_00007619;	RS_AG3-T5_00007027
Cluster 27093	2	RS_AG3-1A1_00009406;RS_AG3-1AP_00008144;	RS_AG3-T5_00007027
Cluster 38264	1	RS_AG4-R118_00009187;	RS_AG3-T5_00007027
Cluster 25374	1	RS_AG3-1A1_00010696;	RS_AG3-T5_00007027
Cluster 34587	1	RS_AG6-10EEA_00004811;	RS_AG3-T5_00007027
Cluster 4473	3	RS_AG2-2IIIB_00004798;RS_AG5_00006587;RS_AG8_00001605;	RS_AG3-T5_00007027
Cluster 33254	4	RS_AG5_00009215;RS_AG5_00008104;RS_AG5_00007716;RS_AG8_00008462;	RS_AG3-T5_00007027
Cluster 2915	1	RS_AG1-1C_00008959;	RS_AG3-T5_00007027
Cluster 34192	1	RS_AG1-1A_00008120;	RS_AG3-T5_00007027
Cluster 15400	2	RS_AG4-R118_00008645;RS_AG4-RS23_00007219;	RS_AG3-T5_00007027
Cluster 35082	1	RS_AG3-T5_00007240;	RS_AG3-T5_00007027
Cluster 22932	1	RS_AG3-1AP_00007269;	RS_AG3-T5_00007027
Cluster 7689	1	RS_AG8_00006217;	RS_AG3-T5_00007027
Cluster 20647	1	RS_AG6-10EEA_00003938;	RS_AG3-T5_00007027
Cluster 51517	1	RS_AG3-1A1_00006588;	RS_AG3-T5_00007027
Cluster 14879	3	RS_AG6-10EEA_00006078;RS_AG6-10EEA_00009000;RS_AG6-10EEA_00008999;	RS_AG3-T5_00007027
Cluster 46189	1	RS_AG1-1C_00005327;	RS_AG3-T5_00007027
Cluster 21102	1	RS_AG8_00002691;	RS_AG3-T5_00007027
Cluster 16749	1	RS_AG1-1C_00004935;	RS_AG3-T5_00007027
Cluster 5410	1	RS_AG3-1AP_00004069;	RS_AG3-T5_00007027
Cluster 8693	3	RS_AG4-R118_00002601;RS_AG1-1A_00007033;RS_AG4-RS23_00002861;	RS_AG3-T5_00007027
Cluster 43160	1	RS_AG4-RS23_00008184;	RS_AG3-T5_00007027
Cluster 1612	1	RS_AG3-1A1_00010716;	RS_AG3-T5_00007027
Cluster 22811	1	RS_AG3-T5_00002040;	RS_AG3-T5_00007027
Cluster 24782	1	RS_AG2-2IIIB_00007611;	RS_AG3-T5_00007027
Cluster 6127	2	RS_AG2-2IIIB_00009800;RS_AG3-1A1_00008468;	RS_AG3-T5_00007027
Cluster 12650	2	RS_AG8_00000492;RS_AG4-RS23_00003676;	RS_AG3-T5_00007027
Cluster 31447	1	RS_AG1-1A_00007243;	RS_AG3-T5_00007027
Cluster 41894	1	RS_AG8_00000419;	RS_AG3-T5_00007027
Cluster 26993	1	RS_AG3-T5_00007610;	RS_AG3-T5_00007027
Cluster 49130	2	RS_AG5_00006075;RS_AG8_00001433;	RS_AG3-T5_00007027
Cluster 17167	1	RS_AG4-RS23_00001120;	RS_AG3-T5_00007027
Cluster 2307	3	RS_AG4-R118_00006815;RS_AG6-10EEA_00003198;RS_AG4-RS23_00006539;	RS_AG3-T5_00007027
Cluster 19708	1	RS_AG5_00002772;	RS_AG3-T5_00007027
Cluster 42851	4	RS_AG1-1C_00008969;RS_AG1-1C_00008180;RS_AG1-1C_00008182;RS_AG6-10EEA_00003843;	RS_AG3-T5_00007027
Cluster 29264	1	RS_AG1-1C_00006735;	RS_AG3-T5_00007027
Cluster 34272	1	RS_AG8_00008390;	RS_AG3-T5_00007027
Cluster 47994	2	RS_AG5_00003487;RS_AG8_00008321;	RS_AG3-T5_00007027
Cluster 23234	1	RS_AG2-2IIIB_00001432;	RS_AG3-T5_00007027
Cluster 20846	2	RS_AG1-1B_00002383;RS_AG4-RS23_00003534;	RS_AG3-T5_00007027
Cluster 52658	1	RS_AG8_00006460;	RS_AG3-T5_00007027
Cluster 35802	1	RS_AG6-10EEA_00007243;	RS_AG3-T5_00007027
Cluster 18756	1	RS_AG6-10EEA_00007319;	RS_AG3-T5_00007027
Cluster 45737	2	RS_AG4-R118_00000493;RS_AG4-RS23_00005345;	RS_AG3-T5_00007027
Cluster 3558	1	RS_AG4-RS23_00003947;	RS_AG3-T5_00007027
Cluster 1364	1	RS_AG4-RS23_00007044;	RS_AG3-T5_00007027
Cluster 34928	3	RS_AG6-10EEA_00001527;RS_AG6-10EEA_00002374;RS_AG6-10EEA_00008432;	RS_AG3-T5_00007027
Cluster 4911	1	RS_AG5_00006058;	RS_AG3-T5_00007027
Cluster 32878	1	RS_AG6-10EEA_00002505;	RS_AG3-T5_00007027
Cluster 15065	2	RS_AG4-R118_00008950;RS_AG4-RS23_00005540;	RS_AG3-T5_00007027
Cluster 54696	1	RS_AG2-2IIIB_00001351;	RS_AG3-T5_00007027
Cluster 24554	1	RS_AG3-1A1_00010032;	RS_AG3-T5_00007027
Cluster 27329	1	RS_AG4-RS23_00007028;	RS_AG3-T5_00007027
Cluster 42109	1	RS_AG3-T5_00005824;	RS_AG3-T5_00007027
Cluster 33841	1	RS_AG2-2IIIB_00003740;	RS_AG3-T5_00007027
Cluster 44372	1	RS_AG6-10EEA_00009980;	RS_AG3-T5_00007027
Cluster 34915	4	RS_AG3-1A1_00010725;RS_AG3-1AP_00007701;RS_AG3-T5_00006199;RS_AG5_00008735;	RS_AG3-T5_00007027
Cluster 8470	2	RS_AG5_00006714;RS_AG8_00008086;	RS_AG3-T5_00007027
Cluster 48467	1	RS_AG1-1B_00000282;	RS_AG3-T5_00007027
Cluster 17212	1	RS_AG6-10EEA_00003676;	RS_AG3-T5_00007027
Cluster 38197	2	RS_AG4-R118_00005170;RS_AG4-RS23_00005595;	RS_AG3-T5_00007027
Cluster 25464	2	RS_AG5_00001949;RS_AG8_00002333;	RS_AG3-T5_00007027
Cluster 47959	1	RS_AG4-R118_00002525;	RS_AG3-T5_00007027
Cluster 29039	1	RS_AG6-10EEA_00002969;	RS_AG3-T5_00007027
Cluster 22880	1	RS_AG1-1A_00007253;	RS_AG3-T5_00007027
Cluster 27148	1	RS_AG2-2IIIB_00005151;	RS_AG3-T5_00007027
Cluster 48080	2	RS_AG5_00004149;RS_AG8_00008225;	RS_AG3-T5_00007027
Cluster 51406	1	RS_AG1-1C_00001133;	RS_AG3-T5_00007027
Cluster 38582	1	RS_AG3-1A1_00010956;	RS_AG3-T5_00007027
Cluster 53601	1	RS_AG6-10EEA_00010000;	RS_AG3-T5_00007027
Cluster 34505	2	RS_AG5_00006341;RS_AG8_00008423;	RS_AG3-T5_00007027
Cluster 30946	2	RS_AG4-R118_00008601;RS_AG4-RS23_00001136;	RS_AG3-T5_00007027
Cluster 2851	1	RS_AG4-RS23_00005421;	RS_AG3-T5_00007027
Cluster 12239	2	RS_AG6-10EEA_00009914;RS_AG6-10EEA_00007162;	RS_AG3-T5_00007027
Cluster 29568	2	RS_AG1-1C_00000861;RS_AG4-RS23_00004279;	RS_AG3-T5_00007027
Cluster 22852	1	RS_AG2-2IIIB_00001239;	RS_AG3-T5_00007027
Cluster 16448	1	RS_AG6-10EEA_00001617;	RS_AG3-T5_00007027
Cluster 12430	1	RS_AG1-1C_00008534;	RS_AG3-T5_00007027
Cluster 28734	1	RS_AG5_00006656;	RS_AG3-T5_00007027
Cluster 43808	1	RS_AG5_00008329;	RS_AG3-T5_00007027
Cluster 48052	1	RS_AG2-2IIIB_00009206;	RS_AG3-T5_00007027
Cluster 38550	1	RS_AG4-RS23_00007594;	RS_AG3-T5_00007027
Cluster 19096	3	RS_AG4-R118_00003580;RS_AG6-10EEA_00006388;RS_AG4-RS23_00003834;	RS_AG3-T5_00007027
Cluster 9465	1	RS_AG3-1AP_00007125;	RS_AG3-T5_00007027
Cluster 35948	1	RS_AG1-1A_00003530;	RS_AG3-T5_00007027
Cluster 14536	3	RS_AG4-R118_00003807;RS_AG8_00001336;RS_AG4-RS23_00006892;	RS_AG3-T5_00007027
Cluster 58826	1	RS_AG2-2IIIB_00005693;	RS_AG3-T5_00007027
Cluster 24815	1	RS_AG4-RS23_00001684;	RS_AG3-T5_00007027
Cluster 23941	1	RS_AG1-1A_00005333;	RS_AG3-T5_00007027
Cluster 22465	1	RS_AG4-R118_00008956;	RS_AG3-T5_00007027
Cluster 13627	1	RS_AG3-T5_00004340;	RS_AG3-T5_00007027
Cluster 19200	2	RS_AG3-1A1_00010660;RS_AG8_00001210;	RS_AG3-T5_00007027
Cluster 35146	1	RS_AG4-R118_00006099;	RS_AG3-T5_00007027
Cluster 19409	1	RS_AG2-2IIIB_00004563;	RS_AG3-T5_00007027
Cluster 31329	1	RS_AG1-1C_00007183;	RS_AG3-T5_00007027
Cluster 17251	2	RS_AG5_00009200;RS_AG8_00007758;	RS_AG3-T5_00007027
Cluster 33299	1	RS_AG4-R118_00002920;	RS_AG3-T5_00007027
Cluster 32093	1	RS_AG2-2IIIB_00006275;	RS_AG3-T5_00007027
Cluster 36510	1	RS_AG2-2IIIB_00005698;	RS_AG3-T5_00007027
Cluster 34661	1	RS_AG3-T5_00006014;	RS_AG3-T5_00007027
Cluster 33558	1	RS_AG3-T5_00007883;	RS_AG3-T5_00007027
Cluster 52362	1	RS_AG1-1C_00008039;	RS_AG3-T5_00007027
Cluster 41859	1	RS_AG1-1C_00006343;	RS_AG3-T5_00007027
Cluster 27919	1	RS_AG8_00008349;	RS_AG3-T5_00007027
Cluster 11077	1	RS_AG8_00007092;	RS_AG3-T5_00007027
Cluster 36032	1	RS_AG1-1A_00007407;	RS_AG3-T5_00007027
Cluster 43399	2	RS_AG1-1B_00006241;RS_AG1-1A_00003312;	RS_AG3-T5_00007027
Cluster 34318	2	RS_AG3-1A1_00001051;RS_AG3-1AP_00001687;	RS_AG3-T5_00007027
Cluster 18565	2	RS_AG5_00003264;RS_AG8_00007753;	RS_AG3-T5_00007027
Cluster 32911	1	RS_AG2-2IIIB_00000484;	RS_AG3-T5_00007027
Cluster 44462	1	RS_AG6-10EEA_00009760;	RS_AG3-T5_00007027
Cluster 42707	1	RS_AG5_00003104;	RS_AG3-T5_00007027
Cluster 20753	1	RS_AG1-1B_00005202;	RS_AG3-T5_00007027
Cluster 630	2	RS_AG3-T5_00003958;RS_AG5_00002135;	RS_AG3-T5_00007027
Cluster 41229	1	RS_AG8_00008177;	RS_AG3-T5_00007027
Cluster 56249	1	RS_AG6-10EEA_00002203;	RS_AG3-T5_00007027
Cluster 15693	1	RS_AG1-1C_00008426;	RS_AG3-T5_00007027
Cluster 44781	1	RS_AG2-2IIIB_00004259;	RS_AG3-T5_00007027
Cluster 14433	1	RS_AG4-R118_00008459;	RS_AG3-T5_00007027
Cluster 35876	1	RS_AG4-RS23_00003268;	RS_AG3-T5_00007027
Cluster 24469	2	RS_AG2-2IIIB_00004418;RS_AG5_00008914;	RS_AG3-T5_00007027
Cluster 4356	1	RS_AG5_00008998;	RS_AG3-T5_00007027
Cluster 16520	1	RS_AG1-1C_00005796;	RS_AG3-T5_00007027
Cluster 30952	1	RS_AG1-1B_00002685;	RS_AG3-T5_00007027
Cluster 23326	1	RS_AG3-T5_00003606;	RS_AG3-T5_00007027
Cluster 8105	1	RS_AG5_00001546;	RS_AG3-T5_00007027
Cluster 23392	1	RS_AG6-10EEA_00004768;	RS_AG3-T5_00007027
Cluster 30980	1	RS_AG5_00009308;	RS_AG3-T5_00007027
Cluster 12380	3	RS_AG4-R118_00007707;RS_AG4-R118_00008740;RS_AG4-RS23_00008320;	RS_AG3-T5_00007027
Cluster 37932	1	RS_AG6-10EEA_00009249;	RS_AG3-T5_00007027
Cluster 14315	1	RS_AG1-1B_00005841;	RS_AG3-T5_00007027
Cluster 3951	1	RS_AG1-1A_00007377;	RS_AG3-T5_00007027
Cluster 43637	3	RS_AG1-1B_00005046;RS_AG3-1AP_00005418;RS_AG1-1A_00003438;	RS_AG3-T5_00007027
Cluster 27344	1	RS_AG1-1C_00000307;	RS_AG3-T5_00007027
Cluster 54500	1	RS_AG6-10EEA_00003068;	RS_AG3-T5_00007027
Cluster 33764	1	RS_AG2-2IIIB_00010538;	RS_AG3-T5_00007027
Cluster 29197	1	RS_AG3-1A1_00009786;	RS_AG3-T5_00007027
Cluster 21465	3	RS_AG4-R118_00005691;RS_AG5_00004864;RS_AG4-RS23_00001727;	RS_AG3-T5_00007027
Cluster 14328	1	RS_AG6-10EEA_00007783;	RS_AG3-T5_00007027
Cluster 1620	2	RS_AG5_00007361;RS_AG8_00007669;	RS_AG3-T5_00007027
Cluster 7498	2	RS_AG4-R118_00004553;RS_AG4-RS23_00004392;	RS_AG3-T5_00007027
Cluster 38039	1	RS_AG1-1B_00004142;	RS_AG3-T5_00007027
Cluster 17294	1	RS_AG3-1A1_00001665;	RS_AG3-T5_00007027
Cluster 10145	2	RS_AG3-1A1_00004592;RS_AG3-1AP_00005122;	RS_AG3-T5_00007027
Cluster 35677	1	RS_AG2-2IIIB_00007993;	RS_AG3-T5_00007027
Cluster 16877	3	RS_AG5_00006199;RS_AG5_00006198;RS_AG8_00003077;	RS_AG3-T5_00007027
Cluster 53266	1	RS_AG4-RS23_00004634;	RS_AG3-T5_00007027
Cluster 44187	1	RS_AG8_00005855;	RS_AG3-T5_00007027
Cluster 24003	1	RS_AG6-10EEA_00005872;	RS_AG3-T5_00007027
Cluster 55113	1	RS_AG1-1C_00005912;	RS_AG3-T5_00007027
Cluster 49510	1	RS_AG1-1B_00005683;	RS_AG3-T5_00007027
Cluster 31066	1	RS_AG8_00004393;	RS_AG3-T5_00007027
Cluster 51323	1	RS_AG1-1B_00002001;	RS_AG3-T5_00007027
Cluster 41931	1	RS_AG2-2IIIB_00008666;	RS_AG3-T5_00007027
Cluster 36589	1	RS_AG2-2IIIB_00005648;	RS_AG3-T5_00007027
Cluster 21000	1	RS_AG6-10EEA_00008398;	RS_AG3-T5_00007027
Cluster 2436	1	RS_AG1-1C_00004970;	RS_AG3-T5_00007027
Cluster 31911	1	RS_AG4-RS23_00008278;	RS_AG3-T5_00007027
Cluster 16300	1	RS_AG4-RS23_00005489;	RS_AG3-T5_00007027
Cluster 43062	2	RS_AG2-2IIIB_00004988;RS_AG3-T5_00007718;	RS_AG3-T5_00007027
Cluster 33560	2	RS_AG5_00001089;RS_AG5_00008864;	RS_AG3-T5_00007027
Cluster 20375	1	RS_AG1-1C_00004195;	RS_AG3-T5_00007027
Cluster 18266	2	RS_AG4-R118_00002548;RS_AG4-RS23_00007202;	RS_AG3-T5_00007027
Cluster 40244	1	RS_AG1-1C_00005689;	RS_AG3-T5_00007027
Cluster 49866	1	RS_AG3-1AP_00008815;	RS_AG3-T5_00007027
Cluster 54981	2	RS_AG4-R118_00006004;RS_AG4-RS23_00008047;	RS_AG3-T5_00007027
Cluster 29754	1	RS_AG1-1A_00003063;	RS_AG3-T5_00007027
Cluster 5341	1	RS_AG8_00002158;	RS_AG3-T5_00007027
Cluster 13323	1	RS_AG6-10EEA_00005662;	RS_AG3-T5_00007027
Cluster 14886	3	RS_AG4-R118_00008961;RS_AG6-10EEA_00008593;RS_AG4-RS23_00007383;	RS_AG3-T5_00007027
Cluster 38911	1	RS_AG5_00005167;	RS_AG3-T5_00007027
Cluster 20110	1	RS_AG1-1C_00001902;	RS_AG3-T5_00007027
Cluster 9696	1	RS_AG6-10EEA_00007582;	RS_AG3-T5_00007027
Cluster 14290	1	RS_AG5_00001519;	RS_AG3-T5_00007027
Cluster 21343	1	RS_AG4-R118_00008776;	RS_AG3-T5_00007027
Cluster 35755	1	RS_AG1-1C_00001014;	RS_AG3-T5_00007027
Cluster 46000	2	RS_AG4-R118_00000655;RS_AG4-RS23_00000421;	RS_AG3-T5_00007027
Cluster 13362	1	RS_AG6-10EEA_00003903;	RS_AG3-T5_00007027
Cluster 3354	2	RS_AG6-10EEA_00010021;RS_AG6-10EEA_00008596;	RS_AG3-T5_00007027
Cluster 41474	1	RS_AG1-1A_00001714;	RS_AG3-T5_00007027
Cluster 17547	1	RS_AG6-10EEA_00007970;	RS_AG3-T5_00007027
Cluster 19468	1	RS_AG1-1C_00000434;	RS_AG3-T5_00007027
Cluster 13137	1	RS_AG6-10EEA_00003328;	RS_AG3-T5_00007027
Cluster 47792	1	RS_AG6-10EEA_00009762;	RS_AG3-T5_00007027
Cluster 32277	1	RS_AG1-1A_00004357;	RS_AG3-T5_00007027
Cluster 28176	2	RS_AG4-R118_00003497;RS_AG4-RS23_00008309;	RS_AG3-T5_00007027
Cluster 26707	1	RS_AG2-2IIIB_00007222;	RS_AG3-T5_00007027
Cluster 11495	1	RS_AG5_00004361;	RS_AG3-T5_00007027
Cluster 42800	1	RS_AG8_00000991;	RS_AG3-T5_00007027
Cluster 48931	1	RS_AG6-10EEA_00006790;	RS_AG3-T5_00007027
Cluster 17708	1	RS_AG1-1B_00001739;	RS_AG3-T5_00007027
Cluster 46296	2	RS_AG4-R118_00004996;RS_AG4-RS23_00001621;	RS_AG3-T5_00007027
Cluster 2942	1	RS_AG5_00002956;	RS_AG3-T5_00007027
Cluster 392	1	RS_AG8_00001367;	RS_AG3-T5_00007027
Cluster 24701	1	RS_AG8_00005386;	RS_AG3-T5_00007027
Cluster 14687	2	RS_AG4-R118_00002280;RS_AG4-RS23_00007727;	RS_AG3-T5_00007027
Cluster 51242	1	RS_AG6-10EEA_00005484;	RS_AG3-T5_00007027
Cluster 7734	1	RS_AG3-T5_00008388;	RS_AG3-T5_00007027
Cluster 47130	1	RS_AG4-RS23_00005133;	RS_AG3-T5_00007027
Cluster 25735	1	RS_AG1-1C_00005389;	RS_AG3-T5_00007027
Cluster 22787	1	RS_AG2-2IIIB_00002911;	RS_AG3-T5_00007027
Cluster 28465	1	RS_AG4-R118_00007401;	RS_AG3-T5_00007027
Cluster 25910	2	RS_AG1-1C_00003997;RS_AG1-1A_00006217;	RS_AG3-T5_00007027
Cluster 24984	1	RS_AG6-10EEA_00009783;	RS_AG3-T5_00007027
Cluster 1439	3	RS_AG6-10EEA_00007012;RS_AG6-10EEA_00006471;RS_AG6-10EEA_00006552;	RS_AG3-T5_00007027
Cluster 2013	1	RS_AG5_00006484;	RS_AG3-T5_00007027
Cluster 31791	1	RS_AG2-2IIIB_00009301;	RS_AG3-T5_00007027
Cluster 28222	1	RS_AG3-T5_00007704;	RS_AG3-T5_00007027
Cluster 1645	1	RS_AG6-10EEA_00004350;	RS_AG3-T5_00007027
Cluster 35001	3	RS_AG3-1A1_00001543;RS_AG3-T5_00000609;RS_AG6-10EEA_00002992;	RS_AG3-T5_00007027
Cluster 54298	2	RS_AG4-R118_00002441;RS_AG4-RS23_00004705;	RS_AG3-T5_00007027
Cluster 24937	1	RS_AG4-RS23_00008359;	RS_AG3-T5_00007027
Cluster 22734	1	RS_AG1-1C_00006122;	RS_AG3-T5_00007027
Cluster 3600	3	RS_AG1-1B_00000191;RS_AG8_00000622;RS_AG4-RS23_00002272;	RS_AG3-T5_00007027
Cluster 15451	3	RS_AG1-1C_00003725;RS_AG2-2IIIB_00005535;RS_AG1-1B_00006106;	RS_AG3-T5_00007027
Cluster 32550	2	RS_AG4-R118_00001255;RS_AG4-RS23_00001012;	RS_AG3-T5_00007027
Cluster 40597	1	RS_AG1-1A_00002686;	RS_AG3-T5_00007027
Cluster 21181	1	RS_AG1-1B_00001581;	RS_AG3-T5_00007027
Cluster 37094	2	RS_AG4-R118_00002503;RS_AG4-RS23_00003214;	RS_AG3-T5_00007027
Cluster 46465	1	RS_AG6-10EEA_00008473;	RS_AG3-T5_00007027
Cluster 43721	1	RS_AG4-RS23_00004583;	RS_AG3-T5_00007027
Cluster 36396	1	RS_AG6-10EEA_00002498;	RS_AG3-T5_00007027
Cluster 47674	1	RS_AG5_00009513;	RS_AG3-T5_00007027
Cluster 2251	2	RS_AG4-R118_00002543;RS_AG4-RS23_00003088;	RS_AG3-T5_00007027
Cluster 14634	3	RS_AG4-R118_00001854;RS_AG5_00005175;RS_AG5_00003224;	RS_AG3-T5_00007027
Cluster 49502	1	RS_AG3-1A1_00010648;	RS_AG3-T5_00007027
Cluster 39000	1	RS_AG6-10EEA_00002027;	RS_AG3-T5_00007027
Cluster 23036	1	RS_AG5_00001294;	RS_AG3-T5_00007027
Cluster 16770	3	RS_AG2-2IIIB_00006163;RS_AG1-1B_00001701;RS_AG3-T5_00004298;	RS_AG3-T5_00007027
Cluster 15494	1	RS_AG2-2IIIB_00003839;	RS_AG3-T5_00007027
Cluster 14840	1	RS_AG1-1A_00007365;	RS_AG3-T5_00007027
Cluster 20705	2	RS_AG5_00003958;RS_AG8_00008314;	RS_AG3-T5_00007027
Cluster 5328	3	RS_AG4-R118_00003713;RS_AG5_00008102;RS_AG6-10EEA_00006671;	RS_AG3-T5_00007027
Cluster 8306	1	RS_AG6-10EEA_00001659;	RS_AG3-T5_00007027
Cluster 19450	1	RS_AG6-10EEA_00007621;	RS_AG3-T5_00007027
Cluster 12293	1	RS_AG6-10EEA_00001207;	RS_AG3-T5_00007027
Cluster 23823	1	RS_AG4-RS23_00006352;	RS_AG3-T5_00007027
Cluster 13099	1	RS_AG1-1A_00004386;	RS_AG3-T5_00007027
Cluster 19259	1	RS_AG6-10EEA_00009117;	RS_AG3-T5_00007027
Cluster 47078	1	RS_AG4-R118_00007894;	RS_AG3-T5_00007027
Cluster 55461	2	RS_AG3-1A1_00001587;RS_AG3-1AP_00001637;	RS_AG3-T5_00007027
Cluster 21530	1	RS_AG8_00006793;	RS_AG3-T5_00007027
Cluster 38329	1	RS_AG1-1C_00009439;	RS_AG3-T5_00007027
Cluster 55782	1	RS_AG6-10EEA_00003882;	RS_AG3-T5_00007027
Cluster 23604	2	RS_AG4-R118_00007318;RS_AG4-RS23_00004922;	RS_AG3-T5_00007027
Cluster 31754	1	RS_AG6-10EEA_00005097;	RS_AG3-T5_00007027
Cluster 40993	1	RS_AG5_00010087;	RS_AG3-T5_00007027
Cluster 29911	1	RS_AG3-T5_00002111;	RS_AG3-T5_00007027
Cluster 6144	1	RS_AG5_00001625;	RS_AG3-T5_00007027
Cluster 4988	1	RS_AG1-1C_00004503;	RS_AG3-T5_00007027
Cluster 14569	2	RS_AG4-R118_00004412;RS_AG4-RS23_00007769;	RS_AG3-T5_00007027
Cluster 51826	1	RS_AG1-1A_00005235;	RS_AG3-T5_00007027
Cluster 52242	2	RS_AG2-2IIIB_00006433;RS_AG2-2IIIB_00007575;	RS_AG3-T5_00007027
Cluster 33056	1	RS_AG1-1C_00003314;	RS_AG3-T5_00007027
Cluster 12173	1	RS_AG3-T5_00002328;	RS_AG3-T5_00007027
Cluster 40168	1	RS_AG4-R118_00007498;	RS_AG3-T5_00007027
Cluster 47900	1	RS_AG5_00004312;	RS_AG3-T5_00007027
Cluster 28819	1	RS_AG6-10EEA_00003123;	RS_AG3-T5_00007027
Cluster 24408	2	RS_AG3-1AP_00008944;RS_AG8_00007700;	RS_AG3-T5_00007027
Cluster 43333	2	RS_AG1-1C_00003722;RS_AG1-1A_00001653;	RS_AG3-T5_00007027
Cluster 28595	1	RS_AG4-R118_00004190;	RS_AG3-T5_00007027
Cluster 41080	2	RS_AG6-10EEA_00008526;RS_AG6-10EEA_00009005;	RS_AG3-T5_00007027
Cluster 34553	2	RS_AG1-1C_00008769;RS_AG1-1B_00006970;	RS_AG3-T5_00007027
Cluster 45166	1	RS_AG2-2IIIB_00004932;	RS_AG3-T5_00007027
Cluster 2151	1	RS_AG1-1C_00005005;	RS_AG3-T5_00007027
Cluster 44641	1	RS_AG5_00006210;	RS_AG3-T5_00007027
Cluster 9029	1	RS_AG2-2IIIB_00002847;	RS_AG3-T5_00007027
Cluster 22181	2	RS_AG5_00009498;RS_AG8_00008259;	RS_AG3-T5_00007027
Cluster 31550	1	RS_AG2-2IIIB_00009306;	RS_AG3-T5_00007027
Cluster 17943	1	RS_AG1-1C_00002384;	RS_AG3-T5_00007027
Cluster 27277	2	RS_AG2-2IIIB_00003425;RS_AG3-T5_00003398;	RS_AG3-T5_00007027
Cluster 47866	2	RS_AG4-R118_00005835;RS_AG4-RS23_00008596;	RS_AG3-T5_00007027
Cluster 50033	1	RS_AG1-1C_00005962;	RS_AG3-T5_00007027
Cluster 3499	1	RS_AG8_00005310;	RS_AG3-T5_00007027
Cluster 3080	1	RS_AG8_00004532;	RS_AG3-T5_00007027
Cluster 16278	1	RS_AG4-R118_00004441;	RS_AG3-T5_00007027
Cluster 2213	1	RS_AG6-10EEA_00005520;	RS_AG3-T5_00007027
Cluster 48939	1	RS_AG4-RS23_00008354;	RS_AG3-T5_00007027
Cluster 2190	2	RS_AG3-1A1_00007707;RS_AG1-1A_00006166;	RS_AG3-T5_00007027
Cluster 29980	1	RS_AG5_00008435;	RS_AG3-T5_00007027
Cluster 38733	1	RS_AG1-1B_00002156;	RS_AG3-T5_00007027
Cluster 50892	1	RS_AG1-1A_00004568;	RS_AG3-T5_00007027
Cluster 41467	1	RS_AG5_00007318;	RS_AG3-T5_00007027
Cluster 10601	1	RS_AG6-10EEA_00009593;	RS_AG3-T5_00007027
Cluster 4662	1	RS_AG1-1C_00009314;	RS_AG3-T5_00007027
Cluster 38919	1	RS_AG6-10EEA_00007277;	RS_AG3-T5_00007027
Cluster 56014	1	RS_AG1-1C_00004510;	RS_AG3-T5_00007027
Cluster 24642	1	RS_AG8_00003660;	RS_AG3-T5_00007027
Cluster 30550	1	RS_AG1-1C_00001765;	RS_AG3-T5_00007027
Cluster 12742	4	RS_AG5_00009683;RS_AG5_00005788;RS_AG5_00008830;RS_AG8_00008320;	RS_AG3-T5_00007027
Cluster 42150	1	RS_AG2-2IIIB_00005381;	RS_AG3-T5_00007027
Cluster 45621	1	RS_AG1-1B_00007384;	RS_AG3-T5_00007027
Cluster 47510	1	RS_AG6-10EEA_00003121;	RS_AG3-T5_00007027
Cluster 37012	1	RS_AG2-2IIIB_00004627;	RS_AG3-T5_00007027
Cluster 29321	2	RS_AG4-R118_00005247;RS_AG4-RS23_00005662;	RS_AG3-T5_00007027
Cluster 29878	1	RS_AG1-1C_00008978;	RS_AG3-T5_00007027
Cluster 18875	3	RS_AG2-2IIIB_00009215;RS_AG3-T5_00005847;RS_AG6-10EEA_00003470;	RS_AG3-T5_00007027
Cluster 16198	1	RS_AG1-1C_00008034;	RS_AG3-T5_00007027
Cluster 36620	1	RS_AG3-T5_00004267;	RS_AG3-T5_00007027
Cluster 38148	1	RS_AG5_00003499;	RS_AG3-T5_00007027
Cluster 15820	2	RS_AG4-R118_00000188;RS_AG4-RS23_00006217;	RS_AG3-T5_00007027
Cluster 33404	1	RS_AG1-1A_00004971;	RS_AG3-T5_00007027
Cluster 50627	1	RS_AG1-1C_00003278;	RS_AG3-T5_00007027
Cluster 33923	2	RS_AG4-R118_00004907;RS_AG4-RS23_00003755;	RS_AG3-T5_00007027
Cluster 38447	1	RS_AG8_00000134;	RS_AG3-T5_00007027
Cluster 48894	1	RS_AG4-R118_00008053;	RS_AG3-T5_00007027
Cluster 22110	1	RS_AG4-R118_00002916;	RS_AG3-T5_00007027
Cluster 10565	2	RS_AG1-1C_00009263;RS_AG1-1C_00009238;	RS_AG3-T5_00007027
Cluster 18231	1	RS_AG1-1C_00000458;	RS_AG3-T5_00007027
Cluster 46102	2	RS_AG4-R118_00007475;RS_AG4-RS23_00006808;	RS_AG3-T5_00007027
Cluster 3215	1	RS_AG8_00001841;	RS_AG3-T5_00007027
Cluster 46753	1	RS_AG4-RS23_00006262;	RS_AG3-T5_00007027
Cluster 37787	1	RS_AG3-T5_00003721;	RS_AG3-T5_00007027
Cluster 41966	1	RS_AG3-T5_00003802;	RS_AG3-T5_00007027
Cluster 12609	1	RS_AG1-1A_00006031;	RS_AG3-T5_00007027
Cluster 35997	1	RS_AG1-1B_00002838;	RS_AG3-T5_00007027
Cluster 24185	2	RS_AG5_00006095;RS_AG8_00008040;	RS_AG3-T5_00007027
Cluster 30754	1	RS_AG8_00004737;	RS_AG3-T5_00007027
Cluster 28102	2	RS_AG2-2IIIB_00009589;RS_AG4-RS23_00006515;	RS_AG3-T5_00007027
Cluster 7636	1	RS_AG8_00000706;	RS_AG3-T5_00007027
Cluster 33186	1	RS_AG4-RS23_00003222;	RS_AG3-T5_00007027
Cluster 30791	1	RS_AG4-R118_00006111;	RS_AG3-T5_00007027
Cluster 38878	1	RS_AG1-1C_00009248;	RS_AG3-T5_00007027
Cluster 29919	2	RS_AG5_00009542;RS_AG8_00007407;	RS_AG3-T5_00007027
Cluster 34884	1	RS_AG1-1B_00002410;	RS_AG3-T5_00007027
Cluster 31264	1	RS_AG4-R118_00003560;	RS_AG3-T5_00007027
Cluster 9229	2	RS_AG8_00004881;RS_AG4-RS23_00006694;	RS_AG3-T5_00007027
Cluster 22051	3	RS_AG3-1A1_00003694;RS_AG3-1AP_00000140;RS_AG3-T5_00006224;	RS_AG3-T5_00007027
Cluster 19378	1	RS_AG6-10EEA_00008653;	RS_AG3-T5_00007027
Cluster 34837	1	RS_AG6-10EEA_00008534;	RS_AG3-T5_00007027
Cluster 37059	1	RS_AG6-10EEA_00005869;	RS_AG3-T5_00007027
Cluster 37343	2	RS_AG5_00007662;RS_AG8_00007475;	RS_AG3-T5_00007027
Cluster 35566	1	RS_AG1-1A_00002872;	RS_AG3-T5_00007027
Cluster 13091	1	RS_AG3-1A1_00008878;	RS_AG3-T5_00007027
Cluster 13739	1	RS_AG5_00004484;	RS_AG3-T5_00007027
Cluster 38952	1	RS_AG1-1B_00006090;	RS_AG3-T5_00007027
Cluster 18064	1	RS_AG3-1A1_00009733;	RS_AG3-T5_00007027
Cluster 17409	2	RS_AG4-R118_00007569;RS_AG1-1B_00003501;	RS_AG3-T5_00007027
Cluster 47589	1	RS_AG6-10EEA_00002228;	RS_AG3-T5_00007027
Cluster 39102	1	RS_AG1-1C_00009356;	RS_AG3-T5_00007027
Cluster 42011	1	RS_AG4-R118_00007072;	RS_AG3-T5_00007027
Cluster 3583	2	RS_AG4-R118_00008777;RS_AG4-RS23_00005915;	RS_AG3-T5_00007027
Cluster 5919	1	RS_AG1-1A_00005541;	RS_AG3-T5_00007027
Cluster 28375	1	RS_AG6-10EEA_00001623;	RS_AG3-T5_00007027
Cluster 44649	1	RS_AG6-10EEA_00010059;	RS_AG3-T5_00007027
Cluster 37181	2	RS_AG4-R118_00006969;RS_AG4-RS23_00005820;	RS_AG3-T5_00007027
Cluster 22705	1	RS_AG5_00006155;	RS_AG3-T5_00007027
Cluster 15631	1	RS_AG1-1A_00001990;	RS_AG3-T5_00007027
Cluster 38501	1	RS_AG1-1B_00007308;	RS_AG3-T5_00007027
Cluster 17022	1	RS_AG1-1B_00005780;	RS_AG3-T5_00007027
Cluster 41645	1	RS_AG5_00001443;	RS_AG3-T5_00007027
Cluster 17096	2	RS_AG6-10EEA_00007589;RS_AG4-RS23_00000502;	RS_AG3-T5_00007027
Cluster 16567	2	RS_AG4-R118_00004701;RS_AG4-RS23_00005473;	RS_AG3-T5_00007027
Cluster 10495	1	RS_AG1-1B_00004923;	RS_AG3-T5_00007027
Cluster 32799	1	RS_AG8_00003061;	RS_AG3-T5_00007027
Cluster 18929	2	RS_AG4-R118_00008372;RS_AG6-10EEA_00008981;	RS_AG3-T5_00007027
Cluster 36912	1	RS_AG6-10EEA_00001661;	RS_AG3-T5_00007027
Cluster 42993	2	RS_AG1-1C_00006459;RS_AG6-10EEA_00009152;	RS_AG3-T5_00007027
Cluster 23576	1	RS_AG4-R118_00004230;	RS_AG3-T5_00007027
Cluster 52165	1	RS_AG8_00006166;	RS_AG3-T5_00007027
Cluster 40558	1	RS_AG1-1C_00008612;	RS_AG3-T5_00007027
Cluster 3814	2	RS_AG4-R118_00008720;RS_AG4-R118_00008554;	RS_AG3-T5_00007027
Cluster 6494	5	RS_AG3-1A1_00006855;RS_AG1-1B_00003225;RS_AG1-1A_00003688;RS_AG6-10EEA_00009964;RS_AG4-RS23_00006112;	RS_AG3-T5_00007027
Cluster 24786	1	RS_AG1-1B_00005968;	RS_AG3-T5_00007027
Cluster 1619	1	RS_AG3-1A1_00005694;	RS_AG3-T5_00007027
Cluster 14643	1	RS_AG4-RS23_00008038;	RS_AG3-T5_00007027
Cluster 5963	1	RS_AG6-10EEA_00008985;	RS_AG3-T5_00007027
Cluster 15191	2	RS_AG5_00000779;RS_AG8_00006393;	RS_AG3-T5_00007027
Cluster 22743	2	RS_AG4-R118_00004976;RS_AG4-RS23_00002497;	RS_AG3-T5_00007027
Cluster 47538	1	RS_AG1-1C_00007773;	RS_AG3-T5_00007027
Cluster 35086	1	RS_AG5_00004140;	RS_AG3-T5_00007027
Cluster 21070	2	RS_AG1-1C_00004862;RS_AG1-1A_00002436;	RS_AG3-T5_00007027
Cluster 34196	1	RS_AG6-10EEA_00004333;	RS_AG3-T5_00007027
Cluster 7625	1	RS_AG3-1A1_00010737;	RS_AG3-T5_00007027
Cluster 22936	1	RS_AG3-T5_00000373;	RS_AG3-T5_00007027
Cluster 44600	1	RS_AG2-2IIIB_00004337;	RS_AG3-T5_00007027
Cluster 59567	1	RS_AG6-10EEA_00008933;	RS_AG3-T5_00007027
Cluster 38729	1	RS_AG3-1A1_00005944;	RS_AG3-T5_00007027
Cluster 16807	2	RS_AG4-R118_00004727;RS_AG4-RS23_00004224;	RS_AG3-T5_00007027
Cluster 9681	1	RS_AG4-R118_00007118;	RS_AG3-T5_00007027
Cluster 43447	1	RS_AG6-10EEA_00007648;	RS_AG3-T5_00007027
Cluster 48923	1	RS_AG5_00008109;	RS_AG3-T5_00007027
Cluster 35607	2	RS_AG4-R118_00004856;RS_AG4-RS23_00005315;	RS_AG3-T5_00007027
Cluster 48404	1	RS_AG5_00002698;	RS_AG3-T5_00007027
Cluster 15835	2	RS_AG5_00006469;RS_AG8_00007759;	RS_AG3-T5_00007027
Cluster 39041	1	RS_AG1-1B_00005283;	RS_AG3-T5_00007027
Cluster 18103	1	RS_AG4-RS23_00002202;	RS_AG3-T5_00007027
Cluster 43946	1	RS_AG1-1C_00004471;	RS_AG3-T5_00007027
Cluster 54692	1	RS_AG1-1C_00007011;	RS_AG3-T5_00007027
Cluster 22138	2	RS_AG5_00007110;RS_AG6-10EEA_00000816;	RS_AG3-T5_00007027
Cluster 59610	2	RS_AG3-1AP_00008564;RS_AG3-1AP_00007394;	RS_AG3-T5_00007027
Cluster 54570	1	RS_AG1-1C_00000982;	RS_AG3-T5_00007027
Cluster 44376	1	RS_AG4-RS23_00004632;	RS_AG3-T5_00007027
Cluster 32579	1	RS_AG8_00003722;	RS_AG3-T5_00007027
Cluster 21908	1	RS_AG3-T5_00003571;	RS_AG3-T5_00007027
Cluster 25549	3	RS_AG4-R118_00007220;RS_AG5_00008900;RS_AG4-RS23_00005324;	RS_AG3-T5_00007027
Cluster 22437	1	RS_AG1-1A_00007920;	RS_AG3-T5_00007027
Cluster 47205	1	RS_AG5_00007855;	RS_AG3-T5_00007027
Cluster 16034	1	RS_AG1-1A_00002444;	RS_AG3-T5_00007027
Cluster 25516	1	RS_AG8_00007695;	RS_AG3-T5_00007027
Cluster 28615	2	RS_AG5_00005741;RS_AG8_00007771;	RS_AG3-T5_00007027
Cluster 17216	1	RS_AG4-RS23_00007251;	RS_AG3-T5_00007027
Cluster 51573	1	RS_AG3-T5_00005325;	RS_AG3-T5_00007027
Cluster 48140	1	RS_AG1-1C_00004891;	RS_AG3-T5_00007027
Cluster 27088	1	RS_AG1-1C_00008024;	RS_AG3-T5_00007027
Cluster 46628	2	RS_AG3-1A1_00010747;RS_AG3-1AP_00005461;	RS_AG3-T5_00007027
Cluster 18780	1	RS_AG1-1C_00005277;	RS_AG3-T5_00007027
Cluster 22484	1	RS_AG3-1AP_00008300;	RS_AG3-T5_00007027
Cluster 51648	1	RS_AG1-1C_00006322;	RS_AG3-T5_00007027
Cluster 37305	2	RS_AG1-1C_00005833;RS_AG1-1A_00005078;	RS_AG3-T5_00007027
Cluster 20518	2	RS_AG3-1AP_00004841;RS_AG8_00001569;	RS_AG3-T5_00007027
Cluster 50964	1	RS_AG1-1B_00000887;	RS_AG3-T5_00007027
Cluster 9885	1	RS_AG5_00001343;	RS_AG3-T5_00007027
Cluster 42291	1	RS_AG6-10EEA_00000084;	RS_AG3-T5_00007027
Cluster 8004	1	RS_AG3-T5_00002635;	RS_AG3-T5_00007027
Cluster 56821	1	RS_AG1-1B_00000953;	RS_AG3-T5_00007027
Cluster 46615	1	RS_AG1-1C_00008673;	RS_AG3-T5_00007027
Cluster 35806	1	RS_AG4-RS23_00007103;	RS_AG3-T5_00007027
Cluster 18752	2	RS_AG1-1A_00005390;RS_AG1-1A_00007694;	RS_AG3-T5_00007027
Cluster 47403	1	RS_AG5_00008777;	RS_AG3-T5_00007027
Cluster 20525	1	RS_AG4-RS23_00003238;	RS_AG3-T5_00007027
Cluster 25283	1	RS_AG6-10EEA_00009990;	RS_AG3-T5_00007027
Cluster 32956	1	RS_AG3-T5_00002658;	RS_AG3-T5_00007027
Cluster 10356	2	RS_AG5_00002001;RS_AG5_00003729;	RS_AG3-T5_00007027
Cluster 40849	1	RS_AG6-10EEA_00005920;	RS_AG3-T5_00007027
Cluster 35355	1	RS_AG1-1C_00007353;	RS_AG3-T5_00007027
Cluster 43344	1	RS_AG4-RS23_00006456;	RS_AG3-T5_00007027
Cluster 14995	1	RS_AG1-1A_00007733;	RS_AG3-T5_00007027
Cluster 9386	1	RS_AG1-1A_00000998;	RS_AG3-T5_00007027
Cluster 35838	3	RS_AG1-1C_00004459;RS_AG3-1A1_00010120;RS_AG1-1B_00004902;	RS_AG3-T5_00007027
Cluster 48988	1	RS_AG4-R118_00008923;	RS_AG3-T5_00007027
Cluster 37856	1	RS_AG3-T5_00000813;	RS_AG3-T5_00007027
Cluster 28024	2	RS_AG5_00000578;RS_AG8_00006422;	RS_AG3-T5_00007027
Cluster 9101	1	RS_AG2-2IIIB_00008733;	RS_AG3-T5_00007027
Cluster 5720	1	RS_AG3-T5_00006761;	RS_AG3-T5_00007027
Cluster 13723	2	RS_AG1-1C_00003092;RS_AG4-RS23_00006313;	RS_AG3-T5_00007027
Cluster 17308	2	RS_AG4-R118_00006994;RS_AG5_00003485;	RS_AG3-T5_00007027
Cluster 16759	2	RS_AG4-R118_00006232;RS_AG4-RS23_00003856;	RS_AG3-T5_00007027
Cluster 2756	1	RS_AG2-2IIIB_00004646;	RS_AG3-T5_00007027
Cluster 44047	1	RS_AG3-1A1_00002232;	RS_AG3-T5_00007027
Cluster 26307	1	RS_AG6-10EEA_00002064;	RS_AG3-T5_00007027
Cluster 50366	1	RS_AG6-10EEA_00009187;	RS_AG3-T5_00007027
Cluster 40560	1	RS_AG2-2IIIB_00007344;	RS_AG3-T5_00007027
Cluster 24521	2	RS_AG5_00005145;RS_AG8_00008265;	RS_AG3-T5_00007027
Cluster 19479	1	RS_AG1-1B_00005229;	RS_AG3-T5_00007027
Cluster 20172	5	RS_AG1-1C_00008295;RS_AG2-2IIIB_00009339;RS_AG3-1A1_00008354;RS_AG3-1AP_00007189;RS_AG1-1A_00007666;	RS_AG3-T5_00007027
Cluster 689	1	RS_AG2-2IIIB_00006308;	RS_AG3-T5_00007027
Cluster 11999	1	RS_AG1-1A_00007137;	RS_AG3-T5_00007027
Cluster 16261	1	RS_AG4-RS23_00007195;	RS_AG3-T5_00007027
Cluster 23912	2	RS_AG4-R118_00001252;RS_AG4-RS23_00001015;	RS_AG3-T5_00007027
Cluster 22106	2	RS_AG4-R118_00002526;RS_AG4-RS23_00005233;	RS_AG3-T5_00007027
Cluster 45818	1	RS_AG1-1C_00008782;	RS_AG3-T5_00007027
Cluster 54169	1	RS_AG2-2IIIB_00005649;	RS_AG3-T5_00007027
Cluster 10954	2	RS_AG4-R118_00003514;RS_AG4-RS23_00002323;	RS_AG3-T5_00007027
Cluster 30684	2	RS_AG5_00004707;RS_AG8_00007849;	RS_AG3-T5_00007027
Cluster 23195	1	RS_AG3-T5_00005744;	RS_AG3-T5_00007027
Cluster 37172	1	RS_AG3-1A1_00006906;	RS_AG3-T5_00007027
Cluster 17528	1	RS_AG4-R118_00002474;	RS_AG3-T5_00007027
Cluster 17899	1	RS_AG5_00009257;	RS_AG3-T5_00007027
Cluster 18933	1	RS_AG4-RS23_00008040;	RS_AG3-T5_00007027
Cluster 46041	2	RS_AG1-1A_00003805;RS_AG6-10EEA_00000425;	RS_AG3-T5_00007027
Cluster 18671	1	RS_AG4-R118_00006399;	RS_AG3-T5_00007027
Cluster 25215	1	RS_AG8_00007738;	RS_AG3-T5_00007027
Cluster 7774	1	RS_AG2-2IIIB_00006660;	RS_AG3-T5_00007027
Cluster 24301	1	RS_AG1-1A_00004002;	RS_AG3-T5_00007027
Cluster 25972	1	RS_AG2-2IIIB_00009560;	RS_AG3-T5_00007027
Cluster 10342	5	RS_AG1-1B_00000518;RS_AG1-1B_00000519;RS_AG6-10EEA_00002255;RS_AG4-RS23_00002881;RS_AG4-RS23_00002880;	RS_AG3-T5_00007027
Cluster 18746	2	RS_AG5_00006029;RS_AG8_00007693;	RS_AG3-T5_00007027
Cluster 9562	1	RS_AG5_00006285;	RS_AG3-T5_00007027
Cluster 33109	1	RS_AG6-10EEA_00009086;	RS_AG3-T5_00007027
Cluster 20292	1	RS_AG3-T5_00004511;	RS_AG3-T5_00007027
Cluster 11834	1	RS_AG5_00004607;	RS_AG3-T5_00007027
Cluster 25413	1	RS_AG6-10EEA_00005782;	RS_AG3-T5_00007027
Cluster 28683	1	RS_AG4-RS23_00006345;	RS_AG3-T5_00007027
Cluster 46969	2	RS_AG4-R118_00003379;RS_AG4-RS23_00004948;	RS_AG3-T5_00007027
Cluster 19014	1	RS_AG1-1B_00005585;	RS_AG3-T5_00007027
Cluster 39628	1	RS_AG6-10EEA_00005837;	RS_AG3-T5_00007027
Cluster 55177	1	RS_AG4-RS23_00000171;	RS_AG3-T5_00007027
Cluster 29428	1	RS_AG8_00005959;	RS_AG3-T5_00007027
Cluster 20437	1	RS_AG4-R118_00006326;	RS_AG3-T5_00007027
Cluster 6938	5	RS_AG3-1A1_00001018;RS_AG4-R118_00000658;RS_AG3-1AP_00005478;RS_AG6-10EEA_00000507;RS_AG4-RS23_00000424;	RS_AG3-T5_00007027
Cluster 26042	2	RS_AG4-R118_00007430;RS_AG4-RS23_00007427;	RS_AG3-T5_00007027
Cluster 54614	1	RS_AG8_00007905;	RS_AG3-T5_00007027
Cluster 32808	2	RS_AG4-R118_00008877;RS_AG4-RS23_00007547;	RS_AG3-T5_00007027
Cluster 29127	2	RS_AG3-1A1_00010857;RS_AG3-1AP_00008022;	RS_AG3-T5_00007027
Cluster 7676	1	RS_AG6-10EEA_00003447;	RS_AG3-T5_00007027
Cluster 588	1	RS_AG6-10EEA_00001933;	RS_AG3-T5_00007027
Cluster 6359	1	RS_AG1-1B_00003453;	RS_AG3-T5_00007027
Cluster 38540	2	RS_AG5_00000349;RS_AG8_00007595;	RS_AG3-T5_00007027
Cluster 40291	1	RS_AG4-RS23_00002853;	RS_AG3-T5_00007027
Cluster 8204	1	RS_AG4-R118_00007807;	RS_AG3-T5_00007027
Cluster 16590	1	RS_AG1-1C_00003642;	RS_AG3-T5_00007027
Cluster 27457	1	RS_AG6-10EEA_00005951;	RS_AG3-T5_00007027
Cluster 10834	1	RS_AG3-1AP_00006636;	RS_AG3-T5_00007027
Cluster 12356	1	RS_AG6-10EEA_00006381;	RS_AG3-T5_00007027
Cluster 23363	1	RS_AG2-2IIIB_00001472;	RS_AG3-T5_00007027
Cluster 3249	1	RS_AG4-R118_00006644;	RS_AG3-T5_00007027
Cluster 19369	2	RS_AG3-T5_00003486;RS_AG8_00007281;	RS_AG3-T5_00007027
Cluster 52964	3	RS_AG4-R118_00002520;RS_AG1-1A_00005439;RS_AG4-RS23_00002422;	RS_AG3-T5_00007027
Cluster 14089	1	RS_AG1-1C_00006946;	RS_AG3-T5_00007027
Cluster 7002	2	RS_AG8_00001697;RS_AG4-RS23_00000450;	RS_AG3-T5_00007027
Cluster 53418	1	RS_AG1-1C_00003954;	RS_AG3-T5_00007027
Cluster 47125	1	RS_AG1-1A_00008562;	RS_AG3-T5_00007027
Cluster 9758	1	RS_AG6-10EEA_00006409;	RS_AG3-T5_00007027
Cluster 49823	1	RS_AG1-1B_00002117;	RS_AG3-T5_00007027
Cluster 47417	1	RS_AG6-10EEA_00009516;	RS_AG3-T5_00007027
Cluster 30158	1	RS_AG1-1B_00004237;	RS_AG3-T5_00007027
Cluster 25938	1	RS_AG1-1A_00002236;	RS_AG3-T5_00007027
Cluster 28775	2	RS_AG2-2IIIB_00006602;RS_AG2-2IIIB_00008951;	RS_AG3-T5_00007027
Cluster 36970	2	RS_AG3-T5_00007890;RS_AG8_00003594;	RS_AG3-T5_00007027
Cluster 41816	1	RS_AG3-T5_00003847;	RS_AG3-T5_00007027
Cluster 53425	1	RS_AG3-1A1_00008313;	RS_AG3-T5_00007027
Cluster 49036	1	RS_AG6-10EEA_00005483;	RS_AG3-T5_00007027
Cluster 27391	2	RS_AG4-R118_00008852;RS_AG6-10EEA_00009631;	RS_AG3-T5_00007027
Cluster 37138	2	RS_AG3-1AP_00008692;RS_AG1-1A_00007720;	RS_AG3-T5_00007027
Cluster 5417	1	RS_AG6-10EEA_00004817;	RS_AG3-T5_00007027
Cluster 53262	1	RS_AG6-10EEA_00006359;	RS_AG3-T5_00007027
Cluster 2388	1	RS_AG4-R118_00005846;	RS_AG3-T5_00007027
Cluster 21172	1	RS_AG3-1A1_00001021;	RS_AG3-T5_00007027
Cluster 43911	2	RS_AG4-RS23_00008600;RS_AG4-RS23_00008211;	RS_AG3-T5_00007027
Cluster 45027	1	RS_AG1-1A_00007449;	RS_AG3-T5_00007027
Cluster 17241	1	RS_AG4-R118_00007111;	RS_AG3-T5_00007027
Cluster 15470	2	RS_AG1-1C_00005094;RS_AG6-10EEA_00007360;	RS_AG3-T5_00007027
Cluster 49604	1	RS_AG2-2IIIB_00008244;	RS_AG3-T5_00007027
Cluster 25541	1	RS_AG1-1C_00009185;	RS_AG3-T5_00007027
Cluster 1770	2	RS_AG4-R118_00007932;RS_AG4-RS23_00003371;	RS_AG3-T5_00007027
Cluster 33812	1	RS_AG4-RS23_00004756;	RS_AG3-T5_00007027
Cluster 27579	1	RS_AG3-T5_00008016;	RS_AG3-T5_00007027
Cluster 50573	1	RS_AG3-1AP_00007241;	RS_AG3-T5_00007027
Cluster 38333	1	RS_AG2-2IIIB_00009302;	RS_AG3-T5_00007027
Cluster 14532	1	RS_AG8_00004830;	RS_AG3-T5_00007027
Cluster 24898	1	RS_AG4-R118_00006461;	RS_AG3-T5_00007027
Cluster 55619	2	RS_AG2-2IIIB_00002467;RS_AG6-10EEA_00007956;	RS_AG3-T5_00007027
Cluster 45765	1	RS_AG3-T5_00007721;	RS_AG3-T5_00007027
Cluster 27354	1	RS_AG4-R118_00005973;	RS_AG3-T5_00007027
Cluster 26233	1	RS_AG8_00005888;	RS_AG3-T5_00007027
Cluster 32684	2	RS_AG1-1C_00001078;RS_AG1-1A_00000496;	RS_AG3-T5_00007027
Cluster 1575	2	RS_AG4-R118_00001492;RS_AG4-RS23_00007259;	RS_AG3-T5_00007027
Cluster 4016	1	RS_AG1-1B_00000458;	RS_AG3-T5_00007027
Cluster 42617	1	RS_AG3-T5_00007367;	RS_AG3-T5_00007027
Cluster 4342	1	RS_AG6-10EEA_00004892;	RS_AG3-T5_00007027
Cluster 19833	1	RS_AG1-1A_00000629;	RS_AG3-T5_00007027
Cluster 13280	3	RS_AG5_00000340;RS_AG5_00000339;RS_AG8_00008026;	RS_AG3-T5_00007027
Cluster 21525	2	RS_AG5_00000893;RS_AG8_00006911;	RS_AG3-T5_00007027
Cluster 13489	3	RS_AG4-R118_00005060;RS_AG4-R118_00007910;RS_AG4-RS23_00001711;	RS_AG3-T5_00007027
Cluster 44967	1	RS_AG1-1C_00009521;	RS_AG3-T5_00007027
Cluster 16885	1	RS_AG6-10EEA_00006470;	RS_AG3-T5_00007027
Cluster 17135	1	RS_AG4-R118_00004845;	RS_AG3-T5_00007027
Cluster 38586	1	RS_AG1-1B_00000785;	RS_AG3-T5_00007027
Cluster 32637	1	RS_AG3-T5_00006315;	RS_AG3-T5_00007027
Cluster 13896	1	RS_AG6-10EEA_00005930;	RS_AG3-T5_00007027
Cluster 7371	1	RS_AG6-10EEA_00007631;	RS_AG3-T5_00007027
Cluster 30942	1	RS_AG3-1A1_00009795;	RS_AG3-T5_00007027
Cluster 13252	3	RS_AG5_00005530;RS_AG5_00005531;RS_AG5_00010009;	RS_AG3-T5_00007027
Cluster 22856	1	RS_AG4-R118_00009123;	RS_AG3-T5_00007027
Cluster 15084	1	RS_AG6-10EEA_00005175;	RS_AG3-T5_00007027
Cluster 19092	1	RS_AG6-10EEA_00007578;	RS_AG3-T5_00007027
Cluster 26435	1	RS_AG6-10EEA_00008433;	RS_AG3-T5_00007027
Cluster 20334	1	RS_AG4-R118_00008840;	RS_AG3-T5_00007027
Cluster 36253	1	RS_AG6-10EEA_00006274;	RS_AG3-T5_00007027
Cluster 36036	1	RS_AG6-10EEA_00002737;	RS_AG3-T5_00007027
Cluster 29744	1	RS_AG3-T5_00008168;	RS_AG3-T5_00007027
Cluster 21305	1	RS_AG5_00009919;	RS_AG3-T5_00007027
Cluster 42849	1	RS_AG1-1C_00009300;	RS_AG3-T5_00007027
Cluster 40254	2	RS_AG4-R118_00002547;RS_AG4-RS23_00007201;	RS_AG3-T5_00007027
Cluster 44466	1	RS_AG6-10EEA_00006101;	RS_AG3-T5_00007027
Cluster 49970	1	RS_AG5_00010065;	RS_AG3-T5_00007027
Cluster 46961	1	RS_AG1-1C_00005561;	RS_AG3-T5_00007027
Cluster 25108	1	RS_AG5_00003721;	RS_AG3-T5_00007027
Cluster 40777	1	RS_AG1-1A_00000827;	RS_AG3-T5_00007027
Cluster 10640	1	RS_AG1-1C_00009202;	RS_AG3-T5_00007027
Cluster 32062	1	RS_AG6-10EEA_00008782;	RS_AG3-T5_00007027
Cluster 53711	1	RS_AG1-1A_00008385;	RS_AG3-T5_00007027
Cluster 1403	1	RS_AG3-T5_00006010;	RS_AG3-T5_00007027
Cluster 32836	1	RS_AG2-2IIIB_00010440;	RS_AG3-T5_00007027
Cluster 13697	2	RS_AG4-R118_00006231;RS_AG4-RS23_00003855;	RS_AG3-T5_00007027
Cluster 56975	1	RS_AG4-R118_00007181;	RS_AG3-T5_00007027
Cluster 14757	1	RS_AG5_00004853;	RS_AG3-T5_00007027
Cluster 28961	1	RS_AG8_00004347;	RS_AG3-T5_00007027
Cluster 17891	3	RS_AG1-1B_00003617;RS_AG3-1AP_00000385;RS_AG8_00005431;	RS_AG3-T5_00007027
Cluster 16005	2	RS_AG2-2IIIB_00007384;RS_AG2-2IIIB_00003717;	RS_AG3-T5_00007027
Cluster 52366	2	RS_AG3-1A1_00003230;RS_AG3-1AP_00004924;	RS_AG3-T5_00007027
Cluster 32023	1	RS_AG4-R118_00008152;	RS_AG3-T5_00007027
Cluster 22657	2	RS_AG5_00001434;RS_AG8_00007807;	RS_AG3-T5_00007027
Cluster 46353	1	RS_AG5_00009418;	RS_AG3-T5_00007027
Cluster 11288	1	RS_AG6-10EEA_00005891;	RS_AG3-T5_00007027
Cluster 25827	1	RS_AG4-RS23_00005482;	RS_AG3-T5_00007027
Cluster 9193	1	RS_AG4-RS23_00007441;	RS_AG3-T5_00007027
Cluster 38399	1	RS_AG1-1C_00001233;	RS_AG3-T5_00007027
Cluster 12418	1	RS_AG6-10EEA_00000095;	RS_AG3-T5_00007027
Cluster 40923	1	RS_AG6-10EEA_00003913;	RS_AG3-T5_00007027
Cluster 55786	1	RS_AG4-RS23_00008648;	RS_AG3-T5_00007027
Cluster 26299	1	RS_AG8_00005465;	RS_AG3-T5_00007027
Cluster 4421	2	RS_AG3-1A1_00002078;RS_AG3-1AP_00006700;	RS_AG3-T5_00007027
Cluster 26558	1	RS_AG6-10EEA_00006637;	RS_AG3-T5_00007027
Cluster 40962	1	RS_AG4-R118_00004587;	RS_AG3-T5_00007027
Cluster 9210	1	RS_AG4-RS23_00003474;	RS_AG3-T5_00007027
Cluster 49506	1	RS_AG4-R118_00002708;	RS_AG3-T5_00007027
Cluster 47635	1	RS_AG3-1A1_00004526;	RS_AG3-T5_00007027
Cluster 7974	1	RS_AG5_00007295;	RS_AG3-T5_00007027
Cluster 15424	1	RS_AG6-10EEA_00005685;	RS_AG3-T5_00007027
Cluster 10537	1	RS_AG2-2IIIB_00000361;	RS_AG3-T5_00007027
Cluster 29062	2	RS_AG3-1A1_00010867;RS_AG3-1AP_00007352;	RS_AG3-T5_00007027
Cluster 44694	1	RS_AG2-2IIIB_00000157;	RS_AG3-T5_00007027
Cluster 45384	1	RS_AG6-10EEA_00005528;	RS_AG3-T5_00007027
Cluster 28525	1	RS_AG2-2IIIB_00005756;	RS_AG3-T5_00007027
Cluster 49392	1	RS_AG2-2IIIB_00008148;	RS_AG3-T5_00007027
Cluster 31586	1	RS_AG5_00008609;	RS_AG3-T5_00007027
Cluster 42042	1	RS_AG5_00008097;	RS_AG3-T5_00007027
Cluster 45162	1	RS_AG1-1C_00005511;	RS_AG3-T5_00007027
Cluster 31127	1	RS_AG3-T5_00005815;	RS_AG3-T5_00007027
Cluster 35317	1	RS_AG5_00003532;	RS_AG3-T5_00007027
Cluster 10780	1	RS_AG4-RS23_00003156;	RS_AG3-T5_00007027
Cluster 41313	1	RS_AG6-10EEA_00007941;	RS_AG3-T5_00007027
Cluster 26179	1	RS_AG4-RS23_00008654;	RS_AG3-T5_00007027
Cluster 19308	1	RS_AG1-1A_00005788;	RS_AG3-T5_00007027
Cluster 57198	1	RS_AG6-10EEA_00005534;	RS_AG3-T5_00007027
Cluster 13402	1	RS_AG3-1A1_00010170;	RS_AG3-T5_00007027
Cluster 31333	1	RS_AG2-2IIIB_00009692;	RS_AG3-T5_00007027
Cluster 9783	2	RS_AG5_00009598;RS_AG8_00007959;	RS_AG3-T5_00007027
Cluster 53013	1	RS_AG4-RS23_00007655;	RS_AG3-T5_00007027
Cluster 19934	1	RS_AG5_00006444;	RS_AG3-T5_00007027
Cluster 52246	1	RS_AG4-R118_00004926;	RS_AG3-T5_00007027
Cluster 31213	1	RS_AG4-RS23_00003748;	RS_AG3-T5_00007027
Cluster 17732	1	RS_AG4-RS23_00005121;	RS_AG3-T5_00007027
Cluster 52410	1	RS_AG3-T5_00008324;	RS_AG3-T5_00007027
Cluster 43498	1	RS_AG2-2IIIB_00005332;	RS_AG3-T5_00007027
Cluster 36941	1	RS_AG3-1A1_00006075;	RS_AG3-T5_00007027
Cluster 33052	1	RS_AG1-1C_00009381;	RS_AG3-T5_00007027
Cluster 2425	1	RS_AG1-1C_00007846;	RS_AG3-T5_00007027
Cluster 46518	1	RS_AG4-R118_00007150;	RS_AG3-T5_00007027
Cluster 7735	1	RS_AG5_00005656;	RS_AG3-T5_00007027
Cluster 42385	1	RS_AG6-10EEA_00009382;	RS_AG3-T5_00007027
Cluster 39292	2	RS_AG1-1C_00004605;RS_AG1-1B_00005852;	RS_AG3-T5_00007027
Cluster 45337	1	RS_AG4-R118_00007476;	RS_AG3-T5_00007027
Cluster 35284	2	RS_AG2-2IIIB_00009035;RS_AG2-2IIIB_00008438;	RS_AG3-T5_00007027
Cluster 13964	4	RS_AG1-1C_00006485;RS_AG1-1A_00006906;RS_AG6-10EEA_00007152;RS_AG6-10EEA_00005531;	RS_AG3-T5_00007027
Cluster 30207	1	RS_AG4-RS23_00008603;	RS_AG3-T5_00007027
Cluster 38836	1	RS_AG5_00001846;	RS_AG3-T5_00007027
Cluster 38062	1	RS_AG6-10EEA_00009229;	RS_AG3-T5_00007027
Cluster 11418	1	RS_AG6-10EEA_00004336;	RS_AG3-T5_00007027
Cluster 28172	1	RS_AG6-10EEA_00006400;	RS_AG3-T5_00007027
Cluster 9293	2	RS_AG5_00007794;RS_AG8_00007786;	RS_AG3-T5_00007027
Cluster 47796	2	RS_AG4-R118_00004388;RS_AG4-RS23_00004697;	RS_AG3-T5_00007027
Cluster 12288	1	RS_AG5_00005602;	RS_AG3-T5_00007027
Cluster 29088	2	RS_AG3-T5_00007966;RS_AG6-10EEA_00007969;	RS_AG3-T5_00007027
Cluster 31744	1	RS_AG5_00009595;	RS_AG3-T5_00007027
Cluster 37969	1	RS_AG1-1B_00001812;	RS_AG3-T5_00007027
Cluster 56409	1	RS_AG1-1A_00008599;	RS_AG3-T5_00007027
Cluster 11117	1	RS_AG1-1B_00004545;	RS_AG3-T5_00007027
Cluster 23445	1	RS_AG6-10EEA_00007855;	RS_AG3-T5_00007027
Cluster 24779	7	RS_AG1-1C_00001865;RS_AG2-2IIIB_00003923;RS_AG3-1A1_00003631;RS_AG1-1B_00000025;RS_AG3-1AP_00003308;RS_AG3-T5_00001279;RS_AG5_00001575;	RS_AG3-T5_00007027
Cluster 579	1	RS_AG8_00000366;	RS_AG3-T5_00007027
Cluster 12711	2	RS_AG8_00006567;RS_AG8_00007489;	RS_AG3-T5_00007027
Cluster 14882	1	RS_AG4-RS23_00004781;	RS_AG3-T5_00007027
Cluster 13393	2	RS_AG4-R118_00002081;RS_AG4-RS23_00006544;	RS_AG3-T5_00007027
Cluster 11262	1	RS_AG6-10EEA_00001892;	RS_AG3-T5_00007027
Cluster 33474	2	RS_AG5_00004933;RS_AG8_00008045;	RS_AG3-T5_00007027
Cluster 24611	1	RS_AG3-1A1_00008914;	RS_AG3-T5_00007027
Cluster 40988	1	RS_AG3-T5_00008404;	RS_AG3-T5_00007027
Cluster 37041	1	RS_AG5_00007392;	RS_AG3-T5_00007027
Cluster 5143	1	RS_AG8_00003474;	RS_AG3-T5_00007027
Cluster 36506	1	RS_AG1-1C_00008068;	RS_AG3-T5_00007027
Cluster 46657	2	RS_AG5_00009757;RS_AG5_00006911;	RS_AG3-T5_00007027
Cluster 29808	1	RS_AG4-R118_00003663;	RS_AG3-T5_00007027
Cluster 17953	2	RS_AG4-R118_00007687;RS_AG4-RS23_00001593;	RS_AG3-T5_00007027
Cluster 53085	2	RS_AG4-R118_00008642;RS_AG8_00002706;	RS_AG3-T5_00007027
Cluster 59448	1	RS_AG5_00007246;	RS_AG3-T5_00007027
Cluster 41042	2	RS_AG4-R118_00008907;RS_AG4-RS23_00005601;	RS_AG3-T5_00007027
Cluster 32586	1	RS_AG6-10EEA_00001546;	RS_AG3-T5_00007027
Cluster 16914	1	RS_AG1-1B_00007007;	RS_AG3-T5_00007027
Cluster 5630	1	RS_AG8_00002262;	RS_AG3-T5_00007027
Cluster 44651	1	RS_AG6-10EEA_00010077;	RS_AG3-T5_00007027
Cluster 49538	1	RS_AG5_00006680;	RS_AG3-T5_00007027
Cluster 7048	1	RS_AG8_00004744;	RS_AG3-T5_00007027
Cluster 36326	2	RS_AG6-10EEA_00007449;RS_AG4-RS23_00006882;	RS_AG3-T5_00007027
Cluster 34543	1	RS_AG1-1C_00005925;	RS_AG3-T5_00007027
Cluster 18342	1	RS_AG4-RS23_00001469;	RS_AG3-T5_00007027
Cluster 10746	1	RS_AG8_00000953;	RS_AG3-T5_00007027
Cluster 54215	1	RS_AG3-T5_00001434;	RS_AG3-T5_00007027
Cluster 51410	1	RS_AG1-1C_00003871;	RS_AG3-T5_00007027
Cluster 8757	2	RS_AG4-R118_00005863;RS_AG6-10EEA_00003664;	RS_AG3-T5_00007027
Cluster 46292	2	RS_AG3-1A1_00009592;RS_AG3-1AP_00002997;	RS_AG3-T5_00007027
Cluster 32213	1	RS_AG5_00009075;	RS_AG3-T5_00007027
Cluster 44098	1	RS_AG1-1A_00008603;	RS_AG3-T5_00007027
Cluster 54972	1	RS_AG1-1C_00006340;	RS_AG3-T5_00007027
Cluster 33019	1	RS_AG8_00000904;	RS_AG3-T5_00007027
Cluster 31483	2	RS_AG4-R118_00003731;RS_AG4-RS23_00002080;	RS_AG3-T5_00007027
Cluster 51246	1	RS_AG6-10EEA_00005764;	RS_AG3-T5_00007027
Cluster 46226	1	RS_AG5_00009422;	RS_AG3-T5_00007027
Cluster 52896	1	RS_AG5_00006042;	RS_AG3-T5_00007027
Cluster 11746	1	RS_AG5_00000958;	RS_AG3-T5_00007027
Cluster 60043	1	RS_AG6-10EEA_00009356;	RS_AG3-T5_00007027
Cluster 12780	1	RS_AG6-10EEA_00007376;	RS_AG3-T5_00007027
Cluster 39908	1	RS_AG1-1B_00007000;	RS_AG3-T5_00007027
Cluster 24177	2	RS_AG3-T5_00005380;RS_AG3-T5_00005389;	RS_AG3-T5_00007027
Cluster 49234	1	RS_AG5_00009603;	RS_AG3-T5_00007027
Cluster 46138	3	RS_AG3-T5_00002055;RS_AG5_00007078;RS_AG8_00005982;	RS_AG3-T5_00007027
Cluster 35562	1	RS_AG5_00008901;	RS_AG3-T5_00007027
Cluster 3969	6	RS_AG5_00009735;RS_AG5_00008547;RS_AG5_00001059;RS_AG5_00008877;RS_AG5_00008889;RS_AG5_00003872;	RS_AG3-T5_00007027
Cluster 57359	1	RS_AG6-10EEA_00008072;	RS_AG3-T5_00007027
Cluster 8972	2	RS_AG8_00001984;RS_AG4-RS23_00006351;	RS_AG3-T5_00007027
Cluster 48291	2	RS_AG5_00007123;RS_AG8_00008322;	RS_AG3-T5_00007027
Cluster 15917	1	RS_AG3-1A1_00005156;	RS_AG3-T5_00007027
Cluster 16341	1	RS_AG6-10EEA_00008484;	RS_AG3-T5_00007027
Cluster 33364	2	RS_AG2-2IIIB_00008103;RS_AG2-2IIIB_00006054;	RS_AG3-T5_00007027
Cluster 3187	1	RS_AG6-10EEA_00008533;	RS_AG3-T5_00007027
Cluster 33597	4	RS_AG1-1C_00004681;RS_AG2-2IIIB_00003369;RS_AG5_00002393;RS_AG1-1A_00007323;	RS_AG3-T5_00007027
Cluster 26291	1	RS_AG5_00001148;	RS_AG3-T5_00007027
Cluster 50219	1	RS_AG1-1C_00006226;	RS_AG3-T5_00007027
Cluster 21969	1	RS_AG5_00008110;	RS_AG3-T5_00007027
Cluster 49287	1	RS_AG1-1C_00005650;	RS_AG3-T5_00007027
Cluster 39334	1	RS_AG4-RS23_00005319;	RS_AG3-T5_00007027
Cluster 22615	1	RS_AG6-10EEA_00003313;	RS_AG3-T5_00007027
Cluster 14715	2	RS_AG5_00002252;RS_AG8_00007520;	RS_AG3-T5_00007027
Cluster 29942	1	RS_AG1-1C_00006499;	RS_AG3-T5_00007027
Cluster 45203	1	RS_AG5_00006527;	RS_AG3-T5_00007027
Cluster 24297	2	RS_AG5_00009824;RS_AG8_00008111;	RS_AG3-T5_00007027
Cluster 27483	1	RS_AG1-1C_00006982;	RS_AG3-T5_00007027
Cluster 10117	1	RS_AG3-T5_00002416;	RS_AG3-T5_00007027
Cluster 18999	1	RS_AG2-2IIIB_00003868;	RS_AG3-T5_00007027
Cluster 17833	2	RS_AG5_00009390;RS_AG5_00008832;	RS_AG3-T5_00007027
Cluster 23674	1	RS_AG2-2IIIB_00007523;	RS_AG3-T5_00007027
Cluster 53007	1	RS_AG8_00008441;	RS_AG3-T5_00007027
Cluster 44873	1	RS_AG1-1C_00009487;	RS_AG3-T5_00007027
Cluster 42655	1	RS_AG1-1C_00007437;	RS_AG3-T5_00007027
Cluster 47008	1	RS_AG5_00007775;	RS_AG3-T5_00007027
Cluster 46743	1	RS_AG5_00006565;	RS_AG3-T5_00007027
Cluster 36916	2	RS_AG4-R118_00006964;RS_AG4-RS23_00007134;	RS_AG3-T5_00007027
Cluster 15240	1	RS_AG6-10EEA_00003611;	RS_AG3-T5_00007027
Cluster 39106	1	RS_AG1-1C_00007189;	RS_AG3-T5_00007027
Cluster 41307	1	RS_AG5_00006483;	RS_AG3-T5_00007027
Cluster 15416	1	RS_AG8_00002456;	RS_AG3-T5_00007027
Cluster 27285	2	RS_AG4-R118_00007896;RS_AG4-RS23_00008143;	RS_AG3-T5_00007027
Cluster 18686	1	RS_AG5_00006595;	RS_AG3-T5_00007027
Cluster 33645	1	RS_AG5_00006174;	RS_AG3-T5_00007027
Cluster 38457	1	RS_AG6-10EEA_00004595;	RS_AG3-T5_00007027
Cluster 15449	3	RS_AG1-1C_00008696;RS_AG3-1A1_00009233;RS_AG1-1A_00008313;	RS_AG3-T5_00007027
Cluster 38158	1	RS_AG4-RS23_00000386;	RS_AG3-T5_00007027
Cluster 21024	1	RS_AG1-1C_00006357;	RS_AG3-T5_00007027
Cluster 10262	1	RS_AG4-R118_00008773;	RS_AG3-T5_00007027
Cluster 28743	2	RS_AG2-2IIIB_00010444;RS_AG6-10EEA_00006093;	RS_AG3-T5_00007027
Cluster 1491	5	RS_AG4-R118_00007484;RS_AG4-RS23_00007235;RS_AG4-RS23_00008204;RS_AG4-RS23_00008214;RS_AG4-RS23_00007604;	RS_AG3-T5_00007027
Cluster 29160	1	RS_AG8_00003529;	RS_AG3-T5_00007027
Cluster 39070	1	RS_AG8_00002021;	RS_AG3-T5_00007027
Cluster 16700	1	RS_AG2-2IIIB_00008396;	RS_AG3-T5_00007027
Cluster 7248	1	RS_AG5_00003377;	RS_AG3-T5_00007027
Cluster 47455	1	RS_AG1-1C_00000462;	RS_AG3-T5_00007027
Cluster 12719	2	RS_AG2-2IIIB_00007648;RS_AG4-RS23_00002093;	RS_AG3-T5_00007027
Cluster 9122	2	RS_AG2-2IIIB_00007646;RS_AG2-2IIIB_00007896;	RS_AG3-T5_00007027
Cluster 29579	2	RS_AG4-R118_00008629;RS_AG4-RS23_00004680;	RS_AG3-T5_00007027
Cluster 38942	1	RS_AG1-1C_00005165;	RS_AG3-T5_00007027
Cluster 4669	1	RS_AG6-10EEA_00002856;	RS_AG3-T5_00007027
Cluster 1970	1	RS_AG3-1A1_00008021;	RS_AG3-T5_00007027
Cluster 16992	1	RS_AG6-10EEA_00003408;	RS_AG3-T5_00007027
Cluster 39437	1	RS_AG1-1C_00009485;	RS_AG3-T5_00007027
Cluster 58648	1	RS_AG6-10EEA_00009346;	RS_AG3-T5_00007027
Cluster 30428	1	RS_AG1-1A_00004883;	RS_AG3-T5_00007027
Cluster 12746	2	RS_AG1-1C_00008361;RS_AG8_00006043;	RS_AG3-T5_00007027
Cluster 30127	1	RS_AG1-1A_00006851;	RS_AG3-T5_00007027
Cluster 22683	1	RS_AG2-2IIIB_00008748;	RS_AG3-T5_00007027
Cluster 37049	1	RS_AG8_00008342;	RS_AG3-T5_00007027
Cluster 44143	1	RS_AG2-2IIIB_00003217;	RS_AG3-T5_00007027
Cluster 33467	1	RS_AG3-T5_00004079;	RS_AG3-T5_00007027
Cluster 29391	2	RS_AG1-1C_00004580;RS_AG1-1A_00006580;	RS_AG3-T5_00007027
Cluster 1746	1	RS_AG1-1A_00004282;	RS_AG3-T5_00007027
Cluster 11752	2	RS_AG4-R118_00006556;RS_AG4-RS23_00006028;	RS_AG3-T5_00007027
Cluster 46908	1	RS_AG8_00001627;	RS_AG3-T5_00007027
Cluster 14783	2	RS_AG4-R118_00000158;RS_AG4-RS23_00000341;	RS_AG3-T5_00007027
Cluster 47862	2	RS_AG3-1A1_00002276;RS_AG3-1AP_00004804;	RS_AG3-T5_00007027
Cluster 11103	2	RS_AG4-R118_00003602;RS_AG4-RS23_00003343;	RS_AG3-T5_00007027
Cluster 26841	1	RS_AG3-1A1_00010765;	RS_AG3-T5_00007027
Cluster 35492	1	RS_AG4-RS23_00003411;	RS_AG3-T5_00007027
Cluster 14100	2	RS_AG5_00006358;RS_AG8_00007910;	RS_AG3-T5_00007027
Cluster 21615	1	RS_AG2-2IIIB_00008315;	RS_AG3-T5_00007027
Cluster 18155	1	RS_AG6-10EEA_00008090;	RS_AG3-T5_00007027
Cluster 22969	1	RS_AG1-1C_00004779;	RS_AG3-T5_00007027
Cluster 9958	1	RS_AG5_00008528;	RS_AG3-T5_00007027
Cluster 50896	1	RS_AG6-10EEA_00004665;	RS_AG3-T5_00007027
Cluster 29158	2	RS_AG5_00003563;RS_AG5_00003561;	RS_AG3-T5_00007027
Cluster 44920	2	RS_AG5_00007177;RS_AG8_00008377;	RS_AG3-T5_00007027
Cluster 52481	1	RS_AG2-2IIIB_00008201;	RS_AG3-T5_00007027
Cluster 28070	2	RS_AG4-R118_00001467;RS_AG4-RS23_00007281;	RS_AG3-T5_00007027
Cluster 8554	1	RS_AG4-RS23_00007535;	RS_AG3-T5_00007027
Cluster 19905	1	RS_AG1-1C_00000531;	RS_AG3-T5_00007027
Cluster 34281	1	RS_AG6-10EEA_00009746;	RS_AG3-T5_00007027
Cluster 34725	2	RS_AG4-R118_00002792;RS_AG6-10EEA_00000367;	RS_AG3-T5_00007027
Cluster 16128	1	RS_AG5_00000206;	RS_AG3-T5_00007027
Cluster 5038	1	RS_AG6-10EEA_00008995;	RS_AG3-T5_00007027
Cluster 19224	1	RS_AG1-1C_00007936;	RS_AG3-T5_00007027
Cluster 36690	1	RS_AG6-10EEA_00006227;	RS_AG3-T5_00007027
Cluster 15890	1	RS_AG4-RS23_00006988;	RS_AG3-T5_00007027
Cluster 48254	1	RS_AG4-R118_00005229;	RS_AG3-T5_00007027
Cluster 27586	2	RS_AG4-R118_00003237;RS_AG4-RS23_00007713;	RS_AG3-T5_00007027
Cluster 27127	1	RS_AG1-1A_00004500;	RS_AG3-T5_00007027
Cluster 6738	1	RS_AG2-2IIIB_00000110;	RS_AG3-T5_00007027
Cluster 43031	2	RS_AG1-1B_00000620;RS_AG8_00000101;	RS_AG3-T5_00007027
Cluster 46106	1	RS_AG4-R118_00001971;	RS_AG3-T5_00007027
Cluster 7640	2	RS_AG2-2IIIB_00008251;RS_AG4-RS23_00006608;	RS_AG3-T5_00007027
Cluster 22024	1	RS_AG4-RS23_00008097;	RS_AG3-T5_00007027
Cluster 16427	1	RS_AG1-1C_00006476;	RS_AG3-T5_00007027
Cluster 28815	1	RS_AG6-10EEA_00009884;	RS_AG3-T5_00007027
Cluster 42015	2	RS_AG1-1B_00004033;RS_AG1-1A_00005963;	RS_AG3-T5_00007027
Cluster 35034	3	RS_AG2-2IIIB_00006254;RS_AG5_00005652;RS_AG6-10EEA_00000705;	RS_AG3-T5_00007027
Cluster 28371	1	RS_AG8_00008060;	RS_AG3-T5_00007027
Cluster 54892	1	RS_AG6-10EEA_00003552;	RS_AG3-T5_00007027
Cluster 30608	1	RS_AG1-1A_00007951;	RS_AG3-T5_00007027
Cluster 36358	1	RS_AG4-R118_00006760;	RS_AG3-T5_00007027
Cluster 2189	1	RS_AG2-2IIIB_00006426;	RS_AG3-T5_00007027
Cluster 18536	1	RS_AG2-2IIIB_00008495;	RS_AG3-T5_00007027
Cluster 47903	1	RS_AG8_00007290;	RS_AG3-T5_00007027
Cluster 36835	1	RS_AG6-10EEA_00001660;	RS_AG3-T5_00007027
Cluster 15635	1	RS_AG6-10EEA_00009521;	RS_AG3-T5_00007027
Cluster 18124	1	RS_AG2-2IIIB_00006728;	RS_AG3-T5_00007027
Cluster 12634	1	RS_AG4-R118_00007508;	RS_AG3-T5_00007027
Cluster 43446	1	RS_AG1-1A_00005001;	RS_AG3-T5_00007027
Cluster 46815	1	RS_AG3-T5_00006177;	RS_AG3-T5_00007027
Cluster 51512	1	RS_AG1-1C_00001468;	RS_AG3-T5_00007027
Cluster 59566	1	RS_AG3-1AP_00008924;	RS_AG3-T5_00007027
Cluster 43330	1	RS_AG5_00005713;	RS_AG3-T5_00007027
Cluster 44052	2	RS_AG4-R118_00004656;RS_AG4-RS23_00003804;	RS_AG3-T5_00007027
Cluster 34550	2	RS_AG4-R118_00008258;RS_AG4-RS23_00008634;	RS_AG3-T5_00007027
Cluster 34498	4	RS_AG3-1A1_00008270;RS_AG4-R118_00003718;RS_AG3-1AP_00006757;RS_AG4-RS23_00003024;	RS_AG3-T5_00007027
Cluster 41083	1	RS_AG6-10EEA_00005679;	RS_AG3-T5_00007027
Cluster 34197	1	RS_AG6-10EEA_00004115;	RS_AG3-T5_00007027
Cluster 35087	1	RS_AG5_00009815;	RS_AG3-T5_00007027
Cluster 21408	4	RS_AG3-1A1_00005791;RS_AG3-1A1_00005959;RS_AG3-1AP_00004121;RS_AG3-1AP_00003800;	RS_AG3-T5_00007027
Cluster 46828	1	RS_AG6-10EEA_00007733;	RS_AG3-T5_00007027
Cluster 52298	1	RS_AG8_00005691;	RS_AG3-T5_00007027
Cluster 34582	1	RS_AG8_00006331;	RS_AG3-T5_00007027
Cluster 31553	1	RS_AG2-2IIIB_00008147;	RS_AG3-T5_00007027
Cluster 25517	1	RS_AG8_00002196;	RS_AG3-T5_00007027
Cluster 36191	2	RS_AG4-R118_00001769;RS_AG4-RS23_00001497;	RS_AG3-T5_00007027
Cluster 16773	1	RS_AG3-T5_00004678;	RS_AG3-T5_00007027
Cluster 22340	1	RS_AG4-R118_00006862;	RS_AG3-T5_00007027
Cluster 3333	1	RS_AG5_00007473;	RS_AG3-T5_00007027
Cluster 35370	2	RS_AG4-R118_00005090;RS_AG4-RS23_00006044;	RS_AG3-T5_00007027
Cluster 18141	2	RS_AG3-1A1_00005581;RS_AG3-T5_00005319;	RS_AG3-T5_00007027
Cluster 29090	2	RS_AG5_00004868;RS_AG8_00007461;	RS_AG3-T5_00007027
Cluster 8481	1	RS_AG2-2IIIB_00005979;	RS_AG3-T5_00007027
Cluster 23820	2	RS_AG4-R118_00005974;RS_AG4-RS23_00004368;	RS_AG3-T5_00007027
Cluster 5386	3	RS_AG4-R118_00004403;RS_AG6-10EEA_00002138;RS_AG4-RS23_00000735;	RS_AG3-T5_00007027
Cluster 43947	1	RS_AG1-1C_00004987;	RS_AG3-T5_00007027
Cluster 26781	1	RS_AG4-R118_00005593;	RS_AG3-T5_00007027
Cluster 22055	2	RS_AG4-R118_00004682;RS_AG4-RS23_00004883;	RS_AG3-T5_00007027
Cluster 7662	1	RS_AG6-10EEA_00008617;	RS_AG3-T5_00007027
Cluster 6922	4	RS_AG1-1C_00002864;RS_AG1-1A_00002761;RS_AG6-10EEA_00002609;RS_AG4-RS23_00007203;	RS_AG3-T5_00007027
Cluster 10357	1	RS_AG5_00007680;	RS_AG3-T5_00007027
Cluster 32957	1	RS_AG3-T5_00003515;	RS_AG3-T5_00007027
Cluster 19825	1	RS_AG5_00008486;	RS_AG3-T5_00007027
Cluster 38661	1	RS_AG1-1B_00006466;	RS_AG3-T5_00007027
Cluster 35712	3	RS_AG5_00007622;RS_AG5_00009808;RS_AG5_00009727;	RS_AG3-T5_00007027
Cluster 40990	1	RS_AG5_00004068;	RS_AG3-T5_00007027
Cluster 21533	1	RS_AG1-1A_00001495;	RS_AG3-T5_00007027
Cluster 20709	1	RS_AG1-1A_00008380;	RS_AG3-T5_00007027
Cluster 16086	1	RS_AG3-T5_00006582;	RS_AG3-T5_00007027
Cluster 26423	1	RS_AG3-T5_00007858;	RS_AG3-T5_00007027
Cluster 6985	2	RS_AG8_00001791;RS_AG4-RS23_00001235;	RS_AG3-T5_00007027
Cluster 17384	1	RS_AG6-10EEA_00006858;	RS_AG3-T5_00007027
Cluster 26904	1	RS_AG3-1A1_00006860;	RS_AG3-T5_00007027
Cluster 45479	1	RS_AG4-RS23_00005842;	RS_AG3-T5_00007027
Cluster 8159	2	RS_AG1-1A_00005101;RS_AG1-1A_00008611;	RS_AG3-T5_00007027
Cluster 17162	1	RS_AG6-10EEA_00003548;	RS_AG3-T5_00007027
Cluster 34754	1	RS_AG4-RS23_00006190;	RS_AG3-T5_00007027
Cluster 19255	1	RS_AG1-1A_00007442;	RS_AG3-T5_00007027
Cluster 2799	3	RS_AG3-T5_00001754;RS_AG1-1A_00000646;RS_AG4-RS23_00005558;	RS_AG3-T5_00007027
Cluster 25472	1	RS_AG6-10EEA_00008966;	RS_AG3-T5_00007027
Cluster 32442	1	RS_AG4-RS23_00006353;	RS_AG3-T5_00007027
Cluster 18871	1	RS_AG8_00003084;	RS_AG3-T5_00007027
Cluster 10798	1	RS_AG2-2IIIB_00004585;	RS_AG3-T5_00007027
Cluster 7898	1	RS_AG6-10EEA_00009748;	RS_AG3-T5_00007027
Cluster 43543	2	RS_AG2-2IIIB_00009318;RS_AG5_00009842;	RS_AG3-T5_00007027
Cluster 37857	1	RS_AG5_00004357;	RS_AG3-T5_00007027
Cluster 33651	1	RS_AG1-1A_00007972;	RS_AG3-T5_00007027
Cluster 6883	1	RS_AG5_00006713;	RS_AG3-T5_00007027
Cluster 8766	3	RS_AG5_00004065;RS_AG5_00008919;RS_AG8_00007971;	RS_AG3-T5_00007027
Cluster 11687	1	RS_AG4-R118_00000993;	RS_AG3-T5_00007027
Cluster 42083	1	RS_AG1-1B_00005374;	RS_AG3-T5_00007027
Cluster 39828	1	RS_AG4-R118_00006921;	RS_AG3-T5_00007027
Cluster 22107	2	RS_AG4-R118_00001182;RS_AG4-RS23_00001507;	RS_AG3-T5_00007027
Cluster 39371	2	RS_AG1-1C_00006784;RS_AG1-1B_00001672;	RS_AG3-T5_00007027
Cluster 13500	2	RS_AG2-2IIIB_00003992;RS_AG8_00005388;	RS_AG3-T5_00007027
Cluster 25739	1	RS_AG2-2IIIB_00005300;	RS_AG3-T5_00007027
Cluster 24181	1	RS_AG5_00007975;	RS_AG3-T5_00007027
Cluster 36360	1	RS_AG1-1B_00005358;	RS_AG3-T5_00007027
Cluster 15722	1	RS_AG6-10EEA_00007400;	RS_AG3-T5_00007027
Cluster 44046	2	RS_AG3-1A1_00010471;RS_AG3-1AP_00008632;	RS_AG3-T5_00007027
Cluster 27004	1	RS_AG6-10EEA_00009903;	RS_AG3-T5_00007027
Cluster 39258	1	RS_AG6-10EEA_00002558;	RS_AG3-T5_00007027
Cluster 51298	1	RS_AG1-1C_00005044;	RS_AG3-T5_00007027
Cluster 26306	1	RS_AG6-10EEA_00003606;	RS_AG3-T5_00007027
Cluster 31035	2	RS_AG4-R118_00004571;RS_AG4-RS23_00004204;	RS_AG3-T5_00007027
Cluster 52848	1	RS_AG1-1C_00009554;	RS_AG3-T5_00007027
Cluster 43452	1	RS_AG6-10EEA_00009028;	RS_AG3-T5_00007027
Cluster 43678	1	RS_AG3-1A1_00010457;	RS_AG3-T5_00007027
Cluster 6632	2	RS_AG2-2IIIB_00004419;RS_AG3-T5_00006705;	RS_AG3-T5_00007027
Cluster 14293	1	RS_AG1-1A_00007852;	RS_AG3-T5_00007027
Cluster 21340	4	RS_AG3-1A1_00008510;RS_AG4-R118_00001056;RS_AG8_00002303;RS_AG8_00002302;	RS_AG3-T5_00007027
Cluster 42624	1	RS_AG1-1A_00001335;	RS_AG3-T5_00007027
Cluster 30004	1	RS_AG1-1C_00009057;	RS_AG3-T5_00007027
Cluster 23973	1	RS_AG4-R118_00004335;	RS_AG3-T5_00007027
Cluster 24059	1	RS_AG5_00008996;	RS_AG3-T5_00007027
Cluster 23412	1	RS_AG1-1C_00002767;	RS_AG3-T5_00007027
Cluster 49191	1	RS_AG2-2IIIB_00009845;	RS_AG3-T5_00007027
Cluster 27884	1	RS_AG1-1C_00005800;	RS_AG3-T5_00007027
Cluster 26134	2	RS_AG1-1C_00006190;RS_AG1-1C_00003802;	RS_AG3-T5_00007027
Cluster 45618	2	RS_AG4-R118_00005098;RS_AG4-RS23_00004897;	RS_AG3-T5_00007027
Cluster 21055	1	RS_AG6-10EEA_00005851;	RS_AG3-T5_00007027
Cluster 48526	1	RS_AG4-RS23_00008700;	RS_AG3-T5_00007027
Cluster 17434	1	RS_AG6-10EEA_00009126;	RS_AG3-T5_00007027
Cluster 42803	1	RS_AG1-1A_00008575;	RS_AG3-T5_00007027
Cluster 28003	2	RS_AG4-R118_00004694;RS_AG4-RS23_00007592;	RS_AG3-T5_00007027
Cluster 23268	1	RS_AG6-10EEA_00009769;	RS_AG3-T5_00007027
Cluster 35759	1	RS_AG2-2IIIB_00002884;	RS_AG3-T5_00007027
Cluster 41649	1	RS_AG5_00008025;	RS_AG3-T5_00007027
Cluster 11454	1	RS_AG1-1C_00006754;	RS_AG3-T5_00007027
Cluster 10290	1	RS_AG1-1B_00006937;	RS_AG3-T5_00007027
Cluster 29192	1	RS_AG2-2IIIB_00010357;	RS_AG3-T5_00007027
Cluster 24094	1	RS_AG2-2IIIB_00005064;	RS_AG3-T5_00007027
Cluster 32795	1	RS_AG3-T5_00001724;	RS_AG3-T5_00007027
Cluster 55176	2	RS_AG4-R118_00008690;RS_AG4-RS23_00006375;	RS_AG3-T5_00007027
Cluster 53204	1	RS_AG1-1C_00006460;	RS_AG3-T5_00007027
Cluster 18925	1	RS_AG1-1A_00006640;	RS_AG3-T5_00007027
Cluster 20436	2	RS_AG4-R118_00006984;RS_AG4-RS23_00008032;	RS_AG3-T5_00007027
Cluster 33612	1	RS_AG4-R118_00008585;	RS_AG3-T5_00007027
Cluster 28591	1	RS_AG1-1C_00003723;	RS_AG3-T5_00007027
Cluster 50178	2	RS_AG1-1A_00008202;RS_AG1-1A_00008320;	RS_AG3-T5_00007027
Cluster 25438	1	RS_AG1-1C_00005328;	RS_AG3-T5_00007027
Cluster 21857	1	RS_AG6-10EEA_00009539;	RS_AG3-T5_00007027
Cluster 36470	3	RS_AG4-R118_00004663;RS_AG4-RS23_00005804;RS_AG4-RS23_00007828;	RS_AG3-T5_00007027
Cluster 18204	2	RS_AG5_00007610;RS_AG8_00007435;	RS_AG3-T5_00007027
Cluster 44645	1	RS_AG8_00006016;	RS_AG3-T5_00007027
Cluster 36688	1	RS_AG6-10EEA_00007083;	RS_AG3-T5_00007027
Cluster 5893	1	RS_AG1-1A_00002375;	RS_AG3-T5_00007027
Cluster 22709	1	RS_AG6-10EEA_00001017;	RS_AG3-T5_00007027
Cluster 15888	1	RS_AG4-RS23_00006557;	RS_AG3-T5_00007027
Cluster 39750	1	RS_AG2-2IIIB_00008283;	RS_AG3-T5_00007027
Cluster 10170	2	RS_AG4-R118_00005830;RS_AG4-RS23_00007934;	RS_AG3-T5_00007027
Cluster 52902	1	RS_AG6-10EEA_00007913;	RS_AG3-T5_00007027
Cluster 49037	1	RS_AG6-10EEA_00003138;	RS_AG3-T5_00007027
Cluster 41702	2	RS_AG4-R118_00004262;RS_AG4-RS23_00000634;	RS_AG3-T5_00007027
Cluster 10687	1	RS_AG1-1B_00006173;	RS_AG3-T5_00007027
Cluster 41817	1	RS_AG3-T5_00002563;	RS_AG3-T5_00007027
Cluster 47416	1	RS_AG6-10EEA_00008768;	RS_AG3-T5_00007027
Cluster 45471	1	RS_AG8_00003292;	RS_AG3-T5_00007027
Cluster 11798	3	RS_AG4-R118_00008752;RS_AG3-1AP_00002889;RS_AG4-RS23_00003448;	RS_AG3-T5_00007027
Cluster 16613	1	RS_AG5_00001530;	RS_AG3-T5_00007027
Cluster 17405	5	RS_AG2-2IIIB_00005035;RS_AG2-2IIIB_00007689;RS_AG3-1A1_00004323;RS_AG3-T5_00003873;RS_AG5_00009366;	RS_AG3-T5_00007027
Cluster 47585	1	RS_AG5_00005782;	RS_AG3-T5_00007027
Cluster 43067	2	RS_AG5_00004983;RS_AG8_00007377;	RS_AG3-T5_00007027
Cluster 18149	1	RS_AG1-1A_00004752;	RS_AG3-T5_00007027
Cluster 55465	1	RS_AG3-T5_00002135;	RS_AG3-T5_00007027
Cluster 37340	1	RS_AG5_00008578;	RS_AG3-T5_00007027
Cluster 48789	1	RS_AG2-2IIIB_00003072;	RS_AG3-T5_00007027
Cluster 44150	2	RS_AG4-R118_00008744;RS_AG4-RS23_00006161;	RS_AG3-T5_00007027
Cluster 45026	1	RS_AG1-1A_00004110;	RS_AG3-T5_00007027
Cluster 23760	2	RS_AG5_00002108;RS_AG8_00007643;	RS_AG3-T5_00007027
Cluster 10634	1	RS_AG4-RS23_00007728;	RS_AG3-T5_00007027
Cluster 35672	1	RS_AG1-1C_00008330;	RS_AG3-T5_00007027
Cluster 16872	2	RS_AG3-T5_00006491;RS_AG3-T5_00006490;	RS_AG3-T5_00007027
Cluster 44182	1	RS_AG5_00001220;	RS_AG3-T5_00007027
Cluster 9484	1	RS_AG6-10EEA_00003484;	RS_AG3-T5_00007027
Cluster 10840	1	RS_AG6-10EEA_00006883;	RS_AG3-T5_00007027
Cluster 43281	1	RS_AG1-1C_00004049;	RS_AG3-T5_00007027
Cluster 24705	1	RS_AG6-10EEA_00003918;	RS_AG3-T5_00007027
Cluster 1310	1	RS_AG4-R118_00008265;	RS_AG3-T5_00007027
Cluster 42616	1	RS_AG3-T5_00004132;	RS_AG3-T5_00007027
Cluster 9843	1	RS_AG2-2IIIB_00001915;	RS_AG3-T5_00007027
Cluster 24189	1	RS_AG1-1A_00005087;	RS_AG3-T5_00007027
Cluster 12605	2	RS_AG1-1B_00002589;RS_AG5_00000303;	RS_AG3-T5_00007027
Cluster 36623	1	RS_AG5_00004585;	RS_AG3-T5_00007027
Cluster 5758	1	RS_AG1-1A_00008100;	RS_AG3-T5_00007027
Cluster 15253	1	RS_AG1-1C_00003737;	RS_AG3-T5_00007027
Cluster 23494	1	RS_AG4-RS23_00004266;	RS_AG3-T5_00007027
Cluster 33738	1	RS_AG4-RS23_00005893;	RS_AG3-T5_00007027
Cluster 696	1	RS_AG5_00002563;	RS_AG3-T5_00007027
Cluster 31795	1	RS_AG3-1A1_00007166;	RS_AG3-T5_00007027
Cluster 9576	2	RS_AG4-R118_00008484;RS_AG4-RS23_00008277;	RS_AG3-T5_00007027
Cluster 40803	1	RS_AG1-1C_00009371;	RS_AG3-T5_00007027
Cluster 18879	1	RS_AG6-10EEA_00009429;	RS_AG3-T5_00007027
Cluster 46750	2	RS_AG6-10EEA_00008367;RS_AG6-10EEA_00009036;	RS_AG3-T5_00007027
Cluster 35005	3	RS_AG4-R118_00008892;RS_AG4-RS23_00005063;RS_AG4-RS23_00005066;	RS_AG3-T5_00007027
Cluster 5810	3	RS_AG4-R118_00004317;RS_AG1-1B_00003105;RS_AG4-RS23_00004280;	RS_AG3-T5_00007027
Cluster 8059	1	RS_AG3-1A1_00010755;	RS_AG3-T5_00007027
Cluster 7900	1	RS_AG6-10EEA_00008775;	RS_AG3-T5_00007027
Cluster 10038	2	RS_AG4-R118_00004914;RS_AG4-RS23_00003629;	RS_AG3-T5_00007027
Cluster 43718	1	RS_AG6-10EEA_00002202;	RS_AG3-T5_00007027
Cluster 38587	1	RS_AG1-1B_00006784;	RS_AG3-T5_00007027
Cluster 13897	1	RS_AG6-10EEA_00004020;	RS_AG3-T5_00007027
Cluster 46782	1	RS_AG1-1C_00001761;	RS_AG3-T5_00007027
Cluster 15455	1	RS_AG4-R118_00002890;	RS_AG3-T5_00007027
Cluster 3789	1	RS_AG3-T5_00005301;	RS_AG3-T5_00007027
Cluster 11357	1	RS_AG1-1B_00003084;	RS_AG3-T5_00007027
Cluster 48514	1	RS_AG1-1A_00002755;	RS_AG3-T5_00007027
Cluster 2490	1	RS_AG4-RS23_00006742;	RS_AG3-T5_00007027
Cluster 40776	1	RS_AG1-1A_00008423;	RS_AG3-T5_00007027
Cluster 12561	1	RS_AG1-1A_00006892;	RS_AG3-T5_00007027
Cluster 44467	1	RS_AG6-10EEA_00010076;	RS_AG3-T5_00007027
Cluster 3675	1	RS_AG5_00005875;	RS_AG3-T5_00007027
Cluster 37533	1	RS_AG2-2IIIB_00010510;	RS_AG3-T5_00007027
Cluster 29983	1	RS_AG6-10EEA_00003330;	RS_AG3-T5_00007027
Cluster 24698	1	RS_AG3-T5_00006590;	RS_AG3-T5_00007027
Cluster 7155	1	RS_AG6-10EEA_00006694;	RS_AG3-T5_00007027
Cluster 25406	1	RS_AG5_00008270;	RS_AG3-T5_00007027
Cluster 22656	3	RS_AG5_00004556;RS_AG6-10EEA_00006542;RS_AG6-10EEA_00010073;	RS_AG3-T5_00007027
Cluster 23639	2	RS_AG5_00009734;RS_AG8_00008058;	RS_AG3-T5_00007027
Cluster 42153	1	RS_AG2-2IIIB_00009058;	RS_AG3-T5_00007027
Cluster 13696	1	RS_AG4-R118_00008291;	RS_AG3-T5_00007027
Cluster 48935	1	RS_AG6-10EEA_00009641;	RS_AG3-T5_00007027
Cluster 45369	2	RS_AG5_00001541;RS_AG8_00008407;	RS_AG3-T5_00007027
Cluster 45778	1	RS_AG6-10EEA_00006383;	RS_AG3-T5_00007027
Cluster 6396	1	RS_AG5_00003438;	RS_AG3-T5_00007027
Cluster 9429	1	RS_AG6-10EEA_00001825;	RS_AG3-T5_00007027
Cluster 16960	1	RS_AG1-1C_00005364;	RS_AG3-T5_00007027
Cluster 12116	1	RS_AG6-10EEA_00008849;	RS_AG3-T5_00007027
Cluster 3544	1	RS_AG3-1AP_00001810;	RS_AG3-T5_00007027
Cluster 32983	4	RS_AG3-1A1_00006997;RS_AG3-1A1_00010023;RS_AG3-1A1_00010519;RS_AG3-1A1_00006299;	RS_AG3-T5_00007027
Cluster 27325	1	RS_AG6-10EEA_00009210;	RS_AG3-T5_00007027
Cluster 55787	1	RS_AG4-RS23_00008444;	RS_AG3-T5_00007027
Cluster 41935	2	RS_AG4-R118_00004015;RS_AG4-RS23_00001529;	RS_AG3-T5_00007027
Cluster 43998	2	RS_AG5_00003361;RS_AG8_00007613;	RS_AG3-T5_00007027
Cluster 34919	1	RS_AG5_00001604;	RS_AG3-T5_00007027
Cluster 9630	3	RS_AG4-R118_00004164;RS_AG4-RS23_00006936;RS_AG4-RS23_00003027;	RS_AG3-T5_00007027
Cluster 9065	5	RS_AG5_00008686;RS_AG5_00009493;RS_AG5_00009589;RS_AG5_00005714;RS_AG5_00009124;	RS_AG3-T5_00007027
Cluster 27318	1	RS_AG8_00007640;	RS_AG3-T5_00007027
Cluster 25826	1	RS_AG6-10EEA_00000181;	RS_AG3-T5_00007027
Cluster 30505	1	RS_AG5_00002538;	RS_AG3-T5_00007027
Cluster 10536	1	RS_AG2-2IIIB_00004502;	RS_AG3-T5_00007027
Cluster 49748	1	RS_AG5_00009703;	RS_AG3-T5_00007027
Cluster 7855	2	RS_AG5_00008176;RS_AG5_00000788;	RS_AG3-T5_00007027
Cluster 45104	1	RS_AG5_00002885;	RS_AG3-T5_00007027
Cluster 31928	1	RS_AG1-1C_00008601;	RS_AG3-T5_00007027
Cluster 56511	1	RS_AG2-2IIIB_00008592;	RS_AG3-T5_00007027
Cluster 46642	1	RS_AG3-T5_00008397;	RS_AG3-T5_00007027
Cluster 49507	1	RS_AG4-R118_00007771;	RS_AG3-T5_00007027
Cluster 1086	2	RS_AG5_00004089;RS_AG8_00007319;	RS_AG3-T5_00007027
Cluster 19986	1	RS_AG1-1A_00004021;	RS_AG3-T5_00007027
Cluster 37599	1	RS_AG1-1C_00005694;	RS_AG3-T5_00007027
Cluster 60265	1	RS_AG1-1C_00009151;	RS_AG3-T5_00007027
Cluster 31587	2	RS_AG5_00005024;RS_AG8_00007897;	RS_AG3-T5_00007027
Cluster 14668	1	RS_AG1-1B_00000360;	RS_AG3-T5_00007027
Cluster 48990	1	RS_AG1-1B_00006766;	RS_AG3-T5_00007027
Cluster 31126	1	RS_AG3-T5_00006920;	RS_AG3-T5_00007027
Cluster 35316	1	RS_AG5_00004041;	RS_AG3-T5_00007027
Cluster 5293	3	RS_AG5_00002053;RS_AG8_00006841;RS_AG8_00008164;	RS_AG3-T5_00007027
Cluster 18357	1	RS_AG1-1C_00000376;	RS_AG3-T5_00007027
Cluster 41514	1	RS_AG3-1A1_00009468;	RS_AG3-T5_00007027
Cluster 23693	1	RS_AG3-1AP_00000959;	RS_AG3-T5_00007027
Cluster 45336	1	RS_AG4-R118_00001643;	RS_AG3-T5_00007027
Cluster 14231	1	RS_AG2-2IIIB_00000139;	RS_AG3-T5_00007027
Cluster 21750	2	RS_AG5_00007252;RS_AG8_00007530;	RS_AG3-T5_00007027
Cluster 52247	2	RS_AG4-R118_00007465;RS_AG4-RS23_00003964;	RS_AG3-T5_00007027
Cluster 36903	3	RS_AG3-1A1_00008014;RS_AG3-1AP_00006645;RS_AG3-T5_00005996;	RS_AG3-T5_00007027
Cluster 43196	1	RS_AG3-1A1_00009827;	RS_AG3-T5_00007027
Cluster 21461	2	RS_AG5_00002798;RS_AG8_00007367;	RS_AG3-T5_00007027
Cluster 40781	1	RS_AG4-RS23_00008297;	RS_AG3-T5_00007027
Cluster 24753	1	RS_AG3-T5_00005041;	RS_AG3-T5_00007027
Cluster 26990	2	RS_AG3-1A1_00006716;RS_AG3-1AP_00006055;	RS_AG3-T5_00007027
Cluster 47358	1	RS_AG2-2IIIB_00009246;	RS_AG3-T5_00007027
Cluster 38795	1	RS_AG1-1C_00005905;	RS_AG3-T5_00007027
Cluster 49133	1	RS_AG5_00010067;	RS_AG3-T5_00007027
Cluster 5357	1	RS_AG5_00001211;	RS_AG3-T5_00007027
Cluster 10141	1	RS_AG3-1A1_00010662;	RS_AG3-T5_00007027
Cluster 15392	2	RS_AG1-1C_00005298;RS_AG1-1B_00004857;	RS_AG3-T5_00007027
Cluster 42710	1	RS_AG5_00005817;	RS_AG3-T5_00007027
Cluster 31983	3	RS_AG4-R118_00008435;RS_AG4-RS23_00002106;RS_AG4-RS23_00002105;	RS_AG3-T5_00007027
Cluster 49441	1	RS_AG5_00003307;	RS_AG3-T5_00007027
Cluster 11116	1	RS_AG4-R118_00008800;	RS_AG3-T5_00007027
Cluster 17818	8	RS_AG1-1C_00004277;RS_AG2-2IIIB_00003054;RS_AG3-1A1_00002767;RS_AG4-R118_00007885;RS_AG3-1AP_00002881;RS_AG3-T5_00001585;RS_AG5_00006809;RS_AG8_00000563;	RS_AG3-T5_00007027
Cluster 15326	1	RS_AG6-10EEA_00009419;	RS_AG3-T5_00007027
Cluster 17542	2	RS_AG5_00000747;RS_AG5_00009550;	RS_AG3-T5_00007027
Cluster 5085	1	RS_AG1-1C_00009207;	RS_AG3-T5_00007027
Cluster 47797	1	RS_AG4-RS23_00008102;	RS_AG3-T5_00007027
Cluster 30206	3	RS_AG4-R118_00004099;RS_AG4-R118_00004100;RS_AG4-RS23_00008584;	RS_AG3-T5_00007027
Cluster 38837	1	RS_AG5_00000100;	RS_AG3-T5_00007027
Cluster 17453	1	RS_AG1-1C_00006370;	RS_AG3-T5_00007027
Cluster 13594	5	RS_AG5_00010073;RS_AG5_00008344;RS_AG5_00003972;RS_AG5_00006971;RS_AG5_00006972;	RS_AG3-T5_00007027
Cluster 38884	2	RS_AG4-R118_00007686;RS_AG4-RS23_00003867;	RS_AG3-T5_00007027
Cluster 52663	1	RS_AG6-10EEA_00008858;	RS_AG3-T5_00007027
Cluster 42372	1	RS_AG3-T5_00006905;	RS_AG3-T5_00007027
Cluster 31669	1	RS_AG6-10EEA_00008843;	RS_AG3-T5_00007027
Cluster 8837	1	RS_AG1-1A_00001728;	RS_AG3-T5_00007027
Cluster 54091	1	RS_AG6-10EEA_00010029;	RS_AG3-T5_00007027
Cluster 54739	1	RS_AG3-1AP_00007953;	RS_AG3-T5_00007027
Cluster 32915	1	RS_AG2-2IIIB_00004959;	RS_AG3-T5_00007027
Cluster 6083	2	RS_AG4-R118_00002442;RS_AG4-RS23_00004704;	RS_AG3-T5_00007027
Cluster 10315	1	RS_AG3-T5_00006715;	RS_AG3-T5_00007027
Cluster 22017	1	RS_AG3-T5_00007640;	RS_AG3-T5_00007027
Cluster 22554	1	RS_AG6-10EEA_00005564;	RS_AG3-T5_00007027
Cluster 9920	1	RS_AG4-R118_00006311;	RS_AG3-T5_00007027
Cluster 14145	1	RS_AG6-10EEA_00004925;	RS_AG3-T5_00007027
Cluster 32730	2	RS_AG8_00001988;RS_AG1-1A_00007745;	RS_AG3-T5_00007027
Cluster 2374	1	RS_AG1-1C_00006658;	RS_AG3-T5_00007027
Cluster 23201	1	RS_AG8_00008139;	RS_AG3-T5_00007027
Cluster 44785	1	RS_AG2-2IIIB_00002177;	RS_AG3-T5_00007027
Cluster 19337	1	RS_AG1-1C_00009399;	RS_AG3-T5_00007027
Cluster 34321	1	RS_AG1-1B_00001708;	RS_AG3-T5_00007027
Cluster 27090	1	RS_AG2-2IIIB_00008415;	RS_AG3-T5_00007027
Cluster 5210	2	RS_AG4-R118_00001165;RS_AG5_00008793;	RS_AG3-T5_00007027
Cluster 40592	1	RS_AG5_00009549;	RS_AG3-T5_00007027
Cluster 26616	1	RS_AG8_00002790;	RS_AG3-T5_00007027
Cluster 40670	2	RS_AG5_00008950;RS_AG8_00008425;	RS_AG3-T5_00007027
Cluster 29795	1	RS_AG1-1C_00007959;	RS_AG3-T5_00007027
Cluster 36327	1	RS_AG4-RS23_00003509;	RS_AG3-T5_00007027
Cluster 33974	1	RS_AG6-10EEA_00009639;	RS_AG3-T5_00007027
Cluster 34501	1	RS_AG3-T5_00005184;	RS_AG3-T5_00007027
Cluster 24932	1	RS_AG4-RS23_00004131;	RS_AG3-T5_00007027
Cluster 50320	1	RS_AG1-1C_00006484;	RS_AG3-T5_00007027
Cluster 5193	1	RS_AG4-R118_00003346;	RS_AG3-T5_00007027
Cluster 28227	1	RS_AG3-T5_00004958;	RS_AG3-T5_00007027
Cluster 8678	1	RS_AG6-10EEA_00008312;	RS_AG3-T5_00007027
Cluster 32587	1	RS_AG6-10EEA_00007412;	RS_AG3-T5_00007027
Cluster 15506	1	RS_AG1-1A_00003917;	RS_AG3-T5_00007027
Cluster 39709	1	RS_AG3-T5_00002639;	RS_AG3-T5_00007027
Cluster 44244	1	RS_AG1-1C_00008509;	RS_AG3-T5_00007027
Cluster 18454	1	RS_AG6-10EEA_00002729;	RS_AG3-T5_00007027
Cluster 9138	1	RS_AG6-10EEA_00003615;	RS_AG3-T5_00007027
Cluster 45515	3	RS_AG2-2IIIB_00004021;RS_AG3-1A1_00001256;RS_AG3-1AP_00003723;	RS_AG3-T5_00007027
Cluster 604	1	RS_AG8_00003245;	RS_AG3-T5_00007027
Cluster 9243	1	RS_AG1-1B_00004077;	RS_AG3-T5_00007027
Cluster 24811	1	RS_AG6-10EEA_00008801;	RS_AG3-T5_00007027
Cluster 52897	1	RS_AG5_00006712;	RS_AG3-T5_00007027
Cluster 23945	1	RS_AG6-10EEA_00007273;	RS_AG3-T5_00007027
Cluster 38004	1	RS_AG5_00008988;	RS_AG3-T5_00007027
Cluster 11925	1	RS_AG1-1B_00007318;	RS_AG3-T5_00007027
Cluster 4498	3	RS_AG1-1C_00001642;RS_AG3-T5_00006552;RS_AG1-1A_00006433;	RS_AG3-T5_00007027
Cluster 51247	1	RS_AG4-RS23_00001818;	RS_AG3-T5_00007027
Cluster 42338	1	RS_AG3-1A1_00010911;	RS_AG3-T5_00007027
Cluster 17971	1	RS_AG6-10EEA_00007671;	RS_AG3-T5_00007027
Cluster 55110	1	RS_AG1-1C_00005211;	RS_AG3-T5_00007027
Cluster 42855	1	RS_AG1-1C_00009260;	RS_AG3-T5_00007027
Cluster 17633	1	RS_AG1-1C_00005198;	RS_AG3-T5_00007027
Cluster 20379	1	RS_AG3-1A1_00009197;	RS_AG3-T5_00007027
Cluster 11508	1	RS_AG1-1C_00002728;	RS_AG3-T5_00007027
Cluster 34093	2	RS_AG2-2IIIB_00005758;RS_AG6-10EEA_00007825;	RS_AG3-T5_00007027
Cluster 41187	1	RS_AG2-2IIIB_00000561;	RS_AG3-T5_00007027
Cluster 34832	1	RS_AG8_00003904;	RS_AG3-T5_00007027
Cluster 20591	1	RS_AG4-RS23_00005710;	RS_AG3-T5_00007027
Cluster 21003	1	RS_AG6-10EEA_00006240;	RS_AG3-T5_00007027
Cluster 6793	1	RS_AG1-1B_00006393;	RS_AG3-T5_00007027
Cluster 11747	9	RS_AG2-2IIIB_00004409;RS_AG4-R118_00003711;RS_AG4-R118_00003712;RS_AG3-T5_00002001;RS_AG5_00008103;RS_AG8_00008160;RS_AG6-10EEA_00007167;RS_AG4-RS23_00007650;RS_AG4-RS23_00007649;	RS_AG3-T5_00007027
Cluster 35324	3	RS_AG8_00001405;RS_AG6-10EEA_00003957;RS_AG6-10EEA_00009161;	RS_AG3-T5_00007027
Cluster 33563	1	RS_AG1-1A_00006408;	RS_AG3-T5_00007027
Cluster 10653	1	RS_AG1-1A_00002380;	RS_AG3-T5_00007027
Cluster 16303	3	RS_AG5_00002995;RS_AG8_00008528;RS_AG4-RS23_00005765;	RS_AG3-T5_00007027
Cluster 32325	3	RS_AG4-R118_00004894;RS_AG5_00002779;RS_AG4-RS23_00006598;	RS_AG3-T5_00007027
Cluster 25793	1	RS_AG1-1C_00008129;	RS_AG3-T5_00007027
Cluster 15061	2	RS_AG2-2IIIB_00001295;RS_AG6-10EEA_00002489;	RS_AG3-T5_00007027
Cluster 54438	3	RS_AG4-R118_00006838;RS_AG3-T5_00005497;RS_AG4-RS23_00002343;	RS_AG3-T5_00007027
Cluster 49286	1	RS_AG1-1C_00008058;	RS_AG3-T5_00007027
Cluster 33845	1	RS_AG3-1A1_00005695;	RS_AG3-T5_00007027
Cluster 51704	1	RS_AG5_00001043;	RS_AG3-T5_00007027
Cluster 42904	1	RS_AG8_00008275;	RS_AG3-T5_00007027
Cluster 36585	2	RS_AG1-1C_00008148;RS_AG5_00007976;	RS_AG3-T5_00007027
Cluster 33596	1	RS_AG1-1C_00003817;	RS_AG3-T5_00007027
Cluster 13178	1	RS_AG2-2IIIB_00004399;	RS_AG3-T5_00007027
Cluster 33522	2	RS_AG4-R118_00000502;RS_AG4-RS23_00004873;	RS_AG3-T5_00007027
Cluster 44548	1	RS_AG6-10EEA_00004147;	RS_AG3-T5_00007027
Cluster 5339	1	RS_AG3-T5_00005852;	RS_AG3-T5_00007027
Cluster 45241	1	RS_AG1-1C_00009444;	RS_AG3-T5_00007027
Cluster 9265	1	RS_AG3-T5_00006317;	RS_AG3-T5_00007027
Cluster 31206	1	RS_AG8_00007176;	RS_AG3-T5_00007027
Cluster 14346	1	RS_AG2-2IIIB_00003323;	RS_AG3-T5_00007027
Cluster 32505	2	RS_AG5_00009627;RS_AG8_00007506;	RS_AG3-T5_00007027
Cluster 53006	1	RS_AG5_00003817;	RS_AG3-T5_00007027
Cluster 5185	1	RS_AG8_00001853;	RS_AG3-T5_00007027
Cluster 3989	1	RS_AG4-RS23_00007766;	RS_AG3-T5_00007027
Cluster 11433	1	RS_AG5_00003939;	RS_AG3-T5_00007027
Cluster 21469	1	RS_AG8_00004946;	RS_AG3-T5_00007027
Cluster 4624	1	RS_AG1-1A_00002285;	RS_AG3-T5_00007027
Cluster 47688	1	RS_AG6-10EEA_00004431;	RS_AG3-T5_00007027
Cluster 3302	1	RS_AG1-1C_00004345;	RS_AG3-T5_00007027
Cluster 16562	1	RS_AG6-10EEA_00009727;	RS_AG3-T5_00007027
Cluster 46701	1	RS_AG1-1C_00008812;	RS_AG3-T5_00007027
Cluster 7700	1	RS_AG2-2IIIB_00005317;	RS_AG3-T5_00007027
Cluster 24296	1	RS_AG5_00002222;	RS_AG3-T5_00007027
Cluster 10149	2	RS_AG4-R118_00009082;RS_AG4-RS23_00004075;	RS_AG3-T5_00007027
Cluster 38035	1	RS_AG2-2IIIB_00005735;	RS_AG3-T5_00007027
Cluster 5122	1	RS_AG8_00005531;	RS_AG3-T5_00007027
Cluster 11328	1	RS_AG3-T5_00008216;	RS_AG3-T5_00007027
Cluster 22815	1	RS_AG5_00007575;	RS_AG3-T5_00007027
Cluster 1839	1	RS_AG6-10EEA_00006423;	RS_AG3-T5_00007027
Cluster 676	1	RS_AG4-RS23_00001586;	RS_AG3-T5_00007027
Cluster 37768	2	RS_AG4-R118_00007683;RS_AG4-RS23_00003864;	RS_AG3-T5_00007027
Cluster 38456	1	RS_AG6-10EEA_00007801;	RS_AG3-T5_00007027
Cluster 24978	1	RS_AG5_00000857;	RS_AG3-T5_00007027
Cluster 22371	1	RS_AG6-10EEA_00008952;	RS_AG3-T5_00007027
Cluster 15417	2	RS_AG5_00000914;RS_AG8_00003803;	RS_AG3-T5_00007027
Cluster 9540	1	RS_AG1-1A_00007509;	RS_AG3-T5_00007027
Cluster 11235	1	RS_AG3-1A1_00003691;	RS_AG3-T5_00007027
Cluster 12508	2	RS_AG4-R118_00008398;RS_AG4-RS23_00004039;	RS_AG3-T5_00007027
Cluster 37017	2	RS_AG2-2IIIB_00010463;RS_AG1-1B_00003081;	RS_AG3-T5_00007027
Cluster 19203	1	RS_AG6-10EEA_00001472;	RS_AG3-T5_00007027
Cluster 40514	1	RS_AG5_00002734;	RS_AG3-T5_00007027
Cluster 27915	2	RS_AG5_00003483;RS_AG8_00008386;	RS_AG3-T5_00007027
Cluster 41218	1	RS_AG3-T5_00008428;	RS_AG3-T5_00007027
Cluster 30126	1	RS_AG1-1A_00005722;	RS_AG3-T5_00007027
Cluster 28533	1	RS_AG4-R118_00008890;	RS_AG3-T5_00007027
Cluster 18569	1	RS_AG6-10EEA_00008700;	RS_AG3-T5_00007027
Cluster 41338	1	RS_AG1-1C_00009347;	RS_AG3-T5_00007027
Cluster 33466	2	RS_AG3-1A1_00004321;RS_AG3-1AP_00008706;	RS_AG3-T5_00007027
Cluster 31661	1	RS_AG8_00004181;	RS_AG3-T5_00007027
Cluster 26624	1	RS_AG4-RS23_00001770;	RS_AG3-T5_00007027
Cluster 1301	1	RS_AG6-10EEA_00000954;	RS_AG3-T5_00007027
Cluster 44101	3	RS_AG1-1C_00002435;RS_AG1-1A_00002036;RS_AG6-10EEA_00001522;	RS_AG3-T5_00007027
Cluster 5010	3	RS_AG4-R118_00003106;RS_AG4-R118_00007916;RS_AG4-R118_00007153;	RS_AG3-T5_00007027
Cluster 41225	2	RS_AG5_00004077;RS_AG8_00008263;	RS_AG3-T5_00007027
Cluster 42670	2	RS_AG4-R118_00005600;RS_AG4-RS23_00007617;	RS_AG3-T5_00007027
Cluster 12747	1	RS_AG1-1A_00005601;	RS_AG3-T5_00007027
Cluster 23209	1	RS_AG6-10EEA_00006151;	RS_AG3-T5_00007027
Cluster 24647	1	RS_AG6-10EEA_00009831;	RS_AG3-T5_00007027
Cluster 56245	1	RS_AG8_00001130;	RS_AG3-T5_00007027
Cluster 22003	2	RS_AG4-R118_00004776;RS_AG4-RS23_00007471;	RS_AG3-T5_00007027
Cluster 13374	1	RS_AG1-1C_00009143;	RS_AG3-T5_00007027
Cluster 49240	3	RS_AG1-1C_00002840;RS_AG4-R118_00001007;RS_AG4-RS23_00002425;	RS_AG3-T5_00007027
Cluster 48624	1	RS_AG3-1AP_00007585;	RS_AG3-T5_00007027
Cluster 20782	1	RS_AG6-10EEA_00003607;	RS_AG3-T5_00007027
Cluster 50897	1	RS_AG4-RS23_00007931;	RS_AG3-T5_00007027
Cluster 20461	1	RS_AG6-10EEA_00007601;	RS_AG3-T5_00007027
Cluster 49449	1	RS_AG6-10EEA_00009253;	RS_AG3-T5_00007027
Cluster 26803	1	RS_AG3-T5_00008527;	RS_AG3-T5_00007027
Cluster 20750	2	RS_AG4-R118_00000543;RS_AG6-10EEA_00004983;	RS_AG3-T5_00007027
Cluster 36286	1	RS_AG1-1C_00001779;	RS_AG3-T5_00007027
Cluster 33295	1	RS_AG4-R118_00007342;	RS_AG3-T5_00007027
Cluster 27272	1	RS_AG1-1C_00007218;	RS_AG3-T5_00007027
Cluster 48641	1	RS_AG6-10EEA_00005632;	RS_AG3-T5_00007027
Cluster 30272	2	RS_AG5_00008131;RS_AG8_00007566;	RS_AG3-T5_00007027
Cluster 23144	2	RS_AG8_00000532;RS_AG4-RS23_00003727;	RS_AG3-T5_00007027
Cluster 48083	1	RS_AG5_00005508;	RS_AG3-T5_00007027
Cluster 15234	1	RS_AG8_00006213;	RS_AG3-T5_00007027
Cluster 22883	1	RS_AG4-RS23_00006765;	RS_AG3-T5_00007027
Cluster 19060	1	RS_AG1-1C_00009119;	RS_AG3-T5_00007027
Cluster 39984	1	RS_AG1-1C_00005161;	RS_AG3-T5_00007027
Cluster 8345	2	RS_AG8_00005226;RS_AG8_00005225;	RS_AG3-T5_00007027
Cluster 37461	2	RS_AG4-R118_00000037;RS_AG4-RS23_00002756;	RS_AG3-T5_00007027
Cluster 4689	1	RS_AG8_00000610;	RS_AG3-T5_00007027
Cluster 24846	1	RS_AG1-1B_00005664;	RS_AG3-T5_00007027
Cluster 47623	1	RS_AG1-1C_00005224;	RS_AG3-T5_00007027
Cluster 38442	2	RS_AG5_00009974;RS_AG5_00009643;	RS_AG3-T5_00007027
Cluster 39937	1	RS_AG3-T5_00003470;	RS_AG3-T5_00007027
Cluster 12871	1	RS_AG8_00002106;	RS_AG3-T5_00007027
Cluster 29035	1	RS_AG6-10EEA_00006947;	RS_AG3-T5_00007027
Cluster 12328	1	RS_AG4-RS23_00002738;	RS_AG3-T5_00007027
Cluster 23065	1	RS_AG2-2IIIB_00000631;	RS_AG3-T5_00007027
Cluster 46408	1	RS_AG2-2IIIB_00003113;	RS_AG3-T5_00007027
Cluster 27192	1	RS_AG4-RS23_00003325;	RS_AG3-T5_00007027
Cluster 30915	2	RS_AG4-R118_00007652;RS_AG4-RS23_00003772;	RS_AG3-T5_00007027
Cluster 39898	1	RS_AG1-1C_00008631;	RS_AG3-T5_00007027
Cluster 52485	1	RS_AG3-1A1_00008589;	RS_AG3-T5_00007027
Cluster 33028	1	RS_AG4-RS23_00004933;	RS_AG3-T5_00007027
Cluster 31865	1	RS_AG4-R118_00007694;	RS_AG3-T5_00007027
Cluster 9864	1	RS_AG4-RS23_00007403;	RS_AG3-T5_00007027
Cluster 2602	2	RS_AG2-2IIIB_00004656;RS_AG3-T5_00008057;	RS_AG3-T5_00007027
Cluster 13614	1	RS_AG1-1C_00008950;	RS_AG3-T5_00007027
Cluster 15726	1	RS_AG4-RS23_00005750;	RS_AG3-T5_00007027
Cluster 49144	1	RS_AG6-10EEA_00007367;	RS_AG3-T5_00007027
Cluster 51228	1	RS_AG5_00000369;	RS_AG3-T5_00007027
Cluster 41651	1	RS_AG5_00004649;	RS_AG3-T5_00007027
Cluster 43456	2	RS_AG4-R118_00007204;RS_AG4-RS23_00004859;	RS_AG3-T5_00007027
Cluster 50524	1	RS_AG2-2IIIB_00010043;	RS_AG3-T5_00007027
Cluster 19784	2	RS_AG6-10EEA_00009129;RS_AG6-10EEA_00009111;	RS_AG3-T5_00007027
Cluster 10728	1	RS_AG6-10EEA_00007223;	RS_AG3-T5_00007027
Cluster 31480	1	RS_AG2-2IIIB_00001197;	RS_AG3-T5_00007027
Cluster 51413	1	RS_AG2-2IIIB_00007969;	RS_AG3-T5_00007027
Cluster 18398	1	RS_AG6-10EEA_00008044;	RS_AG3-T5_00007027
Cluster 548	1	RS_AG1-1B_00004792;	RS_AG3-T5_00007027
Cluster 31289	1	RS_AG3-T5_00004886;	RS_AG3-T5_00007027
Cluster 31452	1	RS_AG6-10EEA_00002851;	RS_AG3-T5_00007027
Cluster 54219	1	RS_AG8_00001578;	RS_AG3-T5_00007027
Cluster 52860	2	RS_AG4-R118_00004578;RS_AG4-RS23_00002530;	RS_AG3-T5_00007027
Cluster 9410	2	RS_AG1-1C_00002697;RS_AG1-1A_00004980;	RS_AG3-T5_00007027
Cluster 2076	2	RS_AG3-1A1_00010411;RS_AG1-1A_00006386;	RS_AG3-T5_00007027
Cluster 6984	4	RS_AG5_00005967;RS_AG5_00009385;RS_AG8_00007438;RS_AG8_00007523;	RS_AG3-T5_00007027
Cluster 36874	3	RS_AG4-R118_00009154;RS_AG5_00008496;RS_AG4-RS23_00001176;	RS_AG3-T5_00007027
Cluster 36727	2	RS_AG4-R118_00008603;RS_AG4-RS23_00001138;	RS_AG3-T5_00007027
Cluster 48522	1	RS_AG6-10EEA_00009660;	RS_AG3-T5_00007027
Cluster 6445	1	RS_AG4-RS23_00006300;	RS_AG3-T5_00007027
Cluster 29395	1	RS_AG3-1A1_00007010;	RS_AG3-T5_00007027
Cluster 12868	1	RS_AG5_00003996;	RS_AG3-T5_00007027
Cluster 19552	1	RS_AG5_00008701;	RS_AG3-T5_00007027
Cluster 22045	1	RS_AG1-1C_00008226;	RS_AG3-T5_00007027
Cluster 25977	2	RS_AG4-R118_00008282;RS_AG4-RS23_00008585;	RS_AG3-T5_00007027
Cluster 40873	1	RS_AG1-1C_00000202;	RS_AG3-T5_00007027
Cluster 43957	1	RS_AG2-2IIIB_00004675;	RS_AG3-T5_00007027
Cluster 16539	1	RS_AG4-R118_00003785;	RS_AG3-T5_00007027
Cluster 22164	2	RS_AG4-R118_00001063;RS_AG4-RS23_00000612;	RS_AG3-T5_00007027
Cluster 5443	3	RS_AG4-R118_00005262;RS_AG1-1A_00001480;RS_AG4-RS23_00004596;	RS_AG3-T5_00007027
Cluster 13390	1	RS_AG6-10EEA_00004021;	RS_AG3-T5_00007027
Cluster 12675	7	RS_AG1-1C_00006003;RS_AG4-R118_00005250;RS_AG5_00000231;RS_AG8_00005801;RS_AG1-1A_00004480;RS_AG6-10EEA_00004822;RS_AG4-RS23_00005261;	RS_AG3-T5_00007027
Cluster 23449	1	RS_AG4-RS23_00008233;	RS_AG3-T5_00007027
Cluster 56654	1	RS_AG1-1C_00001245;	RS_AG3-T5_00007027
Cluster 56405	1	RS_AG3-1AP_00000210;	RS_AG3-T5_00007027
Cluster 26596	1	RS_AG1-1B_00007327;	RS_AG3-T5_00007027
Cluster 11882	1	RS_AG1-1A_00004020;	RS_AG3-T5_00007027
Cluster 37965	1	RS_AG4-R118_00003217;	RS_AG3-T5_00007027
Cluster 26845	1	RS_AG1-1B_00003814;	RS_AG3-T5_00007027
Cluster 27067	1	RS_AG6-10EEA_00005096;	RS_AG3-T5_00007027
Cluster 18151	1	RS_AG6-10EEA_00008602;	RS_AG3-T5_00007027
Cluster 23416	3	RS_AG1-1C_00008444;RS_AG5_00001740;RS_AG5_00005754;	RS_AG3-T5_00007027
Cluster 16068	2	RS_AG1-1C_00007515;RS_AG1-1A_00007654;	RS_AG3-T5_00007027
Cluster 11429	2	RS_AG4-R118_00003471;RS_AG4-RS23_00007748;	RS_AG3-T5_00007027
Cluster 35602	1	RS_AG3-1A1_00008590;	RS_AG3-T5_00007027
Cluster 44313	1	RS_AG1-1C_00007317;	RS_AG3-T5_00007027
Cluster 20646	2	RS_AG5_00005242;RS_AG1-1A_00003360;	RS_AG3-T5_00007027
Cluster 51516	1	RS_AG2-2IIIB_00009383;	RS_AG3-T5_00007027
Cluster 25573	3	RS_AG5_00007614;RS_AG5_00007862;RS_AG8_00007247;	RS_AG3-T5_00007027
Cluster 39248	1	RS_AG5_00008144;	RS_AG3-T5_00007027
Cluster 15078	1	RS_AG8_00000854;	RS_AG3-T5_00007027
Cluster 46898	1	RS_AG3-1AP_00007494;	RS_AG3-T5_00007027
Cluster 2840	1	RS_AG5_00005344;	RS_AG3-T5_00007027
Cluster 5884	2	RS_AG3-T5_00006198;RS_AG5_00008961;	RS_AG3-T5_00007027
Cluster 45120	1	RS_AG6-10EEA_00006701;	RS_AG3-T5_00007027
Cluster 34127	1	RS_AG6-10EEA_00009599;	RS_AG3-T5_00007027
Cluster 42389	5	RS_AG2-2IIIB_00008633;RS_AG4-R118_00002715;RS_AG3-T5_00008457;RS_AG6-10EEA_00003916;RS_AG4-RS23_00006782;	RS_AG3-T5_00007027
Cluster 34586	1	RS_AG6-10EEA_00003948;	RS_AG3-T5_00007027
Cluster 16664	2	RS_AG6-10EEA_00006667;RS_AG4-RS23_00008590;	RS_AG3-T5_00007027
Cluster 35864	1	RS_AG3-T5_00004128;	RS_AG3-T5_00007027
Cluster 28529	2	RS_AG3-1A1_00008692;RS_AG1-1A_00000896;	RS_AG3-T5_00007027
Cluster 31330	1	RS_AG1-1C_00006119;	RS_AG3-T5_00007027
Cluster 52413	1	RS_AG5_00008294;	RS_AG3-T5_00007027
Cluster 27281	1	RS_AG3-1A1_00005411;	RS_AG3-T5_00007027
Cluster 12002	1	RS_AG4-RS23_00002543;	RS_AG3-T5_00007027
Cluster 33641	1	RS_AG3-T5_00004859;	RS_AG3-T5_00007027
Cluster 31446	1	RS_AG8_00001720;	RS_AG3-T5_00007027
Cluster 49348	1	RS_AG6-10EEA_00007365;	RS_AG3-T5_00007027
Cluster 8130	1	RS_AG8_00001950;	RS_AG3-T5_00007027
Cluster 36065	1	RS_AG1-1C_00003508;	RS_AG3-T5_00007027
Cluster 54489	2	RS_AG3-1A1_00004091;RS_AG3-1AP_00008725;	RS_AG3-T5_00007027
Cluster 43553	1	RS_AG1-1A_00008592;	RS_AG3-T5_00007027
Cluster 26175	2	RS_AG4-R118_00006308;RS_AG4-RS23_00003281;	RS_AG3-T5_00007027
Cluster 4640	1	RS_AG6-10EEA_00002373;	RS_AG3-T5_00007027
Cluster 25648	1	RS_AG6-10EEA_00006932;	RS_AG3-T5_00007027
Cluster 1384	3	RS_AG4-R118_00005224;RS_AG6-10EEA_00001259;RS_AG4-RS23_00002627;	RS_AG3-T5_00007027
Cluster 22368	1	RS_AG5_00006161;	RS_AG3-T5_00007027
Cluster 18757	1	RS_AG4-RS23_00003729;	RS_AG3-T5_00007027
Cluster 4121	1	RS_AG6-10EEA_00005661;	RS_AG3-T5_00007027
Cluster 485	3	RS_AG4-R118_00000770;RS_AG1-1A_00000022;RS_AG6-10EEA_00001192;	RS_AG3-T5_00007027
Cluster 40920	1	RS_AG6-10EEA_00008712;	RS_AG3-T5_00007027
Cluster 6305	1	RS_AG2-2IIIB_00009809;	RS_AG3-T5_00007027
Cluster 4248	2	RS_AG4-R118_00004260;RS_AG4-RS23_00000632;	RS_AG3-T5_00007027
Cluster 8643	3	RS_AG5_00009527;RS_AG5_00010010;RS_AG5_00009295;	RS_AG3-T5_00007027
Cluster 28309	1	RS_AG1-1A_00006455;	RS_AG3-T5_00007027
Cluster 47639	2	RS_AG4-R118_00006941;RS_AG4-RS23_00008118;	RS_AG3-T5_00007027
Cluster 14679	1	RS_AG3-T5_00005536;	RS_AG3-T5_00007027
Cluster 17193	1	RS_AG1-1B_00005956;	RS_AG3-T5_00007027
Cluster 2792	2	RS_AG1-1B_00002957;RS_AG8_00003967;	RS_AG3-T5_00007027
Cluster 49874	1	RS_AG5_00009561;	RS_AG3-T5_00007027
Cluster 48295	1	RS_AG6-10EEA_00005821;	RS_AG3-T5_00007027
Cluster 8152	1	RS_AG1-1B_00001718;	RS_AG3-T5_00007027
Cluster 16345	1	RS_AG6-10EEA_00006413;	RS_AG3-T5_00007027
Cluster 29020	2	RS_AG5_00007471;RS_AG8_00002013;	RS_AG3-T5_00007027
Cluster 48466	1	RS_AG4-R118_00008119;	RS_AG3-T5_00007027
Cluster 8928	1	RS_AG2-2IIIB_00005045;	RS_AG3-T5_00007027
Cluster 41694	3	RS_AG1-1C_00007538;RS_AG4-R118_00007692;RS_AG4-RS23_00006859;	RS_AG3-T5_00007027
Cluster 30725	2	RS_AG4-R118_00005597;RS_AG4-RS23_00007355;	RS_AG3-T5_00007027
Cluster 54697	1	RS_AG3-1A1_00008948;	RS_AG3-T5_00007027
Cluster 3123	1	RS_AG1-1A_00005779;	RS_AG3-T5_00007027
Cluster 37646	1	RS_AG4-RS23_00002931;	RS_AG3-T5_00007027
Cluster 22611	1	RS_AG6-10EEA_00006157;	RS_AG3-T5_00007027
Cluster 33803	1	RS_AG8_00006552;	RS_AG3-T5_00007027
Cluster 30718	1	RS_AG2-2IIIB_00007341;	RS_AG3-T5_00007027
Cluster 3512	3	RS_AG2-2IIIB_00005655;RS_AG2-2IIIB_00009379;RS_AG5_00006189;	RS_AG3-T5_00007027
Cluster 3131	1	RS_AG1-1C_00006761;	RS_AG3-T5_00007027
Cluster 13774	3	RS_AG8_00002177;RS_AG4-RS23_00003465;RS_AG4-RS23_00003466;	RS_AG3-T5_00007027
Cluster 27330	1	RS_AG4-RS23_00006876;	RS_AG3-T5_00007027
Cluster 27210	1	RS_AG1-1C_00002640;	RS_AG3-T5_00007027
Cluster 28073	1	RS_AG1-1B_00005499;	RS_AG3-T5_00007027
Cluster 30947	2	RS_AG4-R118_00008793;RS_AG4-RS23_00005268;	RS_AG3-T5_00007027
Cluster 13257	1	RS_AG6-10EEA_00009661;	RS_AG3-T5_00007027
Cluster 44923	1	RS_AG6-10EEA_00007286;	RS_AG3-T5_00007027
Cluster 44404	1	RS_AG1-1C_00008583;	RS_AG3-T5_00007027
Cluster 15510	2	RS_AG6-10EEA_00009392;RS_AG6-10EEA_00006441;	RS_AG3-T5_00007027
Cluster 1466	1	RS_AG1-1C_00006815;	RS_AG3-T5_00007027
Cluster 46786	1	RS_AG2-2IIIB_00003487;	RS_AG3-T5_00007027
Cluster 51407	1	RS_AG1-1C_00006255;	RS_AG3-T5_00007027
Cluster 38196	1	RS_AG4-R118_00002522;	RS_AG3-T5_00007027
Cluster 4021	1	RS_AG6-10EEA_00002207;	RS_AG3-T5_00007027
Cluster 3031	1	RS_AG6-10EEA_00009439;	RS_AG3-T5_00007027
Cluster 10675	1	RS_AG6-10EEA_00009537;	RS_AG3-T5_00007027
Cluster 1291	2	RS_AG3-T5_00004441;RS_AG6-10EEA_00005002;	RS_AG3-T5_00007027
Cluster 8861	1	RS_AG4-RS23_00006682;	RS_AG3-T5_00007027
Cluster 36693	1	RS_AG6-10EEA_00009965;	RS_AG3-T5_00007027
Cluster 49945	1	RS_AG1-1B_00007281;	RS_AG3-T5_00007027
Cluster 19909	1	RS_AG1-1C_00009280;	RS_AG3-T5_00007027
Cluster 23903	2	RS_AG1-1C_00003713;RS_AG1-1A_00006910;	RS_AG3-T5_00007027
Cluster 291	1	RS_AG6-10EEA_00005456;	RS_AG3-T5_00007027
Cluster 23424	1	RS_AG1-1B_00002006;	RS_AG3-T5_00007027
Cluster 14537	2	RS_AG4-R118_00003307;RS_AG4-RS23_00003622;	RS_AG3-T5_00007027
Cluster 15866	1	RS_AG1-1B_00003224;	RS_AG3-T5_00007027
Cluster 20382	1	RS_AG4-R118_00006121;	RS_AG3-T5_00007027
Cluster 15032	1	RS_AG1-1B_00006000;	RS_AG3-T5_00007027
Cluster 41659	1	RS_AG6-10EEA_00001565;	RS_AG3-T5_00007027
Cluster 9485	1	RS_AG6-10EEA_00007342;	RS_AG3-T5_00007027
Cluster 16531	1	RS_AG2-2IIIB_00009927;	RS_AG3-T5_00007027
Cluster 37382	1	RS_AG1-1C_00006828;	RS_AG3-T5_00007027
Cluster 40439	2	RS_AG5_00001299;RS_AG8_00008156;	RS_AG3-T5_00007027
Cluster 52524	1	RS_AG3-T5_00007581;	RS_AG3-T5_00007027
Cluster 7421	2	RS_AG5_00007227;RS_AG5_00004524;	RS_AG3-T5_00007027
Cluster 44140	1	RS_AG1-1C_00009315;	RS_AG3-T5_00007027
Cluster 13692	2	RS_AG2-2IIIB_00000354;RS_AG2-2IIIB_00009775;	RS_AG3-T5_00007027
Cluster 37350	1	RS_AG1-1A_00006879;	RS_AG3-T5_00007027
Cluster 49129	1	RS_AG3-T5_00007493;	RS_AG3-T5_00007027
Cluster 14780	3	RS_AG3-1A1_00008701;RS_AG1-1B_00000693;RS_AG1-1A_00001287;	RS_AG3-T5_00007027
Cluster 9944	2	RS_AG2-2IIIB_00001559;RS_AG3-T5_00003140;	RS_AG3-T5_00007027
Cluster 35147	2	RS_AG4-R118_00008970;RS_AG4-RS23_00007862;	RS_AG3-T5_00007027
Cluster 7433	1	RS_AG1-1C_00008478;	RS_AG3-T5_00007027
Cluster 49201	2	RS_AG4-R118_00001587;RS_AG4-RS23_00000939;	RS_AG3-T5_00007027
Cluster 12715	1	RS_AG6-10EEA_00004993;	RS_AG3-T5_00007027
Cluster 11100	1	RS_AG6-10EEA_00006353;	RS_AG3-T5_00007027
Cluster 40772	1	RS_AG5_00000822;	RS_AG3-T5_00007027
Cluster 42706	1	RS_AG3-T5_00006377;	RS_AG3-T5_00007027
Cluster 8030	1	RS_AG6-10EEA_00007796;	RS_AG3-T5_00007027
Cluster 24615	2	RS_AG4-R118_00001042;RS_AG4-RS23_00000065;	RS_AG3-T5_00007027
Cluster 8665	1	RS_AG6-10EEA_00009890;	RS_AG3-T5_00007027
Cluster 30210	1	RS_AG4-RS23_00002259;	RS_AG3-T5_00007027
Cluster 37045	1	RS_AG5_00005272;	RS_AG3-T5_00007027
Cluster 27947	2	RS_AG4-R118_00004542;RS_AG4-R118_00004543;	RS_AG3-T5_00007027
Cluster 30419	1	RS_AG3-T5_00006554;	RS_AG3-T5_00007027
Cluster 38998	1	RS_AG1-1A_00005354;	RS_AG3-T5_00007027
Cluster 25402	1	RS_AG3-T5_00005853;	RS_AG3-T5_00007027
Cluster 41873	3	RS_AG4-R118_00008990;RS_AG6-10EEA_00008342;RS_AG4-RS23_00008538;	RS_AG3-T5_00007027
Cluster 35724	2	RS_AG6-10EEA_00008745;RS_AG6-10EEA_00009302;	RS_AG3-T5_00007027
Cluster 45200	1	RS_AG5_00006775;	RS_AG3-T5_00007027
Cluster 15589	1	RS_AG8_00006307;	RS_AG3-T5_00007027
Cluster 23327	1	RS_AG3-T5_00002634;	RS_AG3-T5_00007027
Cluster 33649	1	RS_AG8_00000007;	RS_AG3-T5_00007027
Cluster 20779	2	RS_AG1-1A_00002261;RS_AG1-1A_00002262;	RS_AG3-T5_00007027
Cluster 27452	1	RS_AG3-T5_00007132;	RS_AG3-T5_00007027
Cluster 2176	1	RS_AG6-10EEA_00004887;	RS_AG3-T5_00007027
Cluster 27678	1	RS_AG4-R118_00006689;	RS_AG3-T5_00007027
Cluster 46740	1	RS_AG3-T5_00003714;	RS_AG3-T5_00007027
Cluster 31632	2	RS_AG4-R118_00005055;RS_AG4-RS23_00006910;	RS_AG3-T5_00007027
Cluster 20611	2	RS_AG2-2IIIB_00008066;RS_AG2-2IIIB_00000202;	RS_AG3-T5_00007027
Cluster 24024	1	RS_AG1-1C_00008664;	RS_AG3-T5_00007027
Cluster 29196	2	RS_AG3-1A1_00009729;RS_AG3-1AP_00006824;	RS_AG3-T5_00007027
Cluster 10220	3	RS_AG5_00005330;RS_AG6-10EEA_00002613;RS_AG4-RS23_00002138;	RS_AG3-T5_00007027
Cluster 42659	1	RS_AG1-1C_00008079;	RS_AG3-T5_00007027
Cluster 43636	2	RS_AG3-1A1_00007883;RS_AG3-1AP_00004356;	RS_AG3-T5_00007027
Cluster 39073	1	RS_AG1-1A_00005680;	RS_AG3-T5_00007027
Cluster 55172	1	RS_AG5_00005820;	RS_AG3-T5_00007027
Cluster 32725	1	RS_AG3-T5_00000066;	RS_AG3-T5_00007027
Cluster 17048	1	RS_AG5_00000671;	RS_AG3-T5_00007027
Cluster 19139	1	RS_AG3-T5_00002318;	RS_AG3-T5_00007027
Cluster 29163	2	RS_AG1-1C_00005686;RS_AG1-1A_00003717;	RS_AG3-T5_00007027
Cluster 10850	1	RS_AG1-1C_00007731;	RS_AG3-T5_00007027
Cluster 50228	2	RS_AG4-R118_00003729;RS_AG4-RS23_00002078;	RS_AG3-T5_00007027
Cluster 12783	1	RS_AG4-RS23_00006358;	RS_AG3-T5_00007027
Cluster 30865	1	RS_AG3-1A1_00008202;	RS_AG3-T5_00007027
Cluster 21177	2	RS_AG4-R118_00008717;RS_AG4-RS23_00007181;	RS_AG3-T5_00007027
Cluster 4530	1	RS_AG8_00002393;	RS_AG3-T5_00007027
Cluster 14746	2	RS_AG4-R118_00007952;RS_AG4-RS23_00002494;	RS_AG3-T5_00007027
Cluster 45022	1	RS_AG5_00000452;	RS_AG3-T5_00007027
Cluster 31067	1	RS_AG8_00008068;	RS_AG3-T5_00007027
Cluster 2960	1	RS_AG4-RS23_00005051;	RS_AG3-T5_00007027
Cluster 38575	1	RS_AG1-1C_00005884;	RS_AG3-T5_00007027
Cluster 16876	1	RS_AG5_00000223;	RS_AG3-T5_00007027
Cluster 14719	1	RS_AG8_00000485;	RS_AG3-T5_00007027
Cluster 7154	1	RS_AG8_00001276;	RS_AG3-T5_00007027
Cluster 19511	4	RS_AG4-R118_00005904;RS_AG6-10EEA_00006615;RS_AG6-10EEA_00006907;RS_AG4-RS23_00005140;	RS_AG3-T5_00007027
Cluster 11715	2	RS_AG4-R118_00008303;RS_AG4-RS23_00002487;	RS_AG3-T5_00007027
Cluster 49867	1	RS_AG3-1AP_00008538;	RS_AG3-T5_00007027
Cluster 47412	1	RS_AG1-1A_00000357;	RS_AG3-T5_00007027
Cluster 18267	1	RS_AG4-RS23_00004592;	RS_AG3-T5_00007027
Cluster 1879	1	RS_AG1-1B_00001490;	RS_AG3-T5_00007027
Cluster 57355	1	RS_AG1-1A_00004233;	RS_AG3-T5_00007027
Cluster 800	1	RS_AG6-10EEA_00008412;	RS_AG3-T5_00007027
Cluster 50413	1	RS_AG1-1C_00001547;	RS_AG3-T5_00007027
Cluster 3292	1	RS_AG5_00002676;	RS_AG3-T5_00007027
Cluster 6463	2	RS_AG8_00003986;RS_AG1-1A_00007525;	RS_AG3-T5_00007027
Cluster 10002	1	RS_AG3-1A1_00006439;	RS_AG3-T5_00007027
Cluster 3260	1	RS_AG1-1C_00000980;	RS_AG3-T5_00007027
Cluster 39619	1	RS_AG3-1AP_00008839;	RS_AG3-T5_00007027
Cluster 34579	1	RS_AG3-T5_00004134;	RS_AG3-T5_00007027
Cluster 33105	1	RS_AG6-10EEA_00004234;	RS_AG3-T5_00007027
Cluster 8728	1	RS_AG6-10EEA_00008172;	RS_AG3-T5_00007027
Cluster 49758	1	RS_AG6-10EEA_00001575;	RS_AG3-T5_00007027
Cluster 34391	1	RS_AG1-1C_00002629;	RS_AG3-T5_00007027
Cluster 46965	1	RS_AG2-2IIIB_00005913;	RS_AG3-T5_00007027
Cluster 14834	1	RS_AG5_00002875;	RS_AG3-T5_00007027
Cluster 23199	4	RS_AG5_00007645;RS_AG5_00009920;RS_AG5_00009046;RS_AG8_00007900;	RS_AG3-T5_00007027
Cluster 15396	1	RS_AG3-1A1_00009688;	RS_AG3-T5_00007027
Cluster 9064	1	RS_AG5_00003744;	RS_AG3-T5_00007027
Cluster 5029	1	RS_AG1-1A_00007585;	RS_AG3-T5_00007027
Cluster 15322	1	RS_AG8_00007671;	RS_AG3-T5_00007027
Cluster 36451	1	RS_AG3-1AP_00006776;	RS_AG3-T5_00007027
Cluster 25339	2	RS_AG3-1A1_00001436;RS_AG3-T5_00001372;	RS_AG3-T5_00007027
Cluster 36760	1	RS_AG6-10EEA_00009827;	RS_AG3-T5_00007027
Cluster 25410	1	RS_AG8_00004134;	RS_AG3-T5_00007027
Cluster 17546	1	RS_AG6-10EEA_00007579;	RS_AG3-T5_00007027
Cluster 25246	1	RS_AG2-2IIIB_00005819;	RS_AG3-T5_00007027
Cluster 13136	1	RS_AG1-1A_00006417;	RS_AG3-T5_00007027
Cluster 32276	3	RS_AG1-1B_00002600;RS_AG8_00005673;RS_AG1-1A_00001079;	RS_AG3-T5_00007027
Cluster 17519	1	RS_AG1-1C_00006475;	RS_AG3-T5_00007027
Cluster 25219	2	RS_AG4-R118_00004806;RS_AG4-RS23_00007125;	RS_AG3-T5_00007027
Cluster 41974	1	RS_AG8_00006267;	RS_AG3-T5_00007027
Cluster 855	7	RS_AG5_00008503;RS_AG5_00003294;RS_AG5_00006175;RS_AG5_00006176;RS_AG5_00003030;RS_AG5_00007127;RS_AG8_00008216;	RS_AG3-T5_00007027
Cluster 47348	1	RS_AG1-1C_00008322;	RS_AG3-T5_00007027
Cluster 9401	2	RS_AG3-1A1_00008911;RS_AG3-1AP_00005055;	RS_AG3-T5_00007027
Cluster 19475	1	RS_AG3-1A1_00008903;	RS_AG3-T5_00007027
Cluster 46297	1	RS_AG4-R118_00006502;	RS_AG3-T5_00007027
Cluster 14686	1	RS_AG6-10EEA_00007269;	RS_AG3-T5_00007027
Cluster 54977	1	RS_AG3-1A1_00004300;	RS_AG3-T5_00007027
Cluster 40596	1	RS_AG8_00003058;	RS_AG3-T5_00007027
Cluster 35359	1	RS_AG2-2IIIB_00008583;	RS_AG3-T5_00007027
Cluster 36397	1	RS_AG6-10EEA_00009381;	RS_AG3-T5_00007027
Cluster 21521	1	RS_AG3-1AP_00006529;	RS_AG3-T5_00007027
Cluster 36564	1	RS_AG6-10EEA_00006816;	RS_AG3-T5_00007027
Cluster 2543	1	RS_AG1-1B_00001209;	RS_AG3-T5_00007027
Cluster 23470	1	RS_AG4-R118_00002610;	RS_AG3-T5_00007027
Cluster 40522	1	RS_AG8_00001431;	RS_AG3-T5_00007027
Cluster 35681	1	RS_AG3-1A1_00008721;	RS_AG3-T5_00007027
Cluster 40563	1	RS_AG2-2IIIB_00009169;	RS_AG3-T5_00007027
Cluster 6717	1	RS_AG5_00006056;	RS_AG3-T5_00007027
Cluster 53783	1	RS_AG2-2IIIB_00006457;	RS_AG3-T5_00007027
Cluster 47121	1	RS_AG1-1A_00005502;	RS_AG3-T5_00007027
Cluster 36758	1	RS_AG6-10EEA_00006259;	RS_AG3-T5_00007027
Cluster 54573	1	RS_AG2-2IIIB_00010182;	RS_AG3-T5_00007027
Cluster 28771	3	RS_AG1-1C_00008130;RS_AG1-1A_00001393;RS_AG1-1A_00001394;	RS_AG3-T5_00007027
Cluster 46619	1	RS_AG2-2IIIB_00008159;	RS_AG3-T5_00007027
Cluster 53421	1	RS_AG2-2IIIB_00004578;	RS_AG3-T5_00007027
Cluster 23037	1	RS_AG5_00008999;	RS_AG3-T5_00007027
Cluster 8741	2	RS_AG5_00004369;RS_AG8_00007630;	RS_AG3-T5_00007027
Cluster 39478	1	RS_AG6-10EEA_00008331;	RS_AG3-T5_00007027
Cluster 27395	1	RS_AG4-RS23_00008497;	RS_AG3-T5_00007027
Cluster 48143	1	RS_AG1-1C_00006199;	RS_AG3-T5_00007027
Cluster 15839	6	RS_AG1-1C_00008116;RS_AG4-R118_00005088;RS_AG1-1B_00002848;RS_AG5_00003523;RS_AG6-10EEA_00009696;RS_AG4-RS23_00001777;	RS_AG3-T5_00007027
Cluster 49760	1	RS_AG6-10EEA_00007196;	RS_AG3-T5_00007027
Cluster 25252	1	RS_AG1-1B_00002477;	RS_AG3-T5_00007027
Cluster 2040	1	RS_AG6-10EEA_00009287;	RS_AG3-T5_00007027
Cluster 33372	2	RS_AG4-R118_00003669;RS_AG4-RS23_00005072;	RS_AG3-T5_00007027
Cluster 44841	1	RS_AG6-10EEA_00009168;	RS_AG3-T5_00007027
Cluster 17552	2	RS_AG4-R118_00007461;RS_AG4-RS23_00002538;	RS_AG3-T5_00007027
Cluster 28646	1	RS_AG4-R118_00006106;	RS_AG3-T5_00007027
Cluster 53076	1	RS_AG2-2IIIB_00001951;	RS_AG3-T5_00007027
Cluster 47209	2	RS_AG5_00005698;RS_AG8_00008195;	RS_AG3-T5_00007027
Cluster 10194	2	RS_AG1-1A_00008350;RS_AG1-1A_00007334;	RS_AG3-T5_00007027
Cluster 24334	1	RS_AG1-1B_00002049;	RS_AG3-T5_00007027
Cluster 11159	1	RS_AG5_00008023;	RS_AG3-T5_00007027
Cluster 47400	1	RS_AG5_00006041;	RS_AG3-T5_00007027
Cluster 1705	1	RS_AG3-1A1_00007174;	RS_AG3-T5_00007027
Cluster 57492	2	RS_AG3-1AP_00002386;RS_AG3-T5_00001784;	RS_AG3-T5_00007027
Cluster 33057	2	RS_AG2-2IIIB_00009551;RS_AG2-2IIIB_00008395;	RS_AG3-T5_00007027
Cluster 23623	2	RS_AG2-2IIIB_00008077;RS_AG3-T5_00006090;	RS_AG3-T5_00007027
Cluster 11081	1	RS_AG6-10EEA_00008491;	RS_AG3-T5_00007027
Cluster 51774	1	RS_AG3-1A1_00008842;	RS_AG3-T5_00007027
Cluster 51827	1	RS_AG6-10EEA_00004852;	RS_AG3-T5_00007027
Cluster 44777	1	RS_AG1-1C_00009490;	RS_AG3-T5_00007027
Cluster 14640	1	RS_AG6-10EEA_00006857;	RS_AG3-T5_00007027
Cluster 18444	5	RS_AG5_00005922;RS_AG5_00008556;RS_AG5_00007722;RS_AG5_00007724;RS_AG5_00002442;	RS_AG3-T5_00007027
Cluster 47065	1	RS_AG1-1C_00008422;	RS_AG3-T5_00007027
Cluster 41600	1	RS_AG2-2IIIB_00007939;	RS_AG3-T5_00007027
Cluster 52169	1	RS_AG1-1A_00003887;	RS_AG3-T5_00007027
Cluster 17784	1	RS_AG6-10EEA_00004172;	RS_AG3-T5_00007027
Cluster 4371	1	RS_AG5_00009333;	RS_AG3-T5_00007027
Cluster 45468	1	RS_AG5_00006342;	RS_AG3-T5_00007027
Cluster 42047	1	RS_AG8_00004312;	RS_AG3-T5_00007027
Cluster 48738	1	RS_AG6-10EEA_00002423;	RS_AG3-T5_00007027
Cluster 45167	1	RS_AG3-1A1_00010942;	RS_AG3-T5_00007027
Cluster 17901	2	RS_AG5_00002425;RS_AG8_00008085;	RS_AG3-T5_00007027
Cluster 34160	1	RS_AG1-1B_00005338;	RS_AG3-T5_00007027
Cluster 48920	1	RS_AG5_00009988;	RS_AG3-T5_00007027
Cluster 24070	1	RS_AG6-10EEA_00004695;	RS_AG3-T5_00007027
Cluster 49397	1	RS_AG1-1B_00005222;	RS_AG3-T5_00007027
Cluster 33338	1	RS_AG4-RS23_00004780;	RS_AG3-T5_00007027
Cluster 41466	1	RS_AG5_00009753;	RS_AG3-T5_00007027
Cluster 48694	1	RS_AG2-2IIIB_00006197;	RS_AG3-T5_00007027
Cluster 50774	1	RS_AG3-T5_00008401;	RS_AG3-T5_00007027
Cluster 34088	1	RS_AG1-1C_00009139;	RS_AG3-T5_00007027
Cluster 49973	1	RS_AG5_00008502;	RS_AG3-T5_00007027
Cluster 3823	1	RS_AG3-T5_00002274;	RS_AG3-T5_00007027
Cluster 5794	1	RS_AG6-10EEA_00009726;	RS_AG3-T5_00007027
Cluster 39368	1	RS_AG4-R118_00007411;	RS_AG3-T5_00007027
Cluster 46045	1	RS_AG6-10EEA_00009247;	RS_AG3-T5_00007027
Cluster 10643	1	RS_AG4-R118_00008959;	RS_AG3-T5_00007027
Cluster 47867	2	RS_AG4-R118_00004766;RS_AG4-RS23_00006005;	RS_AG3-T5_00007027
Cluster 24305	1	RS_AG6-10EEA_00009118;	RS_AG3-T5_00007027
Cluster 33225	1	RS_AG1-1B_00004066;	RS_AG3-T5_00007027
Cluster 30122	2	RS_AG5_00001687;RS_AG8_00007813;	RS_AG3-T5_00007027
Cluster 1103	3	RS_AG4-R118_00008954;RS_AG4-RS23_00007889;RS_AG4-RS23_00002030;	RS_AG3-T5_00007027
Cluster 40600	1	RS_AG1-1A_00006764;	RS_AG3-T5_00007027
Cluster 32020	1	RS_AG3-1A1_00009505;	RS_AG3-T5_00007027
Cluster 46350	1	RS_AG5_00009833;	RS_AG3-T5_00007027
Cluster 18868	1	RS_AG3-T5_00005060;	RS_AG3-T5_00007027
Cluster 21529	1	RS_AG8_00005111;	RS_AG3-T5_00007027
Cluster 23271	1	RS_AG6-10EEA_00005975;	RS_AG3-T5_00007027
Cluster 38330	1	RS_AG1-1C_00007712;	RS_AG3-T5_00007027
Cluster 44179	1	RS_AG3-1AP_00008457;	RS_AG3-T5_00007027
Cluster 16889	1	RS_AG6-10EEA_00008884;	RS_AG3-T5_00007027
Cluster 9927	3	RS_AG3-1AP_00004521;RS_AG3-T5_00006255;RS_AG8_00006173;	RS_AG3-T5_00007027
Cluster 57745	1	RS_AG3-1AP_00008948;	RS_AG3-T5_00007027
Cluster 26230	1	RS_AG5_00003482;	RS_AG3-T5_00007027
Cluster 22248	1	RS_AG8_00005473;	RS_AG3-T5_00007027
Cluster 2882	1	RS_AG3-T5_00000001;	RS_AG3-T5_00007027
Cluster 6206	1	RS_AG4-RS23_00007508;	RS_AG3-T5_00007027
Cluster 27122	1	RS_AG8_00002346;	RS_AG3-T5_00007027
Cluster 26310	1	RS_AG4-RS23_00008643;	RS_AG3-T5_00007027
Cluster 24518	1	RS_AG5_00008005;	RS_AG3-T5_00007027
Cluster 30276	1	RS_AG5_00003450;	RS_AG3-T5_00007027
Cluster 12089	1	RS_AG8_00004448;	RS_AG3-T5_00007027
Cluster 19830	1	RS_AG5_00008295;	RS_AG3-T5_00007027
Cluster 45821	1	RS_AG2-2IIIB_00004155;	RS_AG3-T5_00007027
Cluster 45769	1	RS_AG5_00001219;	RS_AG3-T5_00007027
Cluster 45378	1	RS_AG6-10EEA_00010085;	RS_AG3-T5_00007027
Cluster 55615	1	RS_AG5_00010086;	RS_AG3-T5_00007027
Cluster 11010	1	RS_AG4-RS23_00001813;	RS_AG3-T5_00007027
Cluster 11194	2	RS_AG1-1B_00006032;RS_AG6-10EEA_00006743;	RS_AG3-T5_00007027
Cluster 24525	2	RS_AG6-10EEA_00008149;RS_AG6-10EEA_00004808;	RS_AG3-T5_00007027
Cluster 26772	4	RS_AG1-1C_00000672;RS_AG4-R118_00001293;RS_AG3-1AP_00004402;RS_AG4-RS23_00005103;	RS_AG3-T5_00007027
Cluster 37786	1	RS_AG3-T5_00007304;	RS_AG3-T5_00007027
Cluster 24842	2	RS_AG4-R118_00001717;RS_AG4-RS23_00005690;	RS_AG3-T5_00007027
Cluster 41967	2	RS_AG5_00006599;RS_AG8_00007683;	RS_AG3-T5_00007027
Cluster 29947	1	RS_AG3-1A1_00009220;	RS_AG3-T5_00007027
Cluster 5350	1	RS_AG4-R118_00007868;	RS_AG3-T5_00007027
Cluster 36631	1	RS_AG6-10EEA_00002535;	RS_AG3-T5_00007027
Cluster 36973	1	RS_AG5_00006026;	RS_AG3-T5_00007027
Cluster 20740	1	RS_AG1-1C_00007790;	RS_AG3-T5_00007027
Cluster 49820	2	RS_AG4-R118_00008289;RS_AG4-RS23_00004904;	RS_AG3-T5_00007027
Cluster 7216	1	RS_AG4-R118_00007788;	RS_AG3-T5_00007027
Cluster 10995	1	RS_AG2-2IIIB_00002606;	RS_AG3-T5_00007027
Cluster 19644	3	RS_AG1-1C_00008841;RS_AG1-1B_00007179;RS_AG3-T5_00007572;	RS_AG3-T5_00007027
Cluster 1683	1	RS_AG1-1A_00001268;	RS_AG3-T5_00007027
Cluster 1718	1	RS_AG1-1C_00003873;	RS_AG3-T5_00007027
Cluster 47201	1	RS_AG3-T5_00008463;	RS_AG3-T5_00007027
Cluster 59773	1	RS_AG2-2IIIB_00002874;	RS_AG3-T5_00007027
Cluster 25762	1	RS_AG5_00007815;	RS_AG3-T5_00007027
Cluster 22309	1	RS_AG1-1A_00002824;	RS_AG3-T5_00007027
Cluster 47129	2	RS_AG6-10EEA_00005414;RS_AG6-10EEA_00003907;	RS_AG3-T5_00007027
Cluster 15912	1	RS_AG2-2IIIB_00000584;	RS_AG3-T5_00007027
Cluster 33134	2	RS_AG4-R118_00008066;RS_AG4-RS23_00001187;	RS_AG3-T5_00007027
Cluster 28779	3	RS_AG3-1A1_00009892;RS_AG4-R118_00008134;RS_AG4-RS23_00006903;	RS_AG3-T5_00007027
Cluster 28368	1	RS_AG8_00007715;	RS_AG3-T5_00007027
Cluster 53429	1	RS_AG1-1B_00002601;	RS_AG3-T5_00007027
Cluster 42295	1	RS_AG6-10EEA_00009891;	RS_AG3-T5_00007027
Cluster 35394	1	RS_AG3-T5_00004045;	RS_AG3-T5_00007027
Cluster 35567	1	RS_AG1-1A_00006301;	RS_AG3-T5_00007027
Cluster 14954	1	RS_AG8_00002829;	RS_AG3-T5_00007027
Cluster 11809	1	RS_AG3-T5_00006767;	RS_AG3-T5_00007027
Cluster 41596	1	RS_AG1-1C_00009536;	RS_AG3-T5_00007027
Cluster 2326	1	RS_AG4-RS23_00002646;	RS_AG3-T5_00007027
Cluster 52161	1	RS_AG5_00008882;	RS_AG3-T5_00007027
Cluster 35610	1	RS_AG1-1B_00002309;	RS_AG3-T5_00007027
Cluster 11398	1	RS_AG8_00007133;	RS_AG3-T5_00007027
Cluster 6381	3	RS_AG4-R118_00004404;RS_AG4-R118_00004405;RS_AG4-RS23_00005775;	RS_AG3-T5_00007027
Cluster 38289	2	RS_AG5_00009267;RS_AG8_00008360;	RS_AG3-T5_00007027
Cluster 45174	2	RS_AG4-R118_00006071;RS_AG4-RS23_00005396;	RS_AG3-T5_00007027
Cluster 22529	1	RS_AG1-1B_00003347;	RS_AG3-T5_00007027
Cluster 3456	2	RS_AG1-1C_00003093;RS_AG4-RS23_00006838;	RS_AG3-T5_00007027
Cluster 26651	1	RS_AG3-1A1_00007541;	RS_AG3-T5_00007027
Cluster 48098	1	RS_AG6-10EEA_00008796;	RS_AG3-T5_00007027
Cluster 13228	1	RS_AG4-RS23_00007131;	RS_AG3-T5_00007027
Cluster 38452	1	RS_AG6-10EEA_00007991;	RS_AG3-T5_00007027
Cluster 41302	1	RS_AG3-1AP_00008201;	RS_AG3-T5_00007027
Cluster 15195	2	RS_AG1-1C_00000471;RS_AG1-1A_00005692;	RS_AG3-T5_00007027
Cluster 21248	2	RS_AG5_00002757;RS_AG8_00001588;	RS_AG3-T5_00007027
Cluster 17909	1	RS_AG1-1A_00005700;	RS_AG3-T5_00007027
Cluster 13413	1	RS_AG5_00001544;	RS_AG3-T5_00007027
Cluster 53002	1	RS_AG5_00002537;	RS_AG3-T5_00007027
Cluster 10112	1	RS_AG2-2IIIB_00001848;	RS_AG3-T5_00007027
Cluster 5284	1	RS_AG3-1A1_00005528;	RS_AG3-T5_00007027
Cluster 10115	1	RS_AG4-R118_00004246;	RS_AG3-T5_00007027
Cluster 5252	5	RS_AG5_00007432;RS_AG5_00008700;RS_AG5_00006549;RS_AG5_00006548;RS_AG5_00005526;	RS_AG3-T5_00007027
Cluster 24295	1	RS_AG5_00006295;	RS_AG3-T5_00007027
Cluster 19438	1	RS_AG5_00009339;	RS_AG3-T5_00007027
Cluster 245	1	RS_AG1-1C_00008146;	RS_AG3-T5_00007027
Cluster 34121	1	RS_AG5_00007878;	RS_AG3-T5_00007027
Cluster 19137	1	RS_AG3-T5_00006965;	RS_AG3-T5_00007027
Cluster 30690	1	RS_AG6-10EEA_00009761;	RS_AG3-T5_00007027
Cluster 27314	1	RS_AG5_00006850;	RS_AG3-T5_00007027
Cluster 31205	1	RS_AG8_00005872;	RS_AG3-T5_00007027
Cluster 40070	1	RS_AG2-2IIIB_00001666;	RS_AG3-T5_00007027
Cluster 32506	1	RS_AG5_00000681;	RS_AG3-T5_00007027
Cluster 43994	1	RS_AG5_00007824;	RS_AG3-T5_00007027
Cluster 15534	1	RS_AG4-R118_00008045;	RS_AG3-T5_00007027
Cluster 53005	1	RS_AG5_00009538;	RS_AG3-T5_00007027
Cluster 42657	1	RS_AG1-1C_00004569;	RS_AG3-T5_00007027
Cluster 29888	2	RS_AG3-1A1_00009120;RS_AG8_00001303;	RS_AG3-T5_00007027
Cluster 11316	1	RS_AG1-1C_00009089;	RS_AG3-T5_00007027
Cluster 15126	3	RS_AG4-R118_00005717;RS_AG6-10EEA_00002603;RS_AG4-RS23_00002892;	RS_AG3-T5_00007027
Cluster 38455	1	RS_AG6-10EEA_00008092;	RS_AG3-T5_00007027
Cluster 23329	1	RS_AG5_00002250;	RS_AG3-T5_00007027
Cluster 15587	1	RS_AG5_00000824;	RS_AG3-T5_00007027
Cluster 34400	1	RS_AG4-R118_00004467;	RS_AG3-T5_00007027
Cluster 15192	2	RS_AG5_00008939;RS_AG8_00008524;	RS_AG3-T5_00007027
Cluster 11053	1	RS_AG1-1A_00000654;	RS_AG3-T5_00007027
Cluster 41305	2	RS_AG5_00005564;RS_AG8_00008434;	RS_AG3-T5_00007027
Cluster 1764	1	RS_AG4-RS23_00007017;	RS_AG3-T5_00007027
Cluster 9693	1	RS_AG5_00004812;	RS_AG3-T5_00007027
Cluster 47942	1	RS_AG1-1C_00000537;	RS_AG3-T5_00007027
Cluster 55920	1	RS_AG8_00003455;	RS_AG3-T5_00007027
Cluster 18005	1	RS_AG3-1A1_00010088;	RS_AG3-T5_00007027
Cluster 21490	1	RS_AG1-1C_00000314;	RS_AG3-T5_00007027
Cluster 21558	2	RS_AG1-1C_00008262;RS_AG1-1A_00008010;	RS_AG3-T5_00007027
Cluster 48353	1	RS_AG1-1C_00005125;	RS_AG3-T5_00007027
Cluster 14050	1	RS_AG1-1C_00008345;	RS_AG3-T5_00007027
Cluster 20777	1	RS_AG1-1A_00001477;	RS_AG3-T5_00007027
Cluster 36213	1	RS_AG1-1C_00006408;	RS_AG3-T5_00007027
Cluster 42292	1	RS_AG6-10EEA_00003478;	RS_AG3-T5_00007027
Cluster 49869	1	RS_AG3-1AP_00008894;	RS_AG3-T5_00007027
Cluster 20841	1	RS_AG6-10EEA_00007989;	RS_AG3-T5_00007027
Cluster 24175	1	RS_AG8_00005060;	RS_AG3-T5_00007027
Cluster 22764	1	RS_AG1-1A_00001279;	RS_AG3-T5_00007027
Cluster 28313	1	RS_AG4-RS23_00004752;	RS_AG3-T5_00007027
Cluster 18460	1	RS_AG6-10EEA_00005873;	RS_AG3-T5_00007027
Cluster 28233	2	RS_AG5_00003826;RS_AG8_00008371;	RS_AG3-T5_00007027
Cluster 42856	1	RS_AG1-1C_00006710;	RS_AG3-T5_00007027
Cluster 30287	1	RS_AG6-10EEA_00005212;	RS_AG3-T5_00007027
Cluster 31941	2	RS_AG4-R118_00008195;RS_AG4-RS23_00002912;	RS_AG3-T5_00007027
Cluster 28056	1	RS_AG1-1C_00002766;	RS_AG3-T5_00007027
Cluster 30234	1	RS_AG2-2IIIB_00000467;	RS_AG3-T5_00007027
Cluster 33846	1	RS_AG3-1A1_00010230;	RS_AG3-T5_00007027
Cluster 36586	1	RS_AG1-1C_00004732;	RS_AG3-T5_00007027
Cluster 33595	3	RS_AG1-1C_00002957;RS_AG2-2IIIB_00000130;RS_AG5_00001283;	RS_AG3-T5_00007027
Cluster 6828	1	RS_AG5_00005860;	RS_AG3-T5_00007027
Cluster 15272	1	RS_AG3-T5_00002363;	RS_AG3-T5_00007027
Cluster 5230	1	RS_AG6-10EEA_00009510;	RS_AG3-T5_00007027
Cluster 47160	1	RS_AG1-1C_00005085;	RS_AG3-T5_00007027
Cluster 30314	1	RS_AG3-1A1_00010930;	RS_AG3-T5_00007027
Cluster 49540	1	RS_AG5_00008119;	RS_AG3-T5_00007027
Cluster 1144	2	RS_AG3-1AP_00000165;RS_AG3-T5_00005101;	RS_AG3-T5_00007027
Cluster 14717	3	RS_AG1-1C_00001139;RS_AG8_00001737;RS_AG4-RS23_00003587;	RS_AG3-T5_00007027
Cluster 9470	1	RS_AG6-10EEA_00009202;	RS_AG3-T5_00007027
Cluster 47354	1	RS_AG2-2IIIB_00006967;	RS_AG3-T5_00007027
Cluster 46233	1	RS_AG1-1A_00001017;	RS_AG3-T5_00007027
Cluster 28435	1	RS_AG6-10EEA_00005326;	RS_AG3-T5_00007027
Cluster 54691	1	RS_AG1-1C_00008874;	RS_AG3-T5_00007027
Cluster 49285	1	RS_AG1-1C_00005600;	RS_AG3-T5_00007027
Cluster 21179	2	RS_AG4-R118_00008584;RS_AG4-RS23_00005989;	RS_AG3-T5_00007027
Cluster 22617	3	RS_AG4-R118_00007497;RS_AG3-T5_00006888;RS_AG4-RS23_00007901;	RS_AG3-T5_00007027
Cluster 4654	1	RS_AG5_00009204;	RS_AG3-T5_00007027
Cluster 19907	1	RS_AG1-1C_00008946;	RS_AG3-T5_00007027
Cluster 7992	1	RS_AG6-10EEA_00008557;	RS_AG3-T5_00007027
Cluster 16262	1	RS_AG4-RS23_00004335;	RS_AG3-T5_00007027
Cluster 5152	3	RS_AG5_00008340;RS_AG8_00007395;RS_AG8_00007396;	RS_AG3-T5_00007027
Cluster 21560	2	RS_AG1-1C_00003015;RS_AG1-1B_00003231;	RS_AG3-T5_00007027
Cluster 24845	1	RS_AG1-1B_00002632;	RS_AG3-T5_00007027
Cluster 10700	1	RS_AG4-RS23_00000801;	RS_AG3-T5_00007027
Cluster 35653	3	RS_AG4-R118_00007158;RS_AG8_00008373;RS_AG4-RS23_00005782;	RS_AG3-T5_00007027
Cluster 41657	1	RS_AG1-1A_00000774;	RS_AG3-T5_00007027
Cluster 47579	1	RS_AG3-T5_00003379;	RS_AG3-T5_00007027
Cluster 13259	1	RS_AG6-10EEA_00008929;	RS_AG3-T5_00007027
Cluster 33176	1	RS_AG5_00006468;	RS_AG3-T5_00007027
Cluster 8303	1	RS_AG5_00007205;	RS_AG3-T5_00007027
Cluster 6645	2	RS_AG5_00004920;RS_AG8_00007845;	RS_AG3-T5_00007027
Cluster 30916	1	RS_AG4-RS23_00007334;	RS_AG3-T5_00007027
Cluster 23093	2	RS_AG4-R118_00001800;RS_AG4-RS23_00001681;	RS_AG3-T5_00007027
Cluster 5928	1	RS_AG1-1C_00003313;	RS_AG3-T5_00007027
Cluster 51409	1	RS_AG1-1C_00008693;	RS_AG3-T5_00007027
Cluster 9610	1	RS_AG6-10EEA_00003070;	RS_AG3-T5_00007027
Cluster 6977	1	RS_AG4-R118_00008994;	RS_AG3-T5_00007027
Cluster 29036	3	RS_AG2-2IIIB_00006478;RS_AG8_00006232;RS_AG6-10EEA_00001604;	RS_AG3-T5_00007027
Cluster 41226	1	RS_AG8_00006758;	RS_AG3-T5_00007027
Cluster 2697	1	RS_AG6-10EEA_00003665;	RS_AG3-T5_00007027
Cluster 8884	2	RS_AG4-R118_00001667;RS_AG5_00006988;	RS_AG3-T5_00007027
Cluster 47457	1	RS_AG2-2IIIB_00001652;	RS_AG3-T5_00007027
Cluster 56246	1	RS_AG1-1A_00007393;	RS_AG3-T5_00007027
Cluster 14111	1	RS_AG4-RS23_00007155;	RS_AG3-T5_00007027
Cluster 56410	1	RS_AG1-1A_00007778;	RS_AG3-T5_00007027
Cluster 34348	1	RS_AG5_00000871;	RS_AG3-T5_00007027
Cluster 49333	1	RS_AG3-1AP_00002428;	RS_AG3-T5_00007027
Cluster 10504	1	RS_AG8_00004036;	RS_AG3-T5_00007027
Cluster 30125	1	RS_AG8_00002286;	RS_AG3-T5_00007027
Cluster 43396	2	RS_AG4-R118_00005405;RS_AG4-RS23_00006635;	RS_AG3-T5_00007027
Cluster 36721	1	RS_AG2-2IIIB_00008125;	RS_AG3-T5_00007027
Cluster 25633	1	RS_AG5_00008742;	RS_AG3-T5_00007027
Cluster 11208	1	RS_AG1-1B_00007238;	RS_AG3-T5_00007027
Cluster 5130	1	RS_AG5_00008156;	RS_AG3-T5_00007027
Cluster 40437	1	RS_AG8_00006622;	RS_AG3-T5_00007027
Cluster 43951	1	RS_AG2-2IIIB_00001899;	RS_AG3-T5_00007027
Cluster 46042	1	RS_AG1-1A_00001602;	RS_AG3-T5_00007027
Cluster 33222	2	RS_AG4-R118_00002200;RS_AG4-RS23_00004447;	RS_AG3-T5_00007027
Cluster 18458	1	RS_AG6-10EEA_00010039;	RS_AG3-T5_00007027
Cluster 44248	2	RS_AG4-R118_00004528;RS_AG4-RS23_00005997;	RS_AG3-T5_00007027
Cluster 24302	1	RS_AG6-10EEA_00007566;	RS_AG3-T5_00007027
Cluster 15983	1	RS_AG6-10EEA_00006416;	RS_AG3-T5_00007027
Cluster 21617	1	RS_AG3-1A1_00010609;	RS_AG3-T5_00007027
Cluster 45524	1	RS_AG4-R118_00008968;	RS_AG3-T5_00007027
Cluster 18157	2	RS_AG4-R118_00003005;RS_AG4-RS23_00000349;	RS_AG3-T5_00007027
Cluster 22179	1	RS_AG3-T5_00001682;	RS_AG3-T5_00007027
Cluster 33263	1	RS_AG1-1A_00004413;	RS_AG3-T5_00007027
Cluster 49127	1	RS_AG3-1AP_00007776;	RS_AG3-T5_00007027
Cluster 37171	1	RS_AG2-2IIIB_00001730;	RS_AG3-T5_00007027
Cluster 520	1	RS_AG3-1AP_00000352;	RS_AG3-T5_00007027
Cluster 27061	2	RS_AG5_00008844;RS_AG5_00009583;	RS_AG3-T5_00007027
Cluster 23878	1	RS_AG5_00003083;	RS_AG3-T5_00007027
Cluster 35315	1	RS_AG3-T5_00003871;	RS_AG3-T5_00007027
Cluster 3474	1	RS_AG8_00000945;	RS_AG3-T5_00007027
Cluster 7931	2	RS_AG4-R118_00006312;RS_AG4-RS23_00008160;	RS_AG3-T5_00007027
Cluster 9932	2	RS_AG4-R118_00001972;RS_AG4-RS23_00005361;	RS_AG3-T5_00007027
Cluster 19985	1	RS_AG8_00005037;	RS_AG3-T5_00007027
Cluster 7326	1	RS_AG4-RS23_00005112;	RS_AG3-T5_00007027
Cluster 26969	1	RS_AG1-1C_00008390;	RS_AG3-T5_00007027
Cluster 54434	2	RS_AG3-1A1_00003027;RS_AG3-1AP_00007360;	RS_AG3-T5_00007027
Cluster 14876	1	RS_AG1-1A_00005754;	RS_AG3-T5_00007027
Cluster 16719	2	RS_AG5_00008048;RS_AG8_00007459;	RS_AG3-T5_00007027
Cluster 38796	1	RS_AG1-1C_00007408;	RS_AG3-T5_00007027
Cluster 20617	1	RS_AG1-1B_00005772;	RS_AG3-T5_00007027
Cluster 16746	1	RS_AG1-1C_00008393;	RS_AG3-T5_00007027
Cluster 47062	4	RS_AG1-1C_00006209;RS_AG1-1A_00004408;RS_AG6-10EEA_00008467;RS_AG6-10EEA_00008469;	RS_AG3-T5_00007027
Cluster 42387	1	RS_AG6-10EEA_00009175;	RS_AG3-T5_00007027
Cluster 45335	2	RS_AG4-R118_00007394;RS_AG4-RS23_00007761;	RS_AG3-T5_00007027
Cluster 34129	1	RS_AG4-RS23_00008632;	RS_AG3-T5_00007027
Cluster 57495	1	RS_AG6-10EEA_00002966;	RS_AG3-T5_00007027
Cluster 44544	1	RS_AG1-1A_00004529;	RS_AG3-T5_00007027
Cluster 45858	2	RS_AG3-T5_00004427;RS_AG3-T5_00007554;	RS_AG3-T5_00007027
Cluster 42908	1	RS_AG6-10EEA_00000401;	RS_AG3-T5_00007027
Cluster 41936	1	RS_AG4-R118_00008848;	RS_AG3-T5_00007027
Cluster 17242	1	RS_AG4-R118_00004719;	RS_AG3-T5_00007027
Cluster 18638	1	RS_AG4-RS23_00003310;	RS_AG3-T5_00007027
Cluster 25825	2	RS_AG1-1B_00004064;RS_AG6-10EEA_00009504;	RS_AG3-T5_00007027
Cluster 33811	1	RS_AG4-RS23_00002560;	RS_AG3-T5_00007027
Cluster 22603	1	RS_AG5_00003717;	RS_AG3-T5_00007027
Cluster 27392	1	RS_AG6-10EEA_00006000;	RS_AG3-T5_00007027
Cluster 11700	1	RS_AG4-RS23_00000258;	RS_AG3-T5_00007027
Cluster 53261	1	RS_AG1-1A_00007144;	RS_AG3-T5_00007027
Cluster 27326	1	RS_AG6-10EEA_00007065;	RS_AG3-T5_00007027
Cluster 31061	2	RS_AG5_00000472;RS_AG8_00007422;	RS_AG3-T5_00007027
Cluster 1361	1	RS_AG6-10EEA_00002705;	RS_AG3-T5_00007027
Cluster 22254	4	RS_AG2-2IIIB_00006567;RS_AG4-R118_00003982;RS_AG5_00000373;RS_AG4-RS23_00005612;	RS_AG3-T5_00007027
Cluster 44740	1	RS_AG4-RS23_00003433;	RS_AG3-T5_00007027
Cluster 46870	2	RS_AG4-R118_00007699;RS_AG4-RS23_00008523;	RS_AG3-T5_00007027
Cluster 14180	5	RS_AG4-R118_00006849;RS_AG5_00000777;RS_AG8_00001551;RS_AG6-10EEA_00003186;RS_AG4-RS23_00002024;	RS_AG3-T5_00007027
Cluster 15114	2	RS_AG1-1C_00005895;RS_AG1-1B_00006167;	RS_AG3-T5_00007027
Cluster 39404	1	RS_AG8_00008235;	RS_AG3-T5_00007027
Cluster 41743	1	RS_AG1-1A_00003577;	RS_AG3-T5_00007027
Cluster 10535	1	RS_AG2-2IIIB_00007185;	RS_AG3-T5_00007027
Cluster 22824	1	RS_AG6-10EEA_00009480;	RS_AG3-T5_00007027
Cluster 30941	1	RS_AG2-2IIIB_00009262;	RS_AG3-T5_00007027
Cluster 12341	1	RS_AG2-2IIIB_00001251;	RS_AG3-T5_00007027
Cluster 28140	2	RS_AG4-R118_00009058;RS_AG4-RS23_00003908;	RS_AG3-T5_00007027
Cluster 45860	2	RS_AG5_00005376;RS_AG8_00007668;	RS_AG3-T5_00007027
Cluster 13251	1	RS_AG3-T5_00000430;	RS_AG3-T5_00007027
Cluster 3362	3	RS_AG4-R118_00005537;RS_AG6-10EEA_00003502;RS_AG6-10EEA_00006955;	RS_AG3-T5_00007027
Cluster 34867	1	RS_AG1-1C_00009338;	RS_AG3-T5_00007027
Cluster 8379	1	RS_AG8_00002970;	RS_AG3-T5_00007027
Cluster 29763	2	RS_AG4-R118_00005586;RS_AG4-RS23_00003528;	RS_AG3-T5_00007027
Cluster 54217	1	RS_AG5_00008613;	RS_AG3-T5_00007027
Cluster 27924	1	RS_AG6-10EEA_00009988;	RS_AG3-T5_00007027
Cluster 40525	1	RS_AG1-1A_00004707;	RS_AG3-T5_00007027
Cluster 29796	1	RS_AG1-1C_00003774;	RS_AG3-T5_00007027
Cluster 18034	2	RS_AG6-10EEA_00009244;RS_AG6-10EEA_00007828;	RS_AG3-T5_00007027
Cluster 45283	1	RS_AG5_00008057;	RS_AG3-T5_00007027
Cluster 20179	1	RS_AG1-1B_00005587;	RS_AG3-T5_00007027
Cluster 3107	1	RS_AG4-R118_00008657;	RS_AG3-T5_00007027
Cluster 55310	1	RS_AG3-T5_00004223;	RS_AG3-T5_00007027
Cluster 47399	1	RS_AG5_00009590;	RS_AG3-T5_00007027
Cluster 2116	1	RS_AG4-R118_00008083;	RS_AG3-T5_00007027
Cluster 4169	1	RS_AG1-1A_00006283;	RS_AG3-T5_00007027
Cluster 23946	1	RS_AG6-10EEA_00009120;	RS_AG3-T5_00007027
Cluster 48628	1	RS_AG5_00005482;	RS_AG3-T5_00007027
Cluster 15505	2	RS_AG5_00003378;RS_AG8_00007639;	RS_AG3-T5_00007027
Cluster 41387	1	RS_AG5_00003442;	RS_AG3-T5_00007027
Cluster 17892	2	RS_AG3-T5_00007849;RS_AG3-T5_00008517;	RS_AG3-T5_00007027
Cluster 1819	1	RS_AG4-RS23_00005896;	RS_AG3-T5_00007027
Cluster 30205	1	RS_AG6-10EEA_00008023;	RS_AG3-T5_00007027
Cluster 41070	1	RS_AG3-T5_00006583;	RS_AG3-T5_00007027
Cluster 11128	1	RS_AG5_00008677;	RS_AG3-T5_00007027
Cluster 15318	1	RS_AG3-T5_00008249;	RS_AG3-T5_00007027
Cluster 7140	2	RS_AG5_00001175;RS_AG4-RS23_00004044;	RS_AG3-T5_00007027
Cluster 53712	1	RS_AG6-10EEA_00008107;	RS_AG3-T5_00007027
Cluster 32061	1	RS_AG6-10EEA_00003257;	RS_AG3-T5_00007027
Cluster 39988	1	RS_AG2-2IIIB_00008613;	RS_AG3-T5_00007027
Cluster 17256	1	RS_AG5_00006080;	RS_AG3-T5_00007027
Cluster 28404	2	RS_AG1-1C_00003783;RS_AG3-1A1_00010626;	RS_AG3-T5_00007027
Cluster 37179	1	RS_AG4-R118_00008235;	RS_AG3-T5_00007027
Cluster 11115	2	RS_AG4-R118_00003002;RS_AG4-RS23_00000352;	RS_AG3-T5_00007027
Cluster 23447	1	RS_AG6-10EEA_00005369;	RS_AG3-T5_00007027
Cluster 14146	1	RS_AG6-10EEA_00007714;	RS_AG3-T5_00007027
Cluster 12324	1	RS_AG5_00009345;	RS_AG3-T5_00007027
Cluster 20490	1	RS_AG2-2IIIB_00000547;	RS_AG3-T5_00007027
Cluster 46962	1	RS_AG1-1C_00004614;	RS_AG3-T5_00007027
Cluster 5319	1	RS_AG6-10EEA_00008132;	RS_AG3-T5_00007027
Cluster 13844	1	RS_AG4-RS23_00002512;	RS_AG3-T5_00007027
Cluster 39870	1	RS_AG4-RS23_00007771;	RS_AG3-T5_00007027
Cluster 46655	1	RS_AG5_00007562;	RS_AG3-T5_00007027
Cluster 46404	1	RS_AG1-1C_00004156;	RS_AG3-T5_00007027
Cluster 21824	1	RS_AG1-1C_00008748;	RS_AG3-T5_00007027
Cluster 36729	1	RS_AG4-R118_00006882;	RS_AG3-T5_00007027
Cluster 33102	1	RS_AG1-1A_00007578;	RS_AG3-T5_00007027
Cluster 53128	1	RS_AG3-T5_00007957;	RS_AG3-T5_00007027
Cluster 28777	1	RS_AG4-R118_00006800;	RS_AG3-T5_00007027
Cluster 47586	3	RS_AG5_00008997;RS_AG5_00009782;RS_AG8_00007891;	RS_AG3-T5_00007027
Cluster 17406	1	RS_AG3-1A1_00010177;	RS_AG3-T5_00007027
Cluster 29061	1	RS_AG2-2IIIB_00010217;	RS_AG3-T5_00007027
Cluster 10005	4	RS_AG4-R118_00008266;RS_AG4-R118_00008222;RS_AG4-RS23_00008627;RS_AG4-RS23_00008671;	RS_AG3-T5_00007027
Cluster 47127	1	RS_AG6-10EEA_00007473;	RS_AG3-T5_00007027
Cluster 22307	1	RS_AG1-1A_00006101;	RS_AG3-T5_00007027
Cluster 7182	5	RS_AG4-R118_00005739;RS_AG8_00006819;RS_AG6-10EEA_00006639;RS_AG4-RS23_00006463;RS_AG4-RS23_00007210;	RS_AG3-T5_00007027
Cluster 9181	2	RS_AG4-R118_00003769;RS_AG4-R118_00008670;	RS_AG3-T5_00007027
Cluster 35569	1	RS_AG6-10EEA_00009676;	RS_AG3-T5_00007027
Cluster 37233	1	RS_AG2-2IIIB_00007411;	RS_AG3-T5_00007027
Cluster 9903	1	RS_AG3-T5_00004052;	RS_AG3-T5_00007027
Cluster 30823	1	RS_AG6-10EEA_00009960;	RS_AG3-T5_00007027
Cluster 29916	1	RS_AG3-T5_00006728;	RS_AG3-T5_00007027
Cluster 45025	1	RS_AG1-1A_00004742;	RS_AG3-T5_00007027
Cluster 9459	13	RS_AG1-1C_00000984;RS_AG2-2IIIB_00007720;RS_AG3-1A1_00000994;RS_AG3-1A1_00008952;RS_AG4-R118_00002641;RS_AG1-1B_00002246;RS_AG3-1AP_00002073;RS_AG3-T5_00003077;RS_AG5_00005211;RS_AG8_00004618;RS_AG1-1A_00001854;RS_AG6-10EEA_00006198;RS_AG4-RS23_00006271;	RS_AG3-T5_00007027
Cluster 38690	3	RS_AG3-1A1_00009841;RS_AG3-1AP_00008490;RS_AG3-T5_00004938;	RS_AG3-T5_00007027
Cluster 47213	1	RS_AG1-1A_00004375;	RS_AG3-T5_00007027
Cluster 46824	1	RS_AG6-10EEA_00005158;	RS_AG3-T5_00007027
Cluster 45018	1	RS_AG3-T5_00006709;	RS_AG3-T5_00007027
Cluster 55466	1	RS_AG5_00002589;	RS_AG3-T5_00007027
Cluster 36942	1	RS_AG3-1A1_00008100;	RS_AG3-T5_00007027
Cluster 4584	2	RS_AG1-1B_00000443;RS_AG8_00001398;	RS_AG3-T5_00007027
Cluster 32796	1	RS_AG5_00004910;	RS_AG3-T5_00007027
Cluster 11087	3	RS_AG1-1C_00002722;RS_AG5_00004439;RS_AG6-10EEA_00004425;	RS_AG3-T5_00007027
Cluster 55175	1	RS_AG8_00008284;	RS_AG3-T5_00007027
Cluster 15553	1	RS_AG4-RS23_00002201;	RS_AG3-T5_00007027
Cluster 51251	1	RS_AG4-RS23_00001996;	RS_AG3-T5_00007027
Cluster 18926	2	RS_AG4-R118_00007782;RS_AG1-1A_00005676;	RS_AG3-T5_00007027
Cluster 27253	1	RS_AG6-10EEA_00007470;	RS_AG3-T5_00007027
Cluster 25058	1	RS_AG4-RS23_00008650;	RS_AG3-T5_00007027
Cluster 317	1	RS_AG5_00006945;	RS_AG3-T5_00007027
Cluster 51769	1	RS_AG1-1C_00005369;	RS_AG3-T5_00007027
Cluster 27823	2	RS_AG4-R118_00007228;RS_AG4-RS23_00005171;	RS_AG3-T5_00007027
Cluster 17099	2	RS_AG2-2IIIB_00005161;RS_AG4-RS23_00006645;	RS_AG3-T5_00007027
Cluster 22527	1	RS_AG4-R118_00002749;	RS_AG3-T5_00007027
Cluster 44646	2	RS_AG5_00006837;RS_AG8_00001231;	RS_AG3-T5_00007027
Cluster 38287	1	RS_AG3-T5_00008308;	RS_AG3-T5_00007027
Cluster 22186	1	RS_AG8_00001426;	RS_AG3-T5_00007027
Cluster 33698	1	RS_AG4-R118_00009149;	RS_AG3-T5_00007027
Cluster 6612	3	RS_AG2-2IIIB_00008528;RS_AG4-R118_00004504;RS_AG6-10EEA_00009904;	RS_AG3-T5_00007027
Cluster 17907	1	RS_AG1-1A_00002053;	RS_AG3-T5_00007027
Cluster 52174	1	RS_AG4-RS23_00003768;	RS_AG3-T5_00007027
Cluster 56573	1	RS_AG4-RS23_00003593;	RS_AG3-T5_00007027
Cluster 60077	1	RS_AG1-1A_00007556;	RS_AG3-T5_00007027
Cluster 42041	1	RS_AG5_00008050;	RS_AG3-T5_00007027
Cluster 45161	1	RS_AG1-1C_00007929;	RS_AG3-T5_00007027
Cluster 26908	2	RS_AG4-R118_00007463;RS_AG4-RS23_00003962;	RS_AG3-T5_00007027
Cluster 4517	1	RS_AG1-1C_00004181;	RS_AG3-T5_00007027
Cluster 47540	1	RS_AG2-2IIIB_00000764;	RS_AG3-T5_00007027
Cluster 25405	1	RS_AG5_00009673;	RS_AG3-T5_00007027
Cluster 26936	1	RS_AG5_00005991;	RS_AG3-T5_00007027
Cluster 9446	2	RS_AG4-R118_00007269;RS_AG4-RS23_00003303;	RS_AG3-T5_00007027
Cluster 12712	1	RS_AG8_00006162;	RS_AG3-T5_00007027
Cluster 48743	1	RS_AG4-RS23_00007140;	RS_AG3-T5_00007027
Cluster 14881	2	RS_AG4-R118_00006770;RS_AG4-RS23_00007180;	RS_AG3-T5_00007027
Cluster 38916	1	RS_AG6-10EEA_00008661;	RS_AG3-T5_00007027
Cluster 55563	1	RS_AG1-1B_00006963;	RS_AG3-T5_00007027
Cluster 7497	1	RS_AG4-RS23_00005267;	RS_AG3-T5_00007027
Cluster 34397	2	RS_AG3-1A1_00007214;RS_AG3-1AP_00004099;	RS_AG3-T5_00007027
Cluster 29572	1	RS_AG2-2IIIB_00007544;	RS_AG3-T5_00007027
Cluster 18183	1	RS_AG4-R118_00007810;	RS_AG3-T5_00007027
Cluster 15957	1	RS_AG2-2IIIB_00009491;	RS_AG3-T5_00007027
Cluster 48936	1	RS_AG6-10EEA_00009751;	RS_AG3-T5_00007027
Cluster 36457	1	RS_AG5_00007513;	RS_AG3-T5_00007027
Cluster 53324	1	RS_AG3-1A1_00009428;	RS_AG3-T5_00007027
Cluster 39824	1	RS_AG2-2IIIB_00005875;	RS_AG3-T5_00007027
Cluster 1219	1	RS_AG3-1A1_00004752;	RS_AG3-T5_00007027
Cluster 33094	2	RS_AG5_00003451;RS_AG8_00008188;	RS_AG3-T5_00007027
Cluster 33110	3	RS_AG8_00004584;RS_AG6-10EEA_00005082;RS_AG4-RS23_00003756;	RS_AG3-T5_00007027
Cluster 47869	1	RS_AG4-R118_00005034;	RS_AG3-T5_00007027
Cluster 9601	2	RS_AG3-1A1_00001188;RS_AG3-T5_00006502;	RS_AG3-T5_00007027
Cluster 16007	3	RS_AG2-2IIIB_00010522;RS_AG2-2IIIB_00010201;RS_AG2-2IIIB_00009810;	RS_AG3-T5_00007027
Cluster 43674	1	RS_AG1-1C_00009287;	RS_AG3-T5_00007027
Cluster 18700	1	RS_AG4-RS23_00006043;	RS_AG3-T5_00007027
Cluster 28171	1	RS_AG6-10EEA_00008101;	RS_AG3-T5_00007027
Cluster 50450	1	RS_AG5_00000080;	RS_AG3-T5_00007027
Cluster 27970	1	RS_AG6-10EEA_00005974;	RS_AG3-T5_00007027
Cluster 42628	1	RS_AG6-10EEA_00007768;	RS_AG3-T5_00007027
Cluster 52251	1	RS_AG1-1B_00006088;	RS_AG3-T5_00007027
Cluster 45767	1	RS_AG3-T5_00007999;	RS_AG3-T5_00007027
[truncated: 11,639 more rows]

## Sheet: ALL_InterProDomains
Frequency	InterPro Domain ID	Description
8197	IPR001680	WD40 repeat
1534	IPR000719	Protein kinase domain
690	IPR017986	WD40-repeat-containing domain
661	IPR001138	Zn(2)-C6 fungal-type DNA-binding domain
625	IPR001810	F-box domain		3,931 unique Interpro domain IDs enriched fromn 13,638 non-identical CD-HIT clusters
517	IPR007111	NACHT nucleoside triphosphatase
505	IPR001245	Serine-threonine/tyrosine-protein kinase, catalytic domain
474	IPR019734	Tetratricopeptide repeat
417	IPR001128	Cytochrome P450
378	IPR021858	Fungal transcription factor
359	IPR013087	Zinc finger C2H2-type
275	IPR000210	BTB/POZ domain
266	IPR003439	ABC transporter-like
253	IPR000504	RNA recognition motif domain
237	IPR001650	Helicase, C-terminal
208	IPR013026	Tetratricopeptide repeat-containing domain
201	IPR024983	CHAT domain
195	IPR018108	Mitochondrial substrate/solute carrier
189	IPR011701	Major facilitator superfamily
188	IPR001229	Jacalin-like lectin domain
173	IPR020846	Major facilitator superfamily domain
171	IPR040976	Fungal-type protein kinase
158	IPR002641	Patatin-like phospholipase domain
150	IPR011527	ABC transporter type 1, transmembrane domain
150	IPR006597	Sel1-like repeat
143	IPR014001	Helicase superfamily 1/2, ATP-binding domain
140	IPR033121	Peptidase family A1 domain
128	IPR000772	Ricin B, lectin domain
120	IPR001841	Zinc finger, RING-type
118	IPR001452	SH3 domain
113	IPR001611	Leucine-rich repeat
106	IPR011545	DEAD/DEAH box helicase domain
105	IPR001789	Signal transduction response regulator, receiver domain
103	IPR000219	Dbl homology (DH) domain
94	IPR007219	Transcription factor domain, fungi
91	IPR002048	EF-hand domain
89	IPR018712	Domain of unknown function DUF2235
88	IPR002347	Short-chain dehydrogenase/reductase SDR
86	IPR005828	Major facilitator, sugar transporter-like
85	IPR002893	Zinc finger, MYND-type
85	IPR000571	Zinc finger, CCCH-type
84	IPR004045	Glutathione S-transferase, N-terminal
79	IPR037783	Transcription initiation factor TFIID subunit 5
78	IPR000626	Ubiquitin-like domain
76	IPR013126	Heat shock protein 70 family
72	IPR018392	LysM domain
70	IPR003959	ATPase, AAA-type, core
70	IPR000254	Cellulose-binding domain, fungal
67	IPR000209	Peptidase S8/S53 domain
66	IPR005225	Small GTP-binding protein domain
66	IPR000433	Zinc finger, ZZ-type
65	IPR023210	NADP-dependent oxidoreductase domain
64	IPR006073	GTP binding domain
63	IPR012132	Glucose-methanol-choline oxidoreductase
62	IPR001357	BRCT domain
60	IPR000182	GNAT domain
59	IPR001623	DnaJ domain
59	IPR000073	Alpha/beta hydrolase fold-1
58	IPR001781	Zinc finger, LIM-type
58	IPR001180	Citron homology (CNH) domain
57	IPR009071	High mobility group box domain
55	IPR001563	Peptidase S10, serine carboxypeptidase
54	IPR016166	FAD-binding domain, PCMH-type
54	IPR001214	SET domain
54	IPR000644	CBS domain
53	IPR013149	Alcohol dehydrogenase, C-terminal
53	IPR006094	FAD linked oxidase, N-terminal
52	IPR007867	Glucose-methanol-choline oxidoreductase, C-terminal
52	IPR006314	Dyp-type peroxidase
52	IPR001806	Small GTPase
52	IPR001461	Aspartic peptidase A1 family
52	IPR000172	Glucose-methanol-choline oxidoreductase, N-terminal
51	IPR014014	RNA helicase, DEAD-box type, Q motif
51	IPR002018	Carboxylesterase, type B
51	IPR000225	Armadillo
50	IPR008906	HAT, C-terminal dimerisation domain
50	IPR000198	Rho GTPase-activating protein domain
49	IPR019787	Zinc finger, PHD-finger
49	IPR000014	PAS domain
48	IPR015940	Ubiquitin-associated domain
48	IPR005467	Histidine kinase domain
48	IPR003594	Histidine kinase/HSP90-like ATPase
48	IPR002130	Cyclophilin-type peptidyl-prolyl cis-trans isomerase domain
47	IPR010259	Peptidase S8 propeptide/proteinase inhibitor I9
47	IPR007855	RNA-dependent RNA polymerase, eukaryotic-type
47	IPR001757	P-type ATPase
47	IPR001313	Pumilio RNA-binding repeat
47	IPR000873	AMP-dependent synthetase/ligase
47	IPR000795	Transcription factor, GTP-binding domain
46	IPR029463	Lysine-specific metallo-endopeptidase
46	IPR013766	Thioredoxin domain
46	IPR002885	Pentatricopeptide repeat
46	IPR002867	IBR domain
46	IPR001849	Pleckstrin homology domain
44	IPR002035	von Willebrand factor, type A
44	IPR000330	SNF2-related, N-terminal domain
42	IPR015590	Aldehyde dehydrogenase domain
41	IPR014720	Double-stranded RNA-binding domain
41	IPR012951	Berberine/berberine-like
41	IPR004813	Oligopeptide transporter, OPT superfamily
41	IPR002182	NB-ARC
41	IPR001356	Homeobox domain
40	IPR005123	Oxoglutarate/iron-dependent dioxygenase
40	IPR002110	Ankyrin repeat
40	IPR001895	Ras guanine-nucleotide exchange factors catalytic domain
39	IPR005178	Organic solute transporter subunit alpha/Transmembrane protein 184
39	IPR002509	NodB homology domain
39	IPR001683	Phox homologous domain
38	IPR039904	TPR and ankyrin repeat-containing protein 1
38	IPR007568	RTA-like protein
38	IPR001487	Bromodomain
37	IPR005629	Beta-glucan synthesis-associated, Skn1
37	IPR000679	Zinc finger, GATA-type
36	IPR004843	Calcineurin-like phosphoesterase domain, ApaH type
36	IPR001878	Zinc finger, CCHC-type
36	IPR000782	FAS1 domain
36	IPR000086	NUDIX hydrolase domain
35	IPR008754	Peptidase M43, pregnancy-associated plasma-A
35	IPR002227	Tyrosinase copper-binding domain
35	IPR001394	Peptidase C19, ubiquitin carboxyl-terminal hydrolase
35	IPR000757	Glycoside hydrolase family 16
34	IPR013154	Alcohol dehydrogenase, N-terminal
34	IPR006179	5'-Nucleotidase/apyrase
34	IPR004242	Transposon, En/Spm-like
34	IPR003891	Initiation factor eIF-4 gamma, MA3
33	IPR004898	Pectate lyase PlyH/PlyE-like
33	IPR003615	HNH nuclease
33	IPR002014	VHS domain
33	IPR001411	Tetracycline resistance protein/drug resistance transporter
33	IPR000651	Ras-like guanine nucleotide exchange factor, N-terminal
32	IPR023631	Amidase signature domain
32	IPR020683	Ankyrin repeat-containing domain
32	IPR004000	Actin family
31	IPR028889	Ubiquitin specific protease domain
31	IPR014017	UvrD-like DNA helicase, C-terminal
31	IPR010640	Low temperature requirement A
31	IPR005103	Glycoside hydrolase, family 61
31	IPR004274	FCP1 homology domain
31	IPR001764	Glycoside hydrolase, family 3, N-terminal
30	IPR021476	Egh16-like virulence factor
30	IPR020471	Aldo/keto reductase
30	IPR017927	FAD-binding domain, ferredoxin reductase-type
30	IPR010987	Glutathione S-transferase, C-terminal-like
30	IPR002108	Actin-depolymerising factor homology domain
30	IPR000608	Ubiquitin-conjugating enzyme E2
30	IPR000195	Rab-GTPase-TBC domain
29	IPR041677	DNA2/NAM7 helicase, AAA domain
29	IPR002772	Glycoside hydrolase family 3 C-terminal domain
29	IPR001938	Thaumatin family
29	IPR000717	Proteasome component (PCI) domain
28	IPR041569	AAA ATPase, AAA+ lid domain
28	IPR026590	Sirtuin family, catalytic core domain
28	IPR023753	FAD/NAD(P)-binding domain
28	IPR013595	Peptidase S33 tripeptidyl aminopeptidase-like, C-terminal
28	IPR013094	Alpha/beta hydrolase fold-3
28	IPR009311	Interferon alpha-inducible protein IFI6/IFI27-like
28	IPR004331	SPX domain
28	IPR003029	S1 domain
28	IPR002293	Amino acid/polyamine transporter I
28	IPR001763	Rhodanese-like domain
28	IPR001752	Kinesin motor domain
27	IPR031127	E3 ubiquitin ligase RBR family
27	IPR010285	DNA helicase Pif1-like
27	IPR003661	Signal transduction histidine kinase, dimerisation/phosphoacceptor domain
27	IPR003000	Sirtuin family
27	IPR002921	Fungal lipase-like domain
27	IPR001842	Peptidase M36, fungalysin
27	IPR001547	Glycoside hydrolase, family 5
26	IPR039421	Type I protein exporter
26	IPR017926	Glutamine amidotransferase
26	IPR011707	Multicopper oxidase, type 3
26	IPR008427	Extracellular membrane protein, CFEM domain
26	IPR004835	Chitin synthase
26	IPR001126	UmuC domain
25	IPR011935	Conserved hypothetical protein CHP02231
25	IPR011706	Multicopper oxidase, type 2
25	IPR003822	Paired amphipathic helix
25	IPR001722	Glycoside hydrolase, family 7
25	IPR000743	Glycoside hydrolase, family 28
25	IPR000277	Cys/Met metabolism, pyridoxal phosphate-dependent enzyme
24	IPR003663	Sugar/inositol transporter
24	IPR001606	ARID DNA-binding domain
24	IPR001433	Oxidoreductase FAD/NAD(P)-binding
24	IPR001117	Multicopper oxidase, type 1
24	IPR001000	Glycoside hydrolase family 10 domain
24	IPR000904	Sec7 domain
24	IPR000292	Formate/nitrite transporter
24	IPR000008	C2 domain
23	IPR026891	Fibronectin type III-like domain
23	IPR009081	Phosphopantetheine binding ACP domain
23	IPR008030	NmrA-like domain
23	IPR006195	Aminoacyl-tRNA synthetase, class II
23	IPR003165	Piwi domain
23	IPR002938	FAD-binding domain
23	IPR001926	Pyridoxal-phosphate dependent enzyme
23	IPR001509	NAD-dependent epimerase/dehydratase
23	IPR001300	Peptidase C2, calpain, catalytic domain
23	IPR001208	MCM domain
23	IPR001019	Guanine nucleotide binding protein (G-protein), alpha subunit
23	IPR000683	Oxidoreductase, N-terminal
23	IPR000675	Cutinase/acetylxylan esterase
22	IPR041679	DNA2/NAM7 helicase-like, AAA domain
22	IPR041078	Plavaka transposase
22	IPR008254	Flavodoxin/nitric oxide synthase
22	IPR003817	Phosphatidylserine decarboxylase-related
22	IPR003154	S1/P1 nuclease
22	IPR001330	PFTB repeat
22	IPR001202	WW domain
22	IPR000403	Phosphatidylinositol 3-/4-kinase, catalytic domain
21	IPR041675	Pleckstrin homology domain 5
21	IPR013078	Histidine phosphatase superfamily, clade-1
21	IPR008937	Ras-like guanine nucleotide exchange factor
21	IPR007484	Peptidase M28
21	IPR006703	AIG1-type guanine nucleotide-binding (G) domain
21	IPR001499	GPCR fungal pheromone mating factor, STE3
21	IPR001199	Cytochrome b5-like heme/steroid binding domain
21	IPR000408	Regulator of chromosome condensation, RCC1
20	IPR021133	HEAT, type 2
20	IPR006671	Cyclin, N-terminal
20	IPR004839	Aminotransferase, class I/classII
20	IPR002022	Pectate lyase
20	IPR001932	PPM-type phosphatase domain
20	IPR000467	G-patch domain
20	IPR000089	Biotin/lipoyl attachment
19	IPR027640	Kinesin-like protein
19	IPR025340	Protein of unknown function DUF4246
19	IPR016590	Rhamnogalacturonase B
19	IPR014016	UvrD-like helicase, ATP-binding domain
19	IPR011761	ATP-grasp fold
19	IPR009056	Cytochrome c-like domain
19	IPR006569	CID domain
19	IPR003890	MIF4G-like, type 3
19	IPR002044	Carbohydrate binding module family 20
19	IPR001661	Glycoside hydrolase, family 37
19	IPR001223	Glycoside hydrolase family 18, catalytic domain
19	IPR000652	Triosephosphate isomerase
18	IPR031968	VASt domain
18	IPR026992	Non-haem dioxygenase N-terminal domain
18	IPR024655	Uncharacterised protein family, glycosyl hydrolase catalytic domain
18	IPR019791	Haem peroxidase, animal-type
18	IPR011613	GH15-like domain
18	IPR008334	5'-Nucleotidase, C-terminal
18	IPR007138	Antibiotic biosynthesis monooxygenase domain
18	IPR006600	HTH CenpB-type DNA-binding domain
18	IPR006539	P-type ATPase, subfamily IV
18	IPR002575	Aminoglycoside phosphotransferase
18	IPR002317	Serine-tRNA ligase, type1
18	IPR002213	UDP-glucuronosyl/UDP-glucosyltransferase
18	IPR001660	Sterile alpha motif domain
18	IPR001374	R3H domain
18	IPR001030	Aconitase/3-isopropylmalate dehydratase large subunit, alpha/beta/alpha domain
18	IPR000261	EH domain
18	IPR000253	Forkhead-associated (FHA) domain
17	IPR040521	Kyakuja-Dileera-Zisupton transposase
17	IPR031327	Mini-chromosome maintenance protein
17	IPR025300	Beta-galactosidase jelly roll domain
17	IPR022812	Dynamin superfamily
17	IPR011058	Cyanovirin-N
17	IPR006603	PQ-loop repeat
17	IPR006068	Cation-transporting P-type ATPase, C-terminal
17	IPR005135	Endonuclease/exonuclease/phosphatase
17	IPR004788	Ribose 5-phosphate isomerase, type A
17	IPR002937	Amine oxidase
17	IPR001179	FKBP-type peptidyl-prolyl cis-trans isomerase domain
17	IPR000999	Ribonuclease III domain
17	IPR000953	Chromo/chromo shadow domain
17	IPR000889	Glutathione peroxidase
17	IPR000070	Pectinesterase, catalytic
16	IPR037525	Velvet domain
16	IPR030395	Glycerophosphodiester phosphodiesterase domain
16	IPR029472	Retrotransposon Copia-like, N-terminal
16	IPR025110	AMP-binding enzyme, C-terminal domain
16	IPR019412	Inclusion body clearance protein Iml2/Tetratricopeptide repeat protein 39
16	IPR018750	Protein of unknown function DUF2306, membrane
16	IPR014044	CAP domain
16	IPR013525	ABC-2 type transporter
16	IPR012310	DNA ligase, ATP-dependent, central
16	IPR006689	Small GTPase superfamily, ARF/SAR type
16	IPR005946	Ribose-phosphate pyrophosphokinase
16	IPR005599	GPI mannosyltransferase
16	IPR003864	Calcium-dependent channel, 7TM region, putative phosphate
16	IPR002625	Smr domain
16	IPR002498	Phosphatidylinositol-4-phosphate 5-kinase, core
16	IPR002164	Nucleosome assembly protein (NAP)
16	IPR001944	Glycoside hydrolase, family 35
16	IPR001766	Fork head domain
16	IPR001283	Cysteine-rich secretory protein-related
16	IPR001279	Metallo-beta-lactamase
16	IPR000994	Peptidase M24
15	IPR021134	Bestrophin/UPF0187
15	IPR019410	Lysine methyltransferase
15	IPR013120	Male sterility, NAD-binding
15	IPR011650	Peptidase M20, dimerisation domain
15	IPR006121	Heavy metal-associated domain, HMA
15	IPR004046	Glutathione S-transferase, C-terminal
15	IPR003903	Ubiquitin interacting motif
15	IPR003347	JmjC domain
15	IPR002013	SAC domain
15	IPR001002	Chitin-binding, type 1
15	IPR000727	Target SNARE coiled-coil homology domain
15	IPR000612	Proteolipid membrane potential modulator
14	IPR034739	UvrD/AddA helicase, N-terminal
14	IPR022801	Ribosomal protein S4/S9
14	IPR022099	Protein of unknown function DUF3638
14	IPR018608	Gti1/Pac2 family
14	IPR013121	Ferric reductase, NAD binding domain
14	IPR011659	WD40-like Beta Propeller
14	IPR011096	FTP domain
14	IPR009009	RlpA-like protein, double-psi beta-barrel domain
14	IPR007109	Brix domain
14	IPR006084	XPG/Rad2 endonuclease
14	IPR006047	Glycosyl hydrolase, family 13, catalytic domain
14	IPR006045	Cupin 1
14	IPR004841	Amino acid permease/ SLC12A domain
14	IPR004837	Sodium/calcium exchanger membrane region
14	IPR004827	Basic-leucine zipper domain
14	IPR004104	Oxidoreductase, C-terminal
14	IPR003653	Ulp1 protease family, C-terminal catalytic domain
14	IPR003010	Carbon-nitrogen hydrolase
14	IPR002715	Nascent polypeptide-associated complex NAC domain
14	IPR002219	Protein kinase C-like, phorbol ester/diacylglycerol-binding domain
14	IPR001733	Peptidase S26B
14	IPR001525	C-5 cytosine methyltransferase
14	IPR001377	Ribosomal protein S6e
14	IPR001353	Proteasome, subunit alpha/beta
14	IPR001305	Heat shock protein DnaJ, cysteine-rich domain
14	IPR001163	LSM domain, eukaryotic/archaea-type
14	IPR001155	NADH:flavin oxidoreductase/NADH oxidase, N-terminal
14	IPR000933	Glycoside hydrolase, family 29
13	IPR041698	Methyltransferase domain 25
13	IPR033513	Next to BRCA1 gene 1 protein
13	IPR028012	Protein of unknown function DUF4451
13	IPR024977	Anaphase-promoting complex subunit 4, WD40 domain
13	IPR022745	Eukaryotic translation initiation factor 4G1, eIF4E-binding domain
13	IPR022105	Protein of unknown function DUF3645
13	IPR018957	Zinc finger, C3HC4 RING-type
13	IPR018487	Hemopexin-like repeats
13	IPR014485	Predicted phosphoesterase, C1039.02 type
13	IPR010856	Protein of unknown function DUF1479
13	IPR007941	Protein of unknown function DUF726
13	IPR007696	DNA mismatch repair protein MutS, core
13	IPR006680	Amidohydrolase-related
13	IPR006634	TRAM/LAG1/CLN8 homology domain
13	IPR006133	DNA-directed DNA polymerase, family B, exonuclease domain
13	IPR003819	TauD/TfdA-like domain
13	IPR003511	HORMA domain
13	IPR002939	Chaperone DnaJ, C-terminal
13	IPR002594	Glycoside hydrolase family 12
13	IPR002314	Aminoacyl-tRNA synthetase, class II (G/ P/ S/T)
13	IPR001568	Ribonuclease T2-like
13	IPR001382	Glycoside hydrolase family 47
13	IPR001192	Phosphoinositide phospholipase C family
13	IPR001046	NRAMP family
13	IPR001005	SANT/Myb domain
13	IPR000560	Histidine phosphatase superfamily, clade-2
13	IPR000432	DNA mismatch repair protein MutS, C-terminal
13	IPR000322	Glycoside hydrolase family 31
13	IPR000192	Aminotransferase class V domain
12	IPR041173	L-lysine epsilon oxidase, C-terminal
12	IPR030379	Septin-type guanine nucleotide-binding (G) domain
12	IPR025714	Methyltransferase domain
12	IPR023780	Chromo domain
12	IPR018028	Catalase, mono-functional, haem-containing
12	IPR017877	Myb-like domain
12	IPR016093	MIR motif
12	IPR015364	Rhamnogalacturonase B, N-terminal
12	IPR013830	SGNH hydrolase-type esterase domain
12	IPR013130	Ferric reductase transmembrane component-like domain
12	IPR012917	Protein of unknown function DUF3294
12	IPR010497	Epoxide hydrolase, N-terminal
12	IPR009075	Acyl-CoA dehydrogenase/oxidase C-terminal
12	IPR007274	Ctr copper transporter
12	IPR007185	DNA polymerase alpha/delta/epsilon, subunit B
12	IPR006762	Gtr1/RagA G protein
12	IPR006710	Glycoside hydrolase, family 43
12	IPR006086	XPG-I domain
12	IPR005479	Carbamoyl-phosphate synthetase large subunit-like, ATP-binding domain
12	IPR004276	Glycosyltransferase family 28, N-terminal domain
12	IPR004181	Zinc finger, MIZ-type
12	IPR004014	Cation-transporting P-type ATPase, N-terminal
12	IPR003578	Small GTPase Rho
12	IPR003152	FATC domain
12	IPR003137	PA domain
12	IPR003111	Lon, substrate-binding domain
12	IPR002933	Peptidase M20
12	IPR002553	Clathrin/coatomer adaptor, adaptin-like, N-terminal
12	IPR002156	Ribonuclease H domain
12	IPR002020	Citrate synthase
12	IPR001950	SUI1 domain
12	IPR001711	Phospholipase C, phosphatidylinositol-specific, Y domain
12	IPR001494	Importin-beta, N-terminal domain
12	IPR001373	Cullin, N-terminal
12	IPR000938	CAP Gly-rich domain
12	IPR000591	DEP domain
12	IPR000573	Aconitase A/isopropylmalate dehydratase small subunit, swivel domain
12	IPR000212	DNA helicase, UvrD/REP type
11	IPR041694	Oxidoreductase, N-terminal domain
11	IPR038753	NF-kappa-B inhibitor-like protein 1
11	IPR037291	Domain of unknown function DUF4139
11	IPR033762	MCM OB domain
11	IPR030559	DNA polymerase zeta catalytic subunit
11	IPR028018	Protein of unknown function DUF4646
11	IPR025337	Questin oxidase-like
11	IPR024041	Ammonium transporter AmtB-like domain
11	IPR020581	Glycine cleavage system P protein
11	IPR017961	DNA polymerase, Y-family, little finger domain
11	IPR016040	NAD(P)-binding domain
11	IPR015659	Proline oxidase family
11	IPR015360	XPC-binding domain
11	IPR013057	Amino acid transporter, transmembrane domain
11	IPR012808	Conserved hypothetical protein CHP02453
11	IPR011118	Tannase/feruloyl esterase
11	IPR009976	Exocyst complex component Sec10-like
11	IPR007757	MT-A70-like
11	IPR006594	LIS1 homology motif
11	IPR006175	YjgF/YER057c/UK114 family
11	IPR006091	Acyl-CoA oxidase/dehydrogenase, central domain
11	IPR004834	Fungal chitin synthase
11	IPR004342	EXS, C-terminal
11	IPR004182	GRAM domain
11	IPR004161	Translation elongation factor EFTu-like, domain 2
11	IPR004018	RPEL repeat
11	IPR003660	HAMP domain
11	IPR003100	PAZ domain
11	IPR002942	RNA-binding S4 domain
11	IPR002872	Proline dehydrogenase domain
11	IPR002202	Hydroxymethylglutaryl-CoA reductase, class I/II
11	IPR002129	Pyridoxal phosphate-dependent decarboxylase
11	IPR001736	Phospholipase D/Transphosphatidylase
11	IPR001619	Sec1-like protein
11	IPR001251	CRAL-TRIO lipid binding domain
11	IPR000961	AGC-kinase, C-terminal
11	IPR000640	Elongation factor EFG, domain V-like
11	IPR000028	Chloroperoxidase
10	IPR043216	Phospholipid phosphatase
10	IPR041562	MCM, AAA-lid domain
10	IPR041412	Xrn1, helical domain
10	IPR041168	L-Lysine epsilon oxidase, N-terminal
10	IPR040345	Mug56/Spo71
10	IPR040251	Protein transport protein SEC31-like
10	IPR039361	Cyclin
10	IPR038970	Polysaccharide lyase 8
10	IPR032801	Peroxiredoxin-like 2A/B/C
10	IPR031330	Glycoside hydrolase 35, catalytic domain
10	IPR029413	Rhamnogalacturonan lyase, domain II
10	IPR029411	Rhamnogalacturonan lyase, domain III
10	IPR027925	MCM N-terminal domain
10	IPR027450	Alpha-ketoglutarate-dependent dioxygenase AlkB-like
10	IPR027073	5'-3' exoribonuclease
10	IPR026058	LIPIN family
10	IPR025554	Domain of unknown function DUF4140
10	IPR022234	Protein of unknown function DUF3759
10	IPR021102	Peptide-N4-(N-acetyl-beta-glucosaminyl)asparagine amidase A
10	IPR017455	Zinc finger, FYVE-related
10	IPR016071	Staphylococcal nuclease (SNase-like), OB-fold
10	IPR013935	TRAPP II complex, Trs120
10	IPR013658	SMP-30/Gluconolactonase/LRE-like region
10	IPR013112	FAD-binding 8
10	IPR010935	SMCs flexible hinge
10	IPR010929	CDR ABC transporter
10	IPR009571	Membrane protein SUR7/Rim9-like, fungi
10	IPR009262	Solute carrier family 35 member SLC35F1/F2/F6
10	IPR008839	Mitochondrial distribution and morphology family 33, fungi
10	IPR007720	N-acetylglucosaminyl transferase component
10	IPR007502	Helicase-associated domain
10	IPR007070	GPI ethanolamine phosphate transferase 1
10	IPR006153	Cation/H+ exchanger
10	IPR006134	DNA-directed DNA polymerase, family B, multifunctional domain
10	IPR004856	Glycosyl transferase, ALG6/ALG8
10	IPR004821	Cytidyltransferase-like domain
10	IPR004808	AP endonuclease 1
10	IPR004143	Biotinyl protein ligase (BPL) and lipoyl protein ligase (LPL), catalytic domain
10	IPR003395	RecF/RecN/SMC, N-terminal
10	IPR003159	Polysaccharide lyase family 8, central domain
10	IPR003097	Sulfite reductase [NADPH] flavoprotein alpha-component-like, FAD-binding
10	IPR003034	SAP domain
10	IPR002717	Histone acetyltransferase domain, MYST-type
10	IPR002695	Bifunctional purine biosynthesis protein PurH-like
10	IPR002616	tRNA-guanine(15) transglycosylase-like
10	IPR002562	3'-5' exonuclease domain
10	IPR002524	Cation efflux protein
10	IPR002259	Equilibrative nucleoside transporter
10	IPR002161	Pyridoxal 5'-phosphate synthase subunit PdxT/SNO
10	IPR002088	Protein prenyltransferase, alpha subunit
10	IPR002026	Urease, gamma/gamma-beta subunit
10	IPR002019	Urease, beta subunit
10	IPR001753	Enoyl-CoA hydratase/isomerase
10	IPR001656	Pseudouridine synthase, TruD
10	IPR001607	Zinc finger, UBP-type
10	IPR001594	Palmitoyltransferase, DHHC domain
10	IPR001248	Purine-cytosine permease
10	IPR001041	2Fe-2S ferredoxin-type iron-sulfur binding domain
10	IPR000731	Sterol-sensing domain
10	IPR000627	Intradiol ring-cleavage dioxygenase, C-terminal
10	IPR000594	THIF-type NAD/FAD binding fold
10	IPR000477	Reverse transcriptase domain
10	IPR000326	Phosphatidic acid phosphatase type 2/haloperoxidase
10	IPR000217	Tubulin
10	IPR000048	IQ motif, EF-hand binding site
9	IPR041492	Haloacid dehalogenase-like hydrolase
9	IPR039761	Ribosome biogenesis protein Bms1/Tsr1
9	IPR037459	Rhamnogalacturonan acetylesterase RhgT-like
9	IPR037382	Remodelling complex subunit Rsc/polybromo
9	IPR032914	Vam6/VPS39/TRAP1 family
9	IPR032474	Protein argonaute, N-terminal
9	IPR027974	Domain of unknown function DUF4470
9	IPR026113	Methyltransferase-like
9	IPR025887	Glycoside hydrolase family 31, N-terminal domain
9	IPR024518	Domain of unknown function DUF3421
9	IPR022057	Chitin synthase export chaperone
9	IPR019508	Proteinase inhibitor I48, clitocypin
9	IPR019434	Uncharacterised protein family UPF0642
9	IPR019165	Peptidase M76, ATP23
9	IPR018954	Beta-galactosidase, domain 2
9	IPR017932	Glutamine amidotransferase type 2 domain
9	IPR016439	Sphingosine N-acyltransferase Lag1/Lac1-like
9	IPR016158	Cullin homology domain
9	IPR016087	Chalcone isomerase
9	IPR015425	Formin, FH2 domain
9	IPR015413	Methionyl/Leucyl tRNA synthetase
9	IPR013899	Domain of unknown function DUF1771
9	IPR013616	Chitin synthase N-terminal
9	IPR013216	Methyltransferase type 11
9	IPR012970	Polysaccharide lyase 8, N-terminal alpha-helical
9	IPR012919	SUN domain
9	IPR011658	PA14 domain
9	IPR010908	Longin domain
9	IPR010678	Digestive organ expansion factor, predicted
9	IPR010400	PITH domain
9	IPR009567	Store-operated calcium entry-associated regulatory factor
9	IPR008333	Flavoprotein pyridine nucleotide cytochrome reductase-like, FAD-binding domain
9	IPR007527	Zinc finger, SWIM-type
9	IPR007318	Phospholipid methyltransferase
9	IPR007052	CS domain
9	IPR007015	DNA polymerase V/Myb-binding protein 1A
9	IPR006939	SNF5/SMARCB1/INI1
9	IPR006615	Peptidase C19, ubiquitin-specific peptidase, DUSP domain
9	IPR005814	Aminotransferase class-III
9	IPR005677	Fumarate hydratase, class II
9	IPR004875	DDE superfamily endonuclease domain
9	IPR004254	AdipoR/Haemolysin-III-related
9	IPR004160	Translation elongation factor EFTu/EF1A, C-terminal
9	IPR004154	Anticodon-binding
9	IPR003892	Ubiquitin system component CUE
9	IPR003169	GYF domain
9	IPR003103	BAG domain
9	IPR003018	GAF domain
9	IPR002905	tRNA methyltransferase, Trm1
9	IPR002379	V-ATPase proteolipid subunit C-like domain
9	IPR002320	Threonine-tRNA ligase, class IIa
9	IPR002241	Glycoside hydrolase, family 27
9	IPR002042	Uricase
9	IPR001977	Dephospho-CoA kinase
9	IPR001876	Zinc finger, RanBP2-type
9	IPR001721	Threonine dehydratase, ACT-like domain
9	IPR001015	Ferrochelatase
9	IPR000988	Ribosomal protein L24e-related
9	IPR000648	Oxysterol-binding protein
9	IPR000555	JAB1/MPN/MOV34 metalloenzyme domain
9	IPR000387	Tyrosine specific protein phosphatases domain
9	IPR000266	Ribosomal protein S17/S11
9	IPR000262	FMN-dependent dehydrogenase
9	IPR000031	PurE domain
8	IPR041095	Elongation Factor G, domain II
8	IPR040398	CCR4-NOT transcription complex subunit 1
8	IPR040147	Membrane-anchored lipid-binding protein Ysp2/Lam4-like
8	IPR039795	E3 ubiquitin-protein ligase listerin
8	IPR039373	Glutamate carboxypeptidase 2-like
8	IPR039204	Magnesium transporter MRS2-like
8	IPR038955	Protein PriA
8	IPR037524	PA14/GLEYA domain
8	IPR037516	Tripartite DENN domain
8	IPR037401	SnoaL-like domain
8	IPR033507	Syg1 family
8	IPR032880	Calcium permeable stress-gated cation channel 1, N-terminal transmembrane domain
8	IPR031728	Beta-glucuronidase, C-terminal
8	IPR029481	ABC-transporter N-terminal domain
8	IPR028565	Mu homology domain
8	IPR027815	10TM putative phosphate transporter, cytosolic domain
8	IPR026847	Vacuolar protein sorting-associated protein 13
8	IPR025972	Beta-galactosidase, domain 3
8	IPR024134	Superoxide dismutase (Cu/Zn) / superoxide dismutase copper chaperone
8	IPR023801	Histone deacetylase domain
8	IPR022775	AP complex, mu/sigma subunit
8	IPR022761	Fumarate lyase, N-terminal
8	IPR022237	L-tryptophan decarboxylase PsiD-like
8	IPR022042	snRNA-activating protein complex, subunit 3
8	IPR019623	Protein Rot1
8	IPR019465	Conserved oligomeric Golgi complex subunit 5
8	IPR019378	GDP-fucose protein O-fucosyltransferase
8	IPR019019	H-type lectin domain
8	IPR018824	Conidiation-specific protein 6
8	IPR018820	Brefeldin A sensitivity protein-related, domain of unknown function DUF2421
8	IPR017105	Adaptor protein complex AP-3, delta subunit
8	IPR016722	DNA polymerase alpha, subunit B
8	IPR016288	1, 4-beta cellobiohydrolase
8	IPR015202	Galactose oxidase-like, Early set domain
8	IPR014811	Argonaute, linker 1 domain
8	IPR014009	PIK-related kinase
8	IPR013632	DNA recombination and repair protein Rad51-like, C-terminal
8	IPR013520	Exonuclease, RNase T/DNA polymerase III
8	IPR013097	Stress responsive alpha-beta barrel
8	IPR011611	Carbohydrate kinase PfkB
8	IPR011343	Deoxyribose-phosphate aldolase
8	IPR010730	Heterokaryon incompatibility
8	IPR010280	(Uracil-5)-methyltransferase family
8	IPR009637	Transmembrane protein GPR107/GPR108-like
8	IPR009447	Phosphatidylinositol anchor biosynthesis protein PIGW/GWT1
8	IPR008547	Protein of unknown function DUF829, TMEM53
8	IPR008521	Magnesium transporter NIPA
8	IPR008269	Peptidase S16, Lon proteolytic domain
8	IPR008207	Signal transduction histidine kinase, phosphotransfer (Hpt) domain
8	IPR007823	Ribosomal RNA processing protein 8
8	IPR007695	DNA mismatch repair protein MutS-like, N-terminal
8	IPR007590	Saf4/Yju2 protein
8	IPR006994	TCF25/Rqc1
8	IPR006708	Pex19 protein
8	IPR006654	Tryptophan synthase, beta chain
8	IPR006630	La-type HTH domain
8	IPR006439	HAD hydrolase, subfamily IA
8	IPR006166	ERCC4 domain
8	IPR006076	FAD dependent oxidoreductase
8	IPR005995	Phosphoglycerate mutase, 2,3-bisphosphoglycerate-independent
8	IPR005302	Molybdenum cofactor sulfurase, C-terminal
8	IPR005176	Potentiating neddylation domain
8	IPR005036	CBM21 (carbohydrate binding type-21) domain
8	IPR004853	Sugar phosphate transporter domain
8	IPR004365	OB-fold nucleic acid binding domain, AA-tRNA synthetase-type
8	IPR004328	BRO1 domain
8	IPR004167	Peripheral subunit-binding domain
8	IPR004130	GPN-loop GTPase
8	IPR004103	Polysaccharide lyase family 8, C-terminal
8	IPR003788	Protein arginine methyltransferase NDUFAF7
8	IPR003445	Cation transporter
8	IPR003265	HhH-GPD domain
8	IPR003195	Transcription initiation factor IID, subunit 13
8	IPR003114	Phox-associated domain
8	IPR002913	START domain
8	IPR002642	Lysophospholipase, catalytic domain
8	IPR002579	Peptide methionine sulphoxide reductase MrsB
8	IPR002550	CNNM, transmembrane domain
8	IPR002423	Chaperonin Cpn60/TCP-1 family
8	IPR002327	Cytochrome c, class IA/ IB
8	IPR001672	Phosphoglucose isomerase (PGI)
8	IPR001576	Phosphoglycerate kinase
8	IPR001424	Superoxide dismutase, copper/zinc binding domain
8	IPR001269	tRNA-dihydrouridine synthase
8	IPR001171	Ergosterol biosynthesis ERG4/ERG24
8	IPR001147	Ribosomal protein L21e
8	IPR001087	GDSL lipase/esterase
8	IPR001078	2-oxoacid dehydrogenase acyltransferase, catalytic domain
8	IPR001012	UBX domain
8	IPR000898	Indoleamine 2,3-dioxygenase
8	IPR000552	Ribosomal protein L44e
8	IPR000541	Cytoplasmic tRNA 2-thiolation protein 1
8	IPR000511	Cytochrome c/c1 haem-lyase
8	IPR000425	Major intrinsic protein
8	IPR000061	SWAP/Surp
7	IPR040706	MYST, zinc finger domain
7	IPR040663	DNA polymerase delta subunit, OB-fold domain
7	IPR040410	UPF0658 Golgi apparatus membrane protein
7	IPR040122	Importin beta family
7	IPR039774	Transcriptional regulatory protein Sin3-like
7	IPR039295	Signaling mucin MSB2
7	IPR039028	PDK/BCKDK protein kinase
7	IPR032691	Guanine nucleotide exchange factor, N-terminal
7	IPR032630	P-type ATPase, C-terminal
7	IPR032472	Argonaute linker 2 domain
7	IPR031329	Neutral/alkaline non-lysosomal ceramidase, N-terminal
7	IPR031297	DNA damage-binding protein 1
7	IPR028245	Eisosome component PIL1/LSP1
7	IPR027806	Harbinger transposase-derived nuclease domain
7	IPR027539	Mitochondrial distribution and morphology protein 10
7	IPR026983	Dynein heavy chain
7	IPR026541	MRG domain
7	IPR026030	Purine-cytosine permease Fcy2/21/22
7	IPR024554	Domain of unknown function DUF3818, PX-associated
7	IPR022214	Mitotic-spindle organizing protein 1
7	IPR021851	Protein of unknown function DUF3455
7	IPR021740	Velvet factor
7	IPR021047	Mannosyltransferase 1, CMT1
7	IPR020946	Flavin monooxygenase-like
7	IPR018713	Domain of unknown function DUF2236
7	IPR018466	Kre9/Knh1 family
7	IPR017892	Protein kinase, C-terminal
7	IPR015894	Guanylate-binding protein, N-terminal
7	IPR015866	Serine-tRNA synthetase, type1, N-terminal
7	IPR015679	Phospholipase D family
7	IPR015655	Protein phosphatase 2C family
7	IPR014980	Dopa 4,5-dioxygenase
7	IPR014816	tRNA (1-methyladenosine) methyltransferase catalytic subunit Gcd14
7	IPR013635	Protein Ice2
7	IPR013155	Methionyl/Valyl/Leucyl/Isoleucyl-tRNA synthetase, anticodon-binding
7	IPR012941	Phenol hydroxylase, C-terminal dimerisation domain
7	IPR012816	NADAR
7	IPR011709	Domain of unknown function DUF1605
7	IPR011614	Catalase core domain
7	IPR011612	Urease alpha-subunit, N-terminal domain
7	IPR011603	2-oxoglutarate dehydrogenase E1 component
7	IPR011576	Pyridoxamine 5'-phosphate oxidase, putative
7	IPR011084	DNA repair metallo-beta-lactamase
7	IPR011078	Pyridoxal phosphate homeostasis protein
7	IPR010530	NADH-ubiquinone reductase complex 1 MLRQ subunit
7	IPR010490	Conserved oligomeric Golgi complex subunit 6
7	IPR009880	Glyoxal oxidase, N-terminal
7	IPR009600	GPI transamidase subunit PIG-U
7	IPR008803	RHD3/Sey1
7	IPR008278	4'-phosphopantetheinyl transferase domain
7	IPR008238	Chorismate mutase, AroQ class, eukaryotic type
7	IPR007860	DNA mismatch repair protein MutS, connector domain
7	IPR007653	Signal peptidase complex subunit 3
7	IPR007198	Ssl1-like
7	IPR006984	rRNA-processing protein Fcf1/Utp23
7	IPR006823	Neutral/alkaline nonlysosomal ceramidase
7	IPR006692	Coatomer, WD associated region
7	IPR005822	Ribosomal protein L13
7	IPR005615	Glutathione synthase
7	IPR005493	Ribonuclease E inhibitor RraA/RraA-like protein
7	IPR005475	Transketolase-like, pyrimidine-binding domain
7	IPR005198	Glycoside hydrolase, family 76
7	IPR004859	Putative 5-3 exonuclease
7	IPR004776	Membrane transport protein
7	IPR004598	Transcription factor TFIIH subunit p52/Tfb2
7	IPR004468	CTP synthase
7	IPR004364	Aminoacyl-tRNA synthetase, class II (D/K/N)
7	IPR003732	D-aminoacyl-tRNA deacylase DTD
7	IPR003337	Trehalose-phosphatase
7	IPR003163	Transcription regulator HTH, APSES-type DNA-binding domain
7	IPR003105	SRA-YDG
7	IPR002877	Ribosomal RNA methyltransferase FtsJ domain
7	IPR002818	DJ-1/PfpI
7	IPR002813	Arginine biosynthesis protein ArgJ
7	IPR002687	Nop domain
7	IPR002684	Biotin synthase/Biotin biosynthesis bifunctional protein BioAB
7	IPR002539	MaoC-like dehydratase domain
7	IPR002483	PWI domain
7	IPR002220	DapA-like
7	IPR002109	Glutaredoxin
7	IPR002092	DNA-directed RNA polymerase, phage-type
7	IPR002015	Proteasome/cyclosome repeat
7	IPR001948	Peptidase M18
7	IPR001697	Pyruvate kinase
7	IPR001585	Transaldolase/Fructose-6-phosphate aldolase
7	IPR001518	Argininosuccinate synthase
7	IPR001025	Bromo adjacent homology (BAH) domain
7	IPR000909	Phosphatidylinositol-specific phospholipase C, X domain
7	IPR000700	PAS-associated, C-terminal
7	IPR000595	Cyclic nucleotide-binding domain
7	IPR000582	Acyl-CoA-binding protein, ACBP
7	IPR000559	Formate-tetrahydrofolate ligase, FTHFS
7	IPR000352	Peptide chain release factor class I
7	IPR000297	Peptidyl-prolyl cis-trans isomerase, PpiC-type
6	IPR041715	Class II Histidinyl-tRNA synthetase (HisRS)-like catalytic core domain
6	IPR040194	Cwf19-like protein
6	IPR039949	N-alpha-acetyltransferase 40
6	IPR039763	Protein-glutamate O-methyltransferase
6	IPR039653	Prenyltransferase
6	IPR039551	Choline/carnitine acyltransferase domain
6	IPR039355	Transcription factor GATA
6	IPR038717	Tc1-like transposase, DDE domain
6	IPR037737	Regulator of phospholipase D Srf1
6	IPR037523	Vicinal oxygen chelate (VOC) domain
6	IPR037518	MPN domain
6	IPR032631	P-type ATPase, N-terminal
6	IPR032473	Protein argonaute, Mid domain
6	IPR032416	Peptidase M24, C-terminal domain
6	IPR032319	Polyribonucleotide 5'-hydroxyl-kinase Clp1, P-loop domain
6	IPR031777	Sortilin, C-terminal
6	IPR031167	OBG-type guanine nucleotide-binding (G) domain
6	IPR030381	Dynamin-type guanine nucleotide-binding (G) domain
6	IPR029099	Ribose-phosphate pyrophosphokinase, N-terminal domain
6	IPR027180	Chromatin structure-remodeling complex subunit RSC1/RSC2/RSC4
6	IPR027065	Lon protease
6	IPR026683	Serine/threonine-protein kinase TOR
6	IPR025256	Domain of unknown function DUF4203
6	IPR025187	Protein of unknown function DUF4112
6	IPR024420	TRAPP III complex, Trs85
6	IPR024224	DENND6
6	IPR023332	Proteasome alpha-type subunit
6	IPR022742	Serine aminopeptidase, S33
6	IPR022669	Ribosomal protein L2, C-terminal
6	IPR021139	NYN domain, limkain-b1-type
6	IPR019711	ATP synthase, F0 complex, subunit H
6	IPR019559	Cullin protein, neddylation domain
6	IPR019540	Phosphatidylinositol-glycan biosynthesis class S protein
6	IPR019474	Ubiquitin conjugation factor E4, core
6	IPR019257	Histidine-specific methyltransferase, SAM-dependent
6	IPR018955	Branched-chain alpha-ketoacid dehydrogenase kinase/Pyruvate dehydrogenase kinase, N-terminal
6	IPR018535	Domain of unknown function DUF1996
6	IPR018307	AVL9/DENND6 domain
6	IPR017941	Rieske [2Fe-2S] iron-sulphur domain
6	IPR017852	GPI ethanolamine phosphate transferase 1, C-terminal
6	IPR017714	Methylthioribulose-1-phosphate dehydratase
6	IPR016494	5'-3' exoribonuclease 1
6	IPR016435	Diphthamide synthesis DPH1/DPH2
6	IPR016137	RGS domain
6	IPR016072	SKP1 component, dimerisation
6	IPR015374	Chs5p-Arf1p binding
6	IPR015366	Peptidase S53, activation domain
6	IPR013927	Transcription factor Opi1
6	IPR013926	CGI121/TPRKB
6	IPR013919	Peroxisome membrane protein, Pex16
6	IPR013885	Protein of unknown function DUF1764, eukaryotic
6	IPR013786	Acyl-CoA dehydrogenase/oxidase, N-terminal
6	IPR013656	PAS fold-4
6	IPR013627	DNA polymerase alpha, subunit B N-terminal
6	IPR013598	Exportin-1/Importin-beta-like
6	IPR013536	WLM domain
6	IPR013096	Cupin 2, conserved barrel
6	IPR012309	DNA ligase, ATP-dependent, C-terminal
6	IPR012098	SRP-independent targeting protein 3
6	IPR011722	Hemimethylated DNA-binding domain
6	IPR011607	Methylglyoxal synthase-like domain
6	IPR011598	Myc-type, basic helix-loop-helix (bHLH) domain
6	IPR011513	Non-structural maintenance of chromosomes element 1
6	IPR011234	Fumarylacetoacetase-like, C-terminal
6	IPR011074	CRAL/TRIO, N-terminal domain
6	IPR010770	Ecd family
6	IPR010720	Alpha-L-arabinofuranosidase, C-terminal
6	IPR010699	Protein of unknown function DUF1275
6	IPR010591	ATP11
6	IPR010435	Fn3-like domain
6	IPR010301	Nucleolar, Nop52
6	IPR009784	Protein of unknown function DUF1349
6	IPR008811	Glycosyl hydrolases 36
6	IPR008610	Eukaryotic rRNA processing
6	IPR008429	Cleft lip and palate transmembrane 1
6	IPR008011	Complex 1 LYR protein
6	IPR007886	Alanine dehydrogenase/pyridine nucleotide transhydrogenase, N-terminal
6	IPR007865	Aminopeptidase P, N-terminal
6	IPR007861	DNA mismatch repair protein MutS, clamp
6	IPR007581	Endonuclease V
6	IPR007528	RINT-1/Tip20
6	IPR007504	H/ACA ribonucleoprotein complex, subunit Gar1/Naf1
6	IPR007266	Endoplasmic reticulum oxidoreductin 1
6	IPR007259	Gamma-tubulin complex component protein
6	IPR007252	Nuclear pore protein 84/107
6	IPR007248	Mpv17/PMP22
6	IPR007246	GPI transamidase component Gaa1
6	IPR007245	GPI transamidase component PIG-T
6	IPR007244	-alpha-acetyltransferase 35, NatC auxiliary subunit
6	IPR007225	Exocyst complex component EXOC6/Sec15
6	IPR007197	Radical SAM
6	IPR007125	Histone H2A/H2B/H3
6	IPR007018	Mediator complex, subunit Med6
6	IPR006966	Peroxin-3
6	IPR006896	Sec23/Sec24, trunk domain
6	IPR006845	Pex, N-terminal
6	IPR006813	Glycosyl transferase, family 17
6	IPR006696	Protein of unknown function DUF423
6	IPR006674	HD domain
6	IPR006652	Kelch repeat type 1
6	IPR006598	Glycosyl transferase CAP10 domain
6	IPR006565	Bromodomain associated domain
6	IPR006204	GHMP kinase N-terminal domain
6	IPR006050	DNA photolyase, N-terminal
6	IPR005710	Ribosomal protein S4/S9, eukaryotic/archaeal
6	IPR005707	Ribosomal protein S2, eukaryotic/archaeal
6	IPR005345	PHF5-like
6	IPR005301	MOB kinase activator family
6	IPR005197	Glycoside hydrolase family 71
6	IPR005052	Legume-like lectin
6	IPR005024	Snf7 family
6	IPR004886	Glucanosyltransferase
6	IPR004871	Cleavage/polyadenylation specificity factor, A subunit, C-terminal
6	IPR004443	YjeF N-terminal domain
6	IPR004307	TspO/MBR-related protein
6	IPR004240	Nonaspanin (TM9SF)
6	IPR004203	Cytochrome c oxidase subunit IV family
6	IPR004152	GAT domain
6	IPR004147	UbiB domain
6	IPR004134	Peptidase C1B, bleomycin hydrolase
6	IPR003719	Phenazine biosynthesis PhzF protein
6	IPR003613	U box domain
6	IPR003349	JmjN domain
6	IPR003123	VPS9 domain
6	IPR003008	Tubulin/FtsZ, GTPase domain
6	IPR002994	Surfeit locus 1/Shy1
6	IPR002889	Carbohydrate-binding WSC
6	IPR002777	Prefoldin beta-like
6	IPR002769	Translation initiation factor IF6
6	IPR002716	PIN domain
6	IPR002652	Importin-alpha, importin-beta-binding domain
6	IPR002629	Cobalamin-independent methionine synthase MetE, C-terminal/archaeal
6	IPR002569	Peptide methionine sulphoxide reductase MsrA
6	IPR002478	PUA domain
6	IPR002326	Cytochrome c1
6	IPR002225	3-beta hydroxysteroid dehydrogenase/isomerase
6	IPR002125	Cytidine and deoxycytidylate deaminase domain
6	IPR002068	Alpha crystallin/Hsp20 domain
6	IPR001962	Asparagine synthase
6	IPR001952	Alkaline phosphatase
6	IPR001892	Ribosomal protein S13
6	IPR001865	Ribosomal protein S2
6	IPR001830	Glycosyl transferase, family 20
6	IPR001807	Chloride channel, voltage gated
6	IPR001765	Carbonic anhydrase
6	IPR001737	Ribosomal RNA adenine methyltransferase KsgA/Erm
6	IPR001609	Myosin head, motor domain
6	IPR001608	Alanine racemase, N-terminal
6	IPR001578	Peptidase C12, ubiquitin carboxyl-terminal hydrolase
6	IPR001453	MoaB/Mog domain
6	IPR001375	Peptidase S9, prolyl oligopeptidase, catalytic domain
6	IPR001312	Hexokinase
6	IPR001206	Diacylglycerol kinase, catalytic domain
6	IPR001173	Glycosyltransferase 2-like
6	IPR001164	Arf GTPase activating protein
6	IPR001106	Aromatic amino acid lyase
6	IPR001040	Translation Initiation factor eIF- 4e
6	IPR001017	Dehydrogenase, E1 component
6	IPR000891	Pyruvate carboxyltransferase
6	IPR000866	Alkyl hydroperoxide reductase subunit C/ Thiol specific antioxidant
6	IPR000834	Peptidase M14, carboxypeptidase A
6	IPR000807	Imidazoleglycerol-phosphate dehydratase
6	IPR000569	HECT domain
6	IPR000542	Acyltransferase ChoActase/COT/CPT
6	IPR000515	ABC transporter type 1, transmembrane domain MetI-like
6	IPR000462	CDP-alcohol phosphatidyltransferase
6	IPR000426	Proteasome alpha-subunit, N-terminal domain
6	IPR000340	Dual specificity phosphatase, catalytic domain
6	IPR000156	Ran binding domain
5	IPR041667	Cupin-like domain 8
5	IPR041457	CxC2-like cysteine cluster, KDZ transposase-associated
5	IPR040992	Xrn1, D1 domain
5	IPR039659	Transcription elongation factor SPT5
5	IPR039637	CCR4-NOT transcription complex subunit 7/8/Pop2
5	IPR039485	Dol-P-Man:Man(7)GlcNAc(2)-PP-Dol alpha-1,6-mannosyltransferase
5	IPR039461	Peptidase family M49
5	IPR039448	Right handed beta helix domain
5	IPR039360	Ras GTPase-activating protein
5	IPR038973	DNA mismatch repair protein MutL/Mlh/Pms
5	IPR037473	Rubber oxygenase Lcp-like
5	IPR037396	FMN hydroxy acid dehydrogenase domain
5	IPR034964	Lumazine synthase
5	IPR033510	PLAA/Doa1/Lub1
5	IPR033315	Fanconi-associated nuclease 1-like
5	IPR033310	Mms4/EME1/EME2
5	IPR032847	Pre-mRNA-processing factor 17
5	IPR032816	SNARE associated Golgi protein
5	IPR032640	AMP-activated protein kinase, glycogen-binding domain
5	IPR032567	LDOC1-related
5	IPR032403	Exocyst component Exo84, C-terminal
5	IPR032284	ATP-dependent DNA helicase RecQ, zinc-binding domain
5	IPR032193	CCR4-NOT transcription complex subunit 1, TTP binding domain
5	IPR031468	Synaptotagmin-like mitochondrial-lipid-binding domain
5	IPR030700	N-end rule aminoacyl transferase
5	IPR030400	Sedolisin domain
5	IPR030294	Palmitoyl-protein thioesterase 1
5	IPR029489	O-GlcNAc transferase, C-terminal
5	IPR029010	ThuA-like domain
5	IPR028945	Get1 family
5	IPR028458	Twinfilin
5	IPR028419	Adenylyl cyclase-associated protein CAP, fungal type
5	IPR028207	DNA polymerase beta, palm domain
5	IPR027486	Ribosomal protein S10 domain
5	IPR027414	Glycosyl hydrolase family 95, N-terminal domain
5	IPR027141	Like-Sm (LSM) domain containing protein, LSm4/SmD1/SmD3
5	IPR026000	Anaphase-promoting complex subunit 5 domain
5	IPR025799	Protein arginine N-methyltransferase
5	IPR025696	rRNA-processing arch domain
5	IPR025574	Nucleoporin FG repeat
5	IPR025279	Stress response protein NST1
5	IPR024964	CTLH/CRA C-terminal to LisH motif domain
5	IPR024605	NAD(P) transhydrogenase, alpha subunit, C-terminal
5	IPR024461	Coiled-coil domain-containing protein 90-like
5	IPR024084	Isopropylmalate dehydrogenase-like domain
5	IPR023302	Peptidase S9A, N-terminal domain
5	IPR023041	Glucose receptor Git3, N-terminal
5	IPR022816	Condensin complex subunit 2/barren
5	IPR022764	Peptidase S54, rhomboid domain
5	IPR022703	Domain of unknown function DUF3533
5	IPR022702	DNA (cytosine-5)-methyltransferase 1, replication foci domain
5	IPR022672	Hexokinase, N-terminal
5	IPR022666	Ribosomal Proteins L2, RNA binding domain
5	IPR022649	Proliferating cell nuclear antigen, PCNA, C-terminal
5	IPR022495	Serine/threonine-protein kinase Bud32
5	IPR022257	10TM putative phosphate transporter, extracellular tail
5	IPR021841	Vacuolar protein 14 C-terminal Fig4-binding domain
5	IPR021836	Protein of unknown function DUF3429
5	IPR021418	THO complex, subunitTHOC2, C-terminal
5	IPR020422	Dual specificity protein phosphatase domain
5	IPR020058	Glutamyl/glutaminyl-tRNA synthetase, class Ib, catalytic domain
5	IPR019438	Queuosine salvage protein family
5	IPR019405	Lactonase, 7-bladed beta propeller
5	IPR019340	Histone acetyltransferases subunit 3
5	IPR018982	RQC domain
5	IPR018944	DNA polymerase lambda, fingers domain
5	IPR018849	Nucleolar 27S pre-rRNA processing, Urb2/Npa2, C-terminal
5	IPR018827	Uncharacterised domain YCR061W, C-terminal
5	IPR018485	Carbohydrate kinase, FGGY, C-terminal
5	IPR018316	Tubulin/FtsZ, 2-layer sandwich domain
5	IPR018203	GDP dissociation inhibitor
5	IPR017904	ADF/Cofilin
5	IPR017896	4Fe-4S ferredoxin-type, iron-sulphur binding domain
5	IPR017884	SANT domain
5	IPR017774	Bicupin, oxalate decarboxylase/oxidase
5	IPR015890	Chorismate-utilising enzyme, C-terminal
5	IPR015760	Translation initiation factor IF- 2
5	IPR015075	Acetylaranotin biosynthesis cluster protein L
5	IPR014883	VRR-NUC domain
5	IPR014851	BCS1, N-terminal
5	IPR014782	Peptidase M1, membrane alanine aminopeptidase
5	IPR014764	Defective-in-cullin neddylation protein
5	IPR014030	Beta-ketoacyl synthase, N-terminal
5	IPR014012	Helicase/SANT-associated domain
5	IPR013969	Oligosaccharide biosynthesis protein Alg14-like
5	IPR013749	Pyridoxamine kinase/Phosphomethylpyrimidine kinase
5	IPR013726	Protein of unknown function DUF1748, fungi
5	IPR013657	UAA transporter
5	IPR013655	PAS fold-3
5	IPR013507	DNA mismatch repair protein, S5 domain 2-like
5	IPR013209	Lipin/Ned1/Smp2 (LNS2)
5	IPR013099	Potassium channel domain
5	IPR012947	Threonyl/alanyl tRNA synthetase, SAD
5	IPR012936	Endoplasmic reticulum vesicle transporter, C-terminal
5	IPR012901	N2227-like
5	IPR012469	Protein of unknown function DUF1688
5	IPR012308	DNA ligase, ATP-dependent, N-terminal
5	IPR012173	U3 small nucleolar ribonucleoprotein complex, subunit Mpp10
5	IPR011089	Domain of unknown function DUF1524
5	IPR010140	Histidinol phosphate phosphatase, HisJ
5	IPR009772	Cell division cycle protein 123
5	IPR009737	Thioredoxin-like ferredoxin
5	IPR009038	GOLD domain
5	IPR008914	Phosphatidylethanolamine-binding protein
5	IPR008901	Alkaline ceramidase
5	IPR008847	Suppressor of forked
5	IPR008685	Centromere protein Mis12
5	IPR008397	Alginate lyase domain
5	IPR008152	Clathrin adaptor, alpha/beta/gamma-adaptin, appendage, Ig-like subdomain
5	IPR007863	Peptidase M16, C-terminal
5	IPR007763	NADH dehydrogenase [ubiquinone] 1 alpha subcomplex subunit 12
5	IPR007728	Pre-SET domain
5	IPR007651	Lipin, N-terminal
5	IPR007365	Transferrin receptor-like, dimerisation domain
5	IPR007238	DNA primase large subunit, eukaryotic/archaeal
5	IPR007232	DNA repair protein Rad52/59/22
5	IPR007196	CCR4-Not complex component, Not1, C-terminal
5	IPR007021	Domain of unknown function DUF659
5	IPR006895	Zinc finger, Sec23/Sec24-type
5	IPR006818	Histone chaperone ASF1-like
5	IPR006595	CTLH, C-terminal LisH motif
5	IPR006157	Dihydroneopterin aldolase/epimerase domain
5	IPR006124	Metalloenzyme
5	IPR006115	6-phosphogluconate dehydrogenase, NADP-binding
5	IPR006085	XPG N-terminal
5	IPR006043	Xanthine/uracil/vitamin C permease
5	IPR006035	Ureohydrolase
5	IPR006011	Syntaxin, N-terminal domain
5	IPR005811	ATP-citrate lyase/succinyl-CoA ligase
5	IPR005656	MmgE/PrpD
5	IPR005532	Sulfatase-modifying factor enzyme
5	IPR005343	Nucleolar complex protein 2
5	IPR005162	Retrotransposon gag domain
5	IPR005062	SAC3/GANP/THP3
5	IPR004888	Glycoside hydrolase family 63
5	IPR004790	Isocitrate dehydrogenase NADP-dependent
5	IPR004773	Potassium/sodium transporter Trk/HKT
5	IPR004733	Phosphoribosylformylglycinamidine cyclo-ligase
5	IPR004648	Tetrapeptide transporter, OPT1/isp4
5	IPR004431	3-isopropylmalate dehydratase, small subunit
5	IPR004430	3-isopropylmalate dehydratase, large subunit
5	IPR004179	Sec63 domain
5	IPR004136	Nitronate monooxygenase
5	IPR004102	Poly(ADP-ribose) polymerase, regulatory domain
5	IPR004095	TGS
5	IPR003721	Pantoate-beta-alanine ligase
5	IPR003689	Zinc/iron permease
5	IPR003495	CobW/HypB/UreG, nucleotide-binding domain
5	IPR003440	Glycosyl transferase, family 48
5	IPR003151	PIK-related kinase, FAT
5	IPR003135	ATP-grasp fold, ATP-dependent carboxylate-amine ligase-type
5	IPR002925	Dienelactone hydrolase
5	IPR002767	Thiamine-binding protein
5	IPR002745	Phosphotransferase KptA/Tpt1
5	IPR002713	FF domain
5	IPR002671	Ribosomal protein L22e
5	IPR002659	Glycosyl transferase, family 31
5	IPR002372	Pyrrolo-quinoline quinone repeat
5	IPR002305	Aminoacyl-tRNA synthetase, class Ic
5	IPR002300	Aminoacyl-tRNA synthetase, class Ia
5	IPR002208	SecY/SEC61-alpha family
5	IPR002171	Ribosomal protein L2
5	IPR002123	Phospholipid/glycerol acyltransferase
5	IPR002028	Tryptophan synthase, alpha chain
5	IPR001936	Ras GTPase-activating domain
5	IPR001900	Ribonuclease II/R
5	IPR001848	Ribosomal protein S10
5	IPR001837	Adenylate cyclase-associated CAP
5	IPR001684	Ribosomal protein L27
5	IPR001510	Zinc finger, PARP-type
5	IPR001282	Glucose-6-phosphate dehydrogenase
5	IPR001250	Mannose-6-phosphate isomerase, type I
5	IPR001247	Exoribonuclease, phosphorolytic domain 1
5	IPR001047	Ribosomal protein S8e
5	IPR000996	Clathrin light chain
5	IPR000793	ATP synthase, alpha subunit, C-terminal
5	IPR000791	Acetate transporter GPR1/FUN34/SatP family
5	IPR000730	Proliferating cell nuclear antigen, PCNA
5	IPR000587	Creatinase, N-terminal
5	IPR000537	UbiA prenyltransferase family
5	IPR000489	Pterin-binding domain
5	IPR000306	FYVE zinc finger
5	IPR000270	PB1 domain
5	IPR000246	Peptidase T2, asparaginase 2
5	IPR000194	ATPase, F1/V1/A1 complex, alpha/beta subunit, nucleotide-binding domain
5	IPR000056	Ribulose-phosphate 3-epimerase-like
4	IPR041505	Dis3-like cold-shock domain 2
4	IPR041366	Pre-PUA domain
4	IPR041247	Rad52 family
4	IPR040686	Phosphoribosylaminoimidazole carboxylase, C-terminal domain
4	IPR040623	26S proteasome regulatory subunit RPN2, C-terminal
4	IPR040382	Nucleolar protein 10/Enp2
4	IPR040315	WD repeat-containing protein WDR46/Utp7
4	IPR040155	CEBPZ/Mak21-like
4	IPR039867	Protein furry/Tao3/Mor2
4	IPR039781	Rad21/Rec8-like protein
4	IPR039776	Sister chromatid cohesion protein Pds5
4	IPR039678	Beta-catenin-like protein 1
4	IPR039486	Mug56/Spo71, PH domain
4	IPR039356	5'-deoxynucleotidase YfbR/HDDC2
4	IPR039191	Srp40/Nopp140
4	IPR039181	EIG121-like
4	IPR039057	Sporulation-specific protein 22
4	IPR039024	Restriction of telomere capping protein 4
4	IPR038986	Cryptic loci regulator 2
4	IPR038739	Armadillo-type fold containing protein ARMC8/Vid28
4	IPR037792	Glucose sensor Rgt2/Snf3
4	IPR037782	Transcriptional activator Spt7
4	IPR037686	Nucleoporin Nup159/Nup146
4	IPR037590	GATOR complex protein WDR24
4	IPR035810	Phosphatidylethanolamine-binding protein, eukaryotic
4	IPR035396	Alpha-L-rhamnosidase, six-hairpin glycosidase domain
4	IPR035309	Proteasome activator complex subunit 4
4	IPR035298	26S Proteasome non-ATPase regulatory subunit 13
4	IPR035266	26S Proteasome non-ATPase regulatory subunit 1
4	IPR035102	Phosphomevalonate kinase
4	IPR034753	hSac2 domain
4	IPR034733	Acetyl-CoA carboxylase
4	IPR034300	NADP transhydrogenase beta-like domain
4	IPR033961	Exocyst complex component Exo84
4	IPR033433	Domain of unknown function DUF5127
4	IPR033133	Pumilio homology domain
4	IPR033031	SCC2/Nipped-B family
4	IPR032828	tRNA nucleotidyltransferase/poly(A) polymerase, RNA and SrmB- binding domain
4	IPR032817	Mon2, C-terminal
4	IPR032781	ABC-transporter extension domain
4	IPR032642	DNA mismatch repair protein Msh2
4	IPR032514	Domain of unknown function DUF4965
4	IPR032282	Hydroxyacylglutathione hydrolase, C-terminal domain
4	IPR032270	AMPK, C-terminal adenylate sensor domain
4	IPR032194	CCR4-NOT transcription complex subunit 1, HEAT repeat
4	IPR032191	CCR4-NOT transcription complex subunit 1, CAF1-binding domain
4	IPR031991	DNA repair protein Rev1, C-terminal
4	IPR031915	Cryptic loci regulator 2, N-terminal
4	IPR031804	Domain of unknown function DUF4743
4	IPR031778	Sortilin, N-terminal
4	IPR031703	Lipin, middle domain
4	IPR031693	Sin3, C-terminal
4	IPR031662	GTP binding protein, second domain
4	IPR031335	Glycosyl hydrolase family 63, C-terminal
4	IPR031331	Neutral/alkaline non-lysosomal ceramidase, C-terminal
4	IPR031238	Peroxisomal long-chain fatty acid import protein 1
4	IPR030387	Bms1/Tsr1-type G domain
4	IPR029922	Sla1
4	IPR029703	DNA polymerase epsilon catalytic subunit
4	IPR029398	DNA polymerase beta, thumb domain
4	IPR029175	Exocyst complex component EXOC2/Sec5
4	IPR028094	Restriction of telomere capping protein 4, C-terminal
4	IPR027317	PGAP2-interacting protein
4	IPR027007	DHR-1 domain
4	IPR026894	DNAJ-containing protein, X-domain
4	IPR026825	Vacuole morphology and inheritance protein 14
4	IPR026681	Nicotinamide riboside kinase
4	IPR026183	Taxilin family
4	IPR026122	Helicase MOV-10
4	IPR026082	ABC transporter A
4	IPR026003	HEAT repeat associated with sister chromatid cohesion protein
4	IPR025995	RNA binding activity-knot of a chromodomain
4	IPR025993	Ceramide glucosyltransferase
4	IPR025875	Leucine rich repeat 4
4	IPR025870	Glyoxalase-like domain
4	IPR025313	Domain of unknown function DUF4217
4	IPR024775	DinB-like domain
4	IPR024771	SUZ domain
4	IPR024585	Domain of unknown function DUF3385, target of rapamycin protein
4	IPR024571	ERAP1-like C-terminal domain
4	IPR024557	CCR4-Not complex, Not1 subunit, domain of unknown function DUF3819
4	IPR024555	PX-associated domain
4	IPR024535	Pectate lyase superfamily protein
4	IPR023798	Ribosomal protein S7 domain
4	IPR023754	Heme A synthase, type 2
4	IPR022751	Alpha-mannosyltransferase
4	IPR022673	Hexokinase, C-terminal
4	IPR022158	Inositol phosphatase
4	IPR021986	Spherulation-specific family 4
4	IPR021819	Far11/STRP, C-terminal
4	IPR020860	MIRO domain
4	IPR020850	GTPase effector domain
4	IPR020838	DBINO domain
4	IPR020818	GroES chaperonin family
4	IPR020631	Tetrahydrofolate dehydrogenase/cyclohydrolase, NAD(P)-binding domain
4	IPR019953	Organic hydroperoxide resistance protein famiy
4	IPR019451	RNA polymerase II assembly factor Rtp1, C-terminal
4	IPR019449	FMP27, WPPW domain
4	IPR019443	FMP27, C-terminal
4	IPR019402	Frag1/DRAM/Sfk1
4	IPR019388	Fat storage-inducing transmembrane protein
4	IPR019318	Guanine nucleotide exchange factor, Ric8
4	IPR019236	Domain of unknown function DUF2183
4	IPR019183	N-acetyltransferase B complex, non-catalytic subunit
4	IPR019151	Proteasome assembly chaperone 2
4	IPR019049	Nucleoporin protein Ndc1-Nup
4	IPR019038	DNA polymerase delta subunit 3
4	IPR018958	Knr4/Smi1-like domain
4	IPR018946	Alkaline phosphatase D-related
4	IPR018825	Domain of unknown function DUF2427
4	IPR018823	Putative ER transporter, 6TM, N-terminal
4	IPR018814	Protein of unknown function DUF5427
4	IPR018714	Protein of unknown function DUF2237
4	IPR018501	DDT domain
4	IPR017951	Urease alpha subunit, C-terminal
4	IPR017930	Myb domain
4	IPR017901	C-CAP/cofactor C-like domain
4	IPR017782	Hydroxyacylglutathione hydrolase
4	IPR017456	CTP synthase, N-terminal
4	IPR017439	Amidohydrolase
4	IPR016903	Nucleolar complex-associated protein 3
4	IPR016706	Cleavage/polyadenylation specificity factor subunit 5
4	IPR016641	Nascent polypeptide-associated complex subunit alpha
4	IPR016624	Uncharacterised conserved protein UCP014753
4	IPR016562	Proteasome assembly chaperone 2, eukaryotic
4	IPR016305	Mannose-6-phosphate isomerase
4	IPR016266	DNA polymerase epsilon, subunit B
4	IPR016132	Phytochrome chromophore attachment domain
4	IPR016073	SKP1 component, POZ domain
4	IPR015965	tRNA ligase, phosphodiesterase
4	IPR015908	Allantoicase domain
4	IPR015798	Copper amine oxidase, catalytic domain
4	IPR015793	Pyruvate kinase, barrel
4	IPR015519	Serine/threonine-protein kinase ATM/Tel1
4	IPR015340	Alpha-amylase, domain of unknown function DUF1966, C-terminal
4	IPR015157	Translation machinery associated TMA7
4	IPR014808	DNA replication factor Dna2, N-terminal
4	IPR014801	Mediator complex, subunit Med5, fungi
4	IPR014472	Choline/ethanolamine phosphotransferase
4	IPR014052	DNA primase, small subunit, eukaryotic/archaeal
4	IPR014048	Methylated-DNA-[protein]-cysteine S-methyltransferase, DNA binding
4	IPR014043	Acyl transferase
4	IPR013979	Translation initiation factor, beta propellor-like domain
4	IPR013878	Mo25-like
4	IPR013875	Mitochondrial import protein Pam17
4	IPR013862	Inositolphosphorylceramide synthase subunit Kei1
4	IPR013820	ATP phosphoribosyltransferase, catalytic domain
4	IPR013819	Lipoxygenase, C-terminal
4	IPR013810	Ribosomal protein S5, N-terminal
4	IPR013750	GHMP kinase, C-terminal domain
4	IPR013748	Replication factor C, C-terminal
4	IPR013640	VPS4-associated protein 1
4	IPR013599	TRAM1-like protein
4	IPR013535	PUL domain
4	IPR013528	Hydroxymethylglutaryl-coenzyme A synthase, N-terminal
4	IPR013515	Phytochrome, central region
4	IPR013212	Mad3/Bub1 homology region 1
4	IPR013194	Histone deacetylase interacting domain
4	IPR013182	Domain of unknown function DUF1720
4	IPR013136	WSTF/Acf1/Cbp146
4	IPR013108	Amidohydrolase 3
4	IPR012961	ATP-dependent RNA helicase Ski2, C-terminal
4	IPR012948	AARP2CN
4	IPR012939	Glycosyl hydrolase family 92
4	IPR012317	Poly(ADP-ribose) polymerase, catalytic domain
4	IPR012170	TFIIH subunit Ssl1/p44
4	IPR011947	FCP1-like phosphatase, phosphatase domain
4	IPR011893	Selenoprotein, Rdx-type
4	IPR011765	Peptidase M16, N-terminal
4	IPR011763	Acetyl-coenzyme A carboxyltransferase, C-terminal
4	IPR011704	ATPase, dynein-related, AAA domain
4	IPR011555	V-ATPase proteolipid subunit C, eukaryotic
4	IPR011537	NADH ubiquinone oxidoreductase, F subunit
4	IPR011488	Translation initiation factor 2, alpha subunit
4	IPR011320	Ribonuclease H1, N-terminal
4	IPR011263	DNA-directed RNA polymerase, RpoA/D/Rpb3-type
4	IPR011262	DNA-directed RNA polymerase, insert domain
4	IPR011258	BPG-independent PGAM, N-terminal
4	IPR011146	HIT-like domain
4	IPR011128	Glycerol-3-phosphate dehydrogenase, NAD-dependent, N-terminal
4	IPR011063	tRNA(Ile)-lysidine/2-thiocytidine synthase, N-terminal
4	IPR010996	DNA polymerase beta-like, N-terminal domain
4	IPR010775	Protein of unknown function DUF1365
4	IPR010760	DNA repair protein, Swi5
4	IPR010619	Putative threonine/serine exporter
4	IPR010482	Peroxin domain
4	IPR010286	METTL16/RlmF family
4	IPR009724	TMEM70 family
4	IPR009723	Pop1, N-terminal
4	IPR009716	Ferroportin-1
4	IPR009076	FKBP12-rapamycin binding domain
4	IPR008778	Pirin, C-terminal domain
4	IPR008775	Phytanoyl-CoA dioxygenase
4	IPR008689	ATP synthase, F0 complex, subunit D, mitochondrial
4	IPR008631	Glycogen synthase
4	IPR008551	Transport and Golgi organisation protein 2
4	IPR008509	Molybdate-anion transporter
4	IPR008146	Glutamine synthetase, catalytic domain
4	IPR008145	Guanylate kinase/L-type calcium channel beta subunit
4	IPR008047	Mini-chromosome maintenance complex protein 4
4	IPR007872	DPH-type metal-binding domain
4	IPR007603	Choline transporter-like
4	IPR007599	Derlin
4	IPR007577	Glycosyltransferase, DXD sugar-binding motif
4	IPR007529	Zinc finger, HIT-type
4	IPR007369	Peptidase A22B, signal peptide peptidase
4	IPR007317	Golgi to ER traffic protein 4
4	IPR007315	GPI mannosyltransferase 2
4	IPR007282	NOT2/NOT3/NOT5, C-terminal
4	IPR007258	Vps52
4	IPR007144	Small-subunit processome, Utp11
4	IPR007080	RNA polymerase Rpb1, domain 1
4	IPR007034	Ribosome biogenesis protein BMS1/TSR1, C-terminal
4	IPR006941	Ribonuclease CAF1
4	IPR006910	Rad21/Rec8-like protein, N-terminal
4	IPR006806	NADH dehydrogenase [ubiquinone] 1 alpha subcomplex subunit 5
4	IPR006805	Anthranilate synthase component I, N-terminal
4	IPR006797	PRELI/MSF1 domain
4	IPR006768	Cwf19-like, C-terminal domain-1
4	IPR006767	Cwf19-like protein, C-terminal domain-2
4	IPR006683	Thioesterase domain
4	IPR006667	SLC41 divalent cation transporters, integral membrane domain
4	IPR006640	SprT-like
4	IPR006593	Cytochrome b561/ferric reductase transmembrane
4	IPR006575	RWD domain
4	IPR006357	HAD-superfamily hydrolase, subfamily IIA
4	IPR006221	Anthranilate synthase/para-aminobenzoate synthase like domain
4	IPR006176	3-hydroxyacyl-CoA dehydrogenase, NAD binding
4	IPR006164	Ku70/Ku80 beta-barrel domain
4	IPR006145	Pseudouridine synthase, RsuA/RluA
4	IPR006139	D-isomer specific 2-hydroxyacid dehydrogenase, catalytic domain
4	IPR006131	Aspartate/ornithine carbamoyltransferase, Asp/Orn-binding domain
4	IPR006109	Glycerol-3-phosphate dehydrogenase, NAD-dependent, C-terminal
4	IPR006097	Glutamate/phenylalanine/leucine/valine dehydrogenase, dimerisation domain
4	IPR006048	Alpha-amylase/branching enzyme, C-terminal all beta
4	IPR005848	Urease, alpha subunit
4	IPR005824	KOW
4	IPR005720	Dihydroorotate dehydrogenase domain
4	IPR005708	Homogentisate 1,2-dioxygenase
4	IPR005612	CCAAT-binding factor
4	IPR005365	Nitrogen permease regulator 3
4	IPR005336	Mitochondrial pyruvate carrier
4	IPR005226	UPF0014 family
4	IPR005164	Allantoicase
4	IPR005151	Tail specific protease
4	IPR005130	Serine dehydratase-like, alpha subunit
4	IPR005097	Saccharopine dehydrogenase, NADP binding domain
4	IPR004923	Iron permease FTR1/Fip1/EfeU
4	IPR004907	ATPase, V1 complex, subunit C
4	IPR004802	tRNA pseudouridine synthase B family
4	IPR004730	Transaldolase type 1
4	IPR004688	Transition metal uptake transporter nickel/cobalt
4	IPR004600	TFIIH subunit Tfb4/GTF2H3
4	IPR004589	DNA helicase, ATP-dependent, RecQ type
4	IPR004568	Phosphopantetheine-protein transferase domain
4	IPR004523	Aspartate-tRNA synthetase, type 2
4	IPR004400	Urease accessory protein UreG
4	IPR004360	Glyoxalase/fosfomycin resistance/dioxygenase domain
4	IPR004353	Vacuolar fusion protein Mon1
4	IPR004345	TB2/DP1/HVA22-related protein
4	IPR004327	Phosphotyrosyl phosphatase activator, PTPA
4	IPR004305	Thiaminase-2/PQQC
4	IPR004277	Phosphatidyl serine synthase
4	IPR004148	BAR domain
4	IPR004114	THUMP domain
4	IPR004099	Pyridine nucleotide-disulphide oxidoreductase, dimerisation domain
4	IPR004038	Ribosomal protein L7Ae/L30e/S12e/Gadd45
4	IPR003958	Transcription factor CBF/NF-Y/archaeal histone domain
4	IPR003923	Transcription initiation factor TFIID, 23-30kDa subunit
4	IPR003807	Domain of unknown function DUF202
4	IPR003781	CoA-binding
4	IPR003726	Homocysteine-binding domain
4	IPR003618	Transcription elongation factor S-II, central domain
4	IPR003545	Telomerase reverse transcriptase
4	IPR003386	Lecithin:cholesterol/phospholipid:diacylglycerol acyltransferase
4	IPR003382	Flavoprotein
4	IPR003307	W2 domain
4	IPR003204	Cytochrome c oxidase, subunit Va/VI
4	IPR003140	Phospholipase/carboxylesterase/thioesterase
4	IPR003130	Dynamin GTPase effector
4	IPR003108	GAR domain
4	IPR002908	Frataxin/CyaY
4	IPR002884	P domain
4	IPR002828	Survival protein SurE-like phosphatase/nucleotidase
4	IPR002815	Spo11/DNA topoisomerase VI subunit A
4	IPR002740	EVE domain
4	IPR002738	RNase P subunit p30
4	IPR002710	Dilute domain
4	IPR002698	5-formyltetrahydrofolate cyclo-ligase
4	IPR002685	Glycosyl transferase, family 15
4	IPR002678	GTP cyclohydrolase 1 type 2/Nif3
4	IPR002673	Ribosomal protein L29e
4	IPR002646	Poly A polymerase, head domain
4	IPR002634	BolA protein
4	IPR002618	UDPGP family
4	IPR002500	Phosphoadenosine phosphosulphate reductase
4	IPR002490	V-type ATPase, V0 complex, 116kDa subunit family
4	IPR002480	DAHP synthetase, class II
4	IPR002083	MATH/TRAF domain
4	IPR002076	ELO family
4	IPR002073	3'5'-cyclic nucleotide phosphodiesterase, catalytic domain
4	IPR002058	PAP/25A-associated
4	IPR002053	Glycoside hydrolase, family 25
4	IPR002041	Ran GTPase
4	IPR001910	Inosine/uridine-preferring nucleoside hydrolase domain
4	IPR001884	Translation elongation factor IF5A-like
4	IPR001772	Kinase associated domain 1 (KA1)
4	IPR001701	Glycoside hydrolase family 9
4	IPR001678	SAM-dependent methyltransferase RsmB/NOP2-type
4	IPR001670	Alcohol dehydrogenase, iron-type/glycerol dehydrogenase GldA
4	IPR001645	Folylpolyglutamate synthetase
4	IPR001544	Aminotransferase class IV
4	IPR001451	Hexapeptide repeat
4	IPR001441	Decaprenyl diphosphate synthase-like
4	IPR001440	Tetratricopeptide repeat 1
4	IPR001380	Ribosomal protein L13e
4	IPR001372	Dynein light chain, type 1/2
4	IPR001370	BIR repeat
4	IPR001365	Adenosine/AMP deaminase domain
4	IPR001360	Glycoside hydrolase family 1
4	IPR001349	Cytochrome c oxidase, subunit VIa
4	IPR001347	Sugar isomerase (SIS)
4	IPR001338	Hydrophobin
4	IPR001309	Peptidase C14, p20 domain
4	IPR001296	Glycosyl transferase, family 1
4	IPR001222	Zinc finger, TFIIS-type
4	IPR001060	FCH domain
4	IPR000977	DNA ligase, ATP-dependent
4	IPR000905	Gcp-like domain
4	IPR000892	Ribosomal protein S26e
4	IPR000883	Cytochrome c oxidase subunit I
4	IPR000878	Tetrapyrrole methylase
4	IPR000771	Fructose-bisphosphate aldolase, class-II
4	IPR000740	GrpE nucleotide exchange factor
4	IPR000722	RNA polymerase, alpha subunit
4	IPR000682	Protein-L-isoaspartate(D-aspartate) O-methyltransferase
4	IPR000668	Peptidase C1A, papain C-terminal
4	IPR000649	Initiation factor 2B-related
4	IPR000642	Peptidase M41
4	IPR000550	7,8-Dihydro-6-hydroxymethylpterin-pyrophosphokinase, HPPK
4	IPR000547	Clathrin, heavy chain/VPS, 7-fold repeat
4	IPR000417	Hydroxyethylthiazole kinase
4	IPR000375	Dynamin central domain
4	IPR000312	Glycosyl transferase, family 3
4	IPR000305	GIY-YIG endonuclease
4	IPR000269	Copper amine oxidase
4	IPR000163	Prohibitin
4	IPR000054	Ribosomal protein L31e
3	IPR043360	PP2B
3	IPR043198	Cyclin/Cyclin-like subunit Ssn8
3	IPR042855	v-SNARE, coiled-coil homology domain
3	IPR042432	Cytochrome c oxidase assembly factor 1, fungi
3	IPR041504	Adaptive response protein AidB, N-terminal
3	IPR041431	Mvd1, C-terminal
3	IPR041385	5'-3' exoribonuclease 1, SH3-like domain
3	IPR041233	Alpha galactosidase, C-terminal beta sandwich domain
3	IPR041177	Holliday junction resolvase Gen1, C-terminal domain
3	IPR041106	Exoribonuclease Xrn1, D2/D3 domain
3	IPR040899	Fatty acid synthase subunit alpha, acyl carrier domain
3	IPR040801	Ski2, N-terminal domain
3	IPR040486	Exoribonuclease 1, domain 3
3	IPR040351	Guanine nucleotide exchange factor RAB3IL/RAB3IP/Sec2
3	IPR040241	Transient receptor potential channel Flc/Pkd2-like
3	IPR040204	E3 ubiquitin-protein ligase UBR7
3	IPR040125	Squalene monooxygenase
3	IPR040108	Laa1/Sip1/HEATR5
3	IPR040096	RAB6A-GEF complex partner protein 1
3	IPR040058	G patch domain-containing protein 1
3	IPR040007	THO complex subunit 2
3	IPR039997	Transcription factor E
3	IPR039793	Uroporphyrinogen-III synthase
3	IPR039772	RNA methyltransferase Bin3-like
3	IPR039766	Vacuolar protein sorting-associated protein 53
3	IPR039757	Eukaryotic translation initiation factor 2D
3	IPR039732	Ubiquitin-like modifier Hub1/Ubl5
3	IPR039731	CAAX prenyl protease 2, eukaryotes
3	IPR039569	N-terminal of MaoC-like dehydratase
3	IPR039542	Endoplasmic reticulum vesicle transporter, N-terminal
3	IPR039528	DPM1-like
3	IPR039487	Dolichyl pyrophosphate Glc1Man9GlcNAc2 alpha-1,3-glucosyltransferase
3	IPR039370	Transcription factor BTF3
3	IPR039358	Sorting nexin-like
3	IPR039357	3-oxo-5-alpha-steroid 4-dehydrogenase/very-long-chain enoyl-CoA reductase
3	IPR039263	GTP-binding protein 1
3	IPR039223	Protein AATF/Bfr2
3	IPR039055	MCU family
3	IPR038921	Uncharacterized protein YOR389W-like
3	IPR038919	Stb2/Stb6
3	IPR038885	Phospholipase B1, membrane-associated
3	IPR037997	CTP-dependent diacylglycerol kinase 1
3	IPR037800	Histone acetyltransferase GCN5
3	IPR037631	mRNA export factor Gle2/RAE1
3	IPR037559	Proteasome subunit beta Pre3
3	IPR037446	Histidine acid phosphatase, VIP1 family
3	IPR037289	Elongator complex protein 2
3	IPR034907	Nucleoside diphosphate kinase-like domain
3	IPR034732	Extended PHD (ePHD) domain
3	IPR034644	Proteasome subunit alpha2
3	IPR034393	TatSF1-like
3	IPR034110	LSM domain containing 1
3	IPR033979	MINDY deubiquitinase domain
3	IPR033599	RNA polymerase I transcription initiation factor TAF1B/Rrn7
3	IPR033120	Hotdog acyl-CoA thioesterase (ACOT)-type domain
3	IPR033008	COP9 signalosome complex subunit 1
3	IPR032805	Wax synthase domain
3	IPR032698	Protein SirB1, N-terminal
3	IPR032677	GTP cyclohydrolase II
3	IPR032641	Exonuclease 1
3	IPR032629	Mon2, dimerisation and cyclophilin-binding domain
3	IPR032440	40S ribosomal protein S11, N-terminal
3	IPR032430	Proteasome activator Blm10, mid region
3	IPR032421	Protein O-mannosyl-transferase, C-terminal four TM domain
3	IPR032413	Atypical Arm repeat
3	IPR032376	Dedicator of cytokinesis, N-terminal domain
3	IPR032350	Next to BRCA1, central domain
3	IPR032324	Clp1, N-terminal beta-sandwich domain
3	IPR032302	THO complex subunit 2, N-terminal domain
3	IPR032297	Torus domain
3	IPR032042	Protection of telomeres protein 1, ssDNA-binding domain
3	IPR031924	Glycosyl hydrolase family 115
3	IPR031755	Peptidase inhibitor I66
3	IPR031717	Multifunctional 2-oxoglutarate metabolism enzyme, C-terminal
3	IPR031657	Replication protein A, OB domain
3	IPR031357	Stealth protein CR3, conserved region 3
3	IPR031160	F-BAR domain
3	IPR031107	Small heat shock protein HSP20
3	IPR031047	DNA helicase Ino80
3	IPR030661	SUMO-activating enzyme subunit Uba2
3	IPR030616	Aurora kinase
3	IPR030384	SAM-dependent methyltransferase SMT-type
3	IPR030231	GPN-loop GTPase 2
3	IPR030224	Sla2 family
3	IPR030054	Actin-related protein 6
3	IPR029793	MBF transcription factor complex subunit Mbp1/Res1/Res2
3	IPR029710	DNA ligase 4
3	IPR029473	Cell morphogenesis central region
3	IPR029256	Helicase-associated putative binding domain
3	IPR029154	3-hydroxyisobutyrate dehydrogenase, NAD-binding domain
3	IPR028608	Probable cytosolic iron-sulfur protein assembly protein, CIAO1/Cia1
3	IPR028427	Peptide methionine sulfoxide reductase
3	IPR028325	Voltage-gated potassium channel
3	IPR028116	Tautomerase, cis-CaaD-like
3	IPR027714	Protein Fyv10/Macrophage erythroblast attacher
3	IPR027524	Eukaryotic translation initiation factor 3 subunit H
3	IPR027521	U6 snRNA phosphodiesterase Usb1
3	IPR027329	TPX2, C-terminal
3	IPR027256	P-type ATPase, subfamily IB
3	IPR027243	Mitochondrial chaperone BCS1
3	IPR027111	Mitochondrial import inner membrane translocase subunit Tim50
3	IPR027005	Glycosyltransferase 39-like
3	IPR026947	Ubinuclein middle domain
3	IPR026895	ER membrane protein complex subunit 1
3	IPR026872	Protein farnesyltransferase subunit beta
3	IPR026869	Putative glutamine amidotransferase type 2
3	IPR026791	Dedicator of cytokinesis
3	IPR026740	AP-3 complex subunit beta
3	IPR026739	AP complex subunit beta
3	IPR026255	NAD(P) transhydrogenase, alpha subunit
3	IPR026017	Lumazine-binding domain
3	IPR025980	ATP-sulfurylase PUA-like domain
3	IPR025784	Protein N-terminal and lysine N-methyltransferase EFM7
3	IPR025762	DFDF domain
3	IPR025761	FFD box
3	IPR025755	60S ribosomal protein L4, C-terminal domain
3	IPR025700	L-lysine 6-monooxygenase/L-ornithine 5-monooxygenase
3	IPR025687	C4-type zinc-finger of DNA polymerase delta
3	IPR025653	Peroxisome biogenesis factor 1
3	IPR025614	Cell morphogenesis protein N-terminal
3	IPR025609	Lsm14-like, N-terminal
3	IPR025527	HUWE1/Rev1, ubiquitin binding region
3	IPR025451	Domain of unknown function DUF4211
3	IPR025304	ALIX V-shaped domain
3	IPR025202	Phospholipase D-like domain
3	IPR025160	AATF leucine zipper-containing domain
3	IPR024951	Sulphate adenylyltransferase catalytic domain
3	IPR024481	Helicase Sen1, N-terminal
3	IPR024395	CLASP N-terminal domain
3	IPR024160	Bin3-type S-adenosyl-L-methionine binding domain
3	IPR023600	Folylpolyglutamate synthase, eukaryota
3	IPR023333	Proteasome B-type subunit
3	IPR023209	D-amino-acid oxidase
3	IPR023184	Ubiquinol-cytochrome C reductase hinge domain
3	IPR023115	Translation initiation factor IF- 2, domain 3
3	IPR022755	Zinc finger, double-stranded RNA binding
3	IPR022712	Beta-Casp domain
3	IPR022707	Domain of unknown function DUF3535
3	IPR022675	Glucose-6-phosphate dehydrogenase, C-terminal
3	IPR022617	Rad60/SUMO-like domain
3	IPR022309	Ribosomal protein S8e/ribosomal biogenesis NSA2
3	IPR022155	Protein of unknown function DUF3684
3	IPR022085	Protein of unknown function DUF3632
3	IPR022036	Protein of unknown function DUF3605
3	IPR022024	Protein of unknown function DUF3602
3	IPR021867	S-adenosylmethionine-dependent methyltransferase Bmt2-like
3	IPR021668	Telomere-length maintenance and DNA damage repair
3	IPR021131	Ribosomal protein L18e/L15P
3	IPR020831	Glyceraldehyde/Erythrose phosphate dehydrogenase family
3	IPR020829	Glyceraldehyde 3-phosphate dehydrogenase, catalytic domain
3	IPR020828	Glyceraldehyde 3-phosphate dehydrogenase, NAD(P) binding domain
3	IPR020795	Origin recognition complex, subunit 3
3	IPR020784	Ribosomal protein L11, N-terminal
3	IPR020783	Ribosomal protein L11, C-terminal
3	IPR020630	Tetrahydrofolate dehydrogenase/cyclohydrolase, catalytic domain
3	IPR020618	Adenylate kinase isoenzyme 6
3	IPR020617	Thiolase, C-terminal
3	IPR020616	Thiolase, N-terminal
3	IPR020587	DNA recombination and repair protein RecA, monomer-monomer interface
3	IPR020059	Glutamyl/glutaminyl-tRNA synthetase, class Ib, anti-codon binding domain
3	IPR020040	Ribosomal protein L6, alpha-beta domain
3	IPR019783	Ribosome maturation protein SBDS, N-terminal
3	IPR019585	26S proteasome regulatory subunit Rpn7/COP9 signalosome complex subunit 1
3	IPR019575	NADH-ubiquinone oxidoreductase 51kDa subunit, iron-sulphur binding domain
3	IPR019572	Ubiquitin-activating enzyme, catalytic cysteine domain
3	IPR019533	Peptidase S26
3	IPR019531	Peroxisomal membrane protein 4
3	IPR019510	Protein kinase A anchor protein, nuclear localisation signal domain
3	IPR019453	Vacuolar sorting protein 39/Transforming growth factor beta receptor-associated domain 2
3	IPR019441	FMP27, GFWDK domain
3	IPR019415	FMP27, SW domain
3	IPR019411	MMM1 domain
3	IPR019409	FMP27, domain of unknown function DUF2405
3	IPR019406	Aprataxin and PNK-like factor, PBZ domain
3	IPR019382	Translation initiation factor 3 complex subunit L
3	IPR019200	ATP adenylyltransferase, C-terminal
3	IPR019194	Transcription elognation factor Eaf, N-terminal
3	IPR019190	Exonuclease V
3	IPR019156	Ataxin-10 domain
3	IPR019050	FDF domain
3	IPR019039	T4 RNA ligase 1, N-terminal
3	IPR019026	Peptidase M64, IgA
3	IPR019012	RNA cap guanine-N2 methyltransferase
3	IPR019008	Domain of unknown function DUF2012
3	IPR018951	Fumarase C, C-terminal
3	IPR018870	Tti2 family
3	IPR018834	DNA/RNA-binding domain, Est1-type
3	IPR018811	MIOREX complex component 11
3	IPR018791	UV radiation resistance protein/autophagy-related protein 14
3	IPR018574	Structure-specific endonuclease subunit Slx4
3	IPR018553	Protein of unknown function DUF2009
3	IPR018484	Carbohydrate kinase, FGGY, N-terminal
3	IPR018222	Nuclear transport factor 2, eukaryote
3	IPR017959	Aspartyl/glutamyl-tRNA(Asn/Gln) amidotransferase, subunit B /E
3	IPR017751	Glycerol-3-phosphate dehydrogenase, NAD-dependent, eukaryotic
3	IPR017375	Peroxisome assembly protein 12
3	IPR017231	Small GTPase Tem1/Spg1
3	IPR016655	Prefoldin subunit 3
3	IPR016295	Proteasome subunit beta 4
3	IPR015966	tRNA ligase, kinase domain, fungi
3	IPR015920	Cellobiose dehydrogenase, cytochrome domain
3	IPR015672	The Golgi pH regulator/GPCR-type G protein
3	IPR015661	Mitotic spindle checkpoint protein Bub1/Mad3
3	IPR015525	Breast cancer type 2 susceptibility protein
3	IPR015496	Ubiquilin
3	IPR015433	Phosphatidylinositol kinase
3	IPR015404	Sorting nexin Vps5-like, C-terminal
3	IPR015375	NADH pyrophosphatase-like, N-terminal
3	IPR015324	Ribosomal protein Rsm22-like
3	IPR015285	RIO2 kinase winged helix domain, N-terminal
3	IPR015187	BRCA2, OB1
3	IPR015088	Zinc finger, DNA-directed DNA polymerase, family B, alpha
3	IPR015010	Rap1 Myb domain
3	IPR014908	Nucleoporin, Nup133/Nup155-like, N-terminal
3	IPR014905	HIRAN domain
3	IPR014870	Domain of unknown function DUF1793
3	IPR014807	Cytochrome c oxidase assembly factor 1
3	IPR014768	Rho GTPase-binding/formin homology 3 (GBD/FH3) domain
3	IPR014371	Sterol O-acyltransferase, ACAT/DAG/ARE types
3	IPR014031	Beta-ketoacyl synthase, C-terminal
3	IPR014013	Helicase superfamily 1/2, ATP-binding domain, DinG/Rad3-type
3	IPR013992	Adenylate cyclase-associated CAP, N-terminal
3	IPR013964	DASH complex subunit Ask1
3	IPR013944	Oxidoreductase putative, C-terminal
3	IPR013940	Meiosis specific protein Spo22/ZIP4/TEX11
3	IPR013912	Adenylate cyclase-associated CAP, C-terminal
3	IPR013907	Sds3-like
3	IPR013897	Protein of unknown function DUF1769
3	IPR013883	Transcription factor Iwr1 domain
3	IPR013877	YAP-binding/ALF4/Glomulin
3	IPR013860	Nitrogen regulatory protein areA, GATA-like domain
3	IPR013842	GTP-binding protein LepA, C-terminal
3	IPR013809	ENTH domain
3	IPR013752	Ketopantoate reductase, C-terminal domain
3	IPR013746	Hydroxymethylglutaryl-coenzyme A synthase C-terminal domain
3	IPR013705	Sterol methyltransferase C-terminal
3	IPR013698	Squalene epoxidase
3	IPR013665	Sfi1 spindle body
3	IPR013654	PAS fold-2
3	IPR013332	Ketopantoate reductase, N-terminal domain
3	IPR013255	Chromosome segregation protein Spc25
3	IPR013233	Glycosylphosphatidylinositol-mannosyltransferase I, PIG-X/PBN1
3	IPR013217	Methyltransferase type 12
3	IPR013215	Cobalamin-independent methionine synthase MetE, N-terminal
3	IPR013170	mRNA splicing factor Cwf21 domain
3	IPR013148	Glycosyl hydrolase family 32, N-terminal
3	IPR013025	Ribosomal protein L25/L23
3	IPR012990	Sec23/Sec24 beta-sandwich
3	IPR012974	NOP5, N-terminal
3	IPR012933	HicA mRNA interferase family
3	IPR012920	Ribosomal RNA methyltransferase, Spb1, C-terminal
3	IPR012890	GC-rich sequence DNA-binding factor
3	IPR012882	Putative redox protein Fmp46
3	IPR012879	Protein of unknown function DUF1682
3	IPR012860	Arf3-interacting protein 1, N-terminal domain
3	IPR012814	Pyranose 2-oxidase
3	IPR012795	tRNA(Ile)-lysidine synthase, N-terminal
3	IPR012705	2-methylcitrate dehydratase PrpD
3	IPR012617	Apoptosis-antagonizing transcription factor, C-terminal
3	IPR012580	NUC153
3	IPR012577	NIPSNAP
3	IPR012462	Peptidase C78, ubiquitin fold modifier-specific peptidase 1/ 2
3	IPR012386	2',3'-cyclic-nucleotide 3'-phosphodiesterase
3	IPR012302	Malic enzyme, NAD-binding
3	IPR012301	Malic enzyme, N-terminal domain
3	IPR012131	Histidinol dehydrogenase
3	IPR012094	tRNA(Ile)-lysidine synthase
3	IPR011948	Dullard phosphatase domain, eukaryotic
3	IPR011764	Biotin carboxylation domain
3	IPR011762	Acetyl-coenzyme A carboxyltransferase, N-terminal
3	IPR011760	Pseudouridine synthase, TruD, insertion domain
3	IPR011682	Glycosyl hydrolase family 38, C-terminal
3	IPR011666	G patch domain-containing protein, N-terminal
3	IPR011531	Bicarbonate transporter, C-terminal
3	IPR011387	Translation initiation factor 2A
3	IPR011108	Zn-dependent metallo-hydrolase, RNA specificity domain
3	IPR011107	Type 1 protein phosphatase inhibitor
3	IPR010905	Glycosyl hydrolase, family 88
3	IPR010754	Optic atrophy 3-like
3	IPR010722	Biotin and thiamin synthesis-associated domain
3	IPR010675	RNA methyltransferase bin3, C-terminal
3	IPR010655	Pre-mRNA cleavage complex subunit Clp1, C-terminal
3	IPR010582	Catalase immune-responsive domain
3	IPR010580	Stress-associated endoplasmic reticulum protein
3	IPR010473	Formin, GTPase-binding domain
3	IPR010472	Formin, FH3 domain
3	IPR010422	Coiled-coil domain-containing protein 124/Oxs1
3	IPR010376	Gamma-butyrobetaine hydroxylase-like, N-terminal
3	IPR010308	TRP, C-terminal
3	IPR010240	Cysteine desulfurase IscS
3	IPR010126	Esterase, PHB depolymerase
3	IPR010122	Hydroxymethylglutaryl-CoA synthase, eukaryotic
3	IPR010061	Methylmalonate-semialdehyde dehydrogenase
3	IPR010036	Magnesium-dependent phosphatase-1, eukaryotic/archaeal-type
3	IPR010014	Diphthamide synthesis DHP2
3	IPR009836	Glycine-rich domain-containing protein-like
3	IPR009604	LsmAD domain
3	IPR009288	Gamma-glutamylcyclotransferase, AIG2-like
3	IPR009210	Activating signal cointegrator 1 complex subunit 1
3	IPR009163	ATP adenylyltransferase
3	IPR008733	Peroxisomal biogenesis factor 11
3	IPR008676	MRG
3	IPR008603	Dynactin subunit 4
3	IPR008594	Scavenger mRNA decapping enzyme DcpS/DCS2
3	IPR008422	Homeobox KN domain
3	IPR008183	Aldose 1-/Glucose-6-phosphate 1-epimerase
3	IPR008144	Guanylate kinase-like domain
3	IPR008050	DNA replication licensing factor Mcm7
3	IPR007873	Glycosyltransferase, ALG3
3	IPR007862	Adenylate kinase, active site lid domain
3	IPR007741	Ribosomal protein/NADH dehydrogenase domain
3	IPR007718	Srp40, C-terminal
3	IPR007698	Alanine dehydrogenase/pyridine nucleotide transhydrogenase, NAD(H)-binding domain
3	IPR007667	Hypoxia induced protein, domain
3	IPR007657	Glycosyltransferase 61
3	IPR007526	SWIRM domain
3	IPR007483	Hamartin
3	IPR007472	N-end rule aminoacyl transferase, C-terminal
3	IPR007342	Pseudouridine-5'-phosphate glycosidase
3	IPR007325	Kynurenine formamidase/cyclase-like
3	IPR007309	B-block binding subunit of TFIIIC
3	IPR007305	Vesicle transport protein, Got1/SFT2-like
3	IPR007287	Sof1-like protein
3	IPR007275	YTH domain
3	IPR007234	Vps53-like, N-terminal
3	IPR007206	Protein HGH1 C-terminal
3	IPR007205	Protein HGH1 N-terminal
3	IPR007203	ORMDL family
3	IPR007187	Nucleoporin, Nup133/Nup155-like, C-terminal
3	IPR007150	Checkpoint protein Hus1/Mec3
3	IPR007148	Small-subunit processome, Utp12
3	IPR007131	SLA1 homology domain 1, SHD1
3	IPR007130	Diacylglycerol acyltransferase
3	IPR006973	Pre-mRNA-splicing factor Cwf15/Cwc15
3	IPR006909	Rad21/Rec8-like protein, C-terminal, eukaryotic
3	IPR006880	INO80 complex subunit B-like conserved region
3	IPR006849	Elongator complex protein 1
3	IPR006838	FAR-17a/AIG1-like protein
3	IPR006816	ELMO domain
3	IPR006809	TAFII28-like protein
3	IPR006769	Calcium uniporter protein, C-terminal
3	IPR006685	Mechanosensitive ion channel MscS
3	IPR006677	tRNA intron endonuclease, catalytic domain-like
3	IPR006571	TLDc domain
3	IPR006519	Ribosomal protein L11, bacterial-type
3	IPR006379	HAD-superfamily hydrolase, subfamily IIB
3	IPR006274	Carbamoyl-phosphate synthase, small subunit
3	IPR006259	Adenylate kinase subfamily
3	IPR006196	RNA-binding domain, S1, IF1 type
3	IPR006183	6-phosphogluconate dehydrogenase
3	IPR006140	D-isomer specific 2-hydroxyacid dehydrogenase, NAD-binding domain
3	IPR006132	Aspartate/ornithine carbamoyltransferase, carbamoyl-P binding
3	IPR006122	Heavy metal-associated domain, copper ion-binding
3	IPR006108	3-hydroxyacyl-CoA dehydrogenase, C-terminal
3	IPR006096	Glutamate/phenylalanine/leucine/valine dehydrogenase, C-terminal
3	IPR006070	YrdC-like domain
3	IPR006062	Histidine biosynthesis protein
3	IPR006056	RidA family
3	IPR005804	Fatty acid desaturase domain
3	IPR005787	Threonine dehydratase, biosynthetic
3	IPR005782	P-type ATPase, subfamily IIA, SERCA-type
3	IPR005755	Ribosomal protein L13, eukaryotic/archaeal
3	IPR005746	Thioredoxin
3	IPR005571	RNA polymerase, Rpb5, N-terminal
3	IPR005554	NOL6/Upt22
3	IPR005482	Biotin carboxylase, C-terminal
3	IPR005481	Biotin carboxylase-like, N-terminal domain
3	IPR005480	Carbamoyl-phosphate synthetase, large subunit oligomerisation domain
3	IPR005314	Peptidase C50, separase
3	IPR005161	Ku70/Ku80, N-terminal alpha/beta
3	IPR005139	Peptide chain release factor
3	IPR005131	Serine dehydratase beta chain
3	IPR005122	Uracil-DNA glycosylase-like
3	IPR005101	Cryptochrome/DNA photolyase, FAD-binding domain
3	IPR005033	YEATS
3	IPR005011	SNU66/SART1 family
3	IPR005002	Phosphomannomutase
3	IPR005000	HpcH/HpaI aldolase/citrate lyase domain
3	IPR004908	ATPase, V1 complex, subunit H
3	IPR004887	Glutathione synthase, substrate-binding domain
3	IPR004870	Nucleoporin, Nup155-like
3	IPR004583	DNA repair protein Rad4
3	IPR004562	Lipoyltransferase/lipoate-protein ligase
3	IPR004403	Peptide chain release factor eRF1/aRF1
3	IPR004302	Cellulose/chitin-binding protein, N-terminal
3	IPR004217	Tim10-like
3	IPR004201	CDC48, domain 2
3	IPR004127	Prefoldin alpha-like
3	IPR004113	FAD-linked oxidase, C-terminal
3	IPR004100	ATPase, F1/V1/A1 complex, alpha/beta subunit, N-terminal domain
3	IPR004097	DHHA2 domain
3	IPR004030	Nitric oxide synthase, N-terminal
3	IPR004013	PHP domain
3	IPR004009	Myosin, N-terminal, SH3-like
3	IPR003874	CDC45 family
3	IPR003829	Pirin, N-terminal domain
3	IPR003780	COX15/CtaA family
3	IPR003737	N-acetylglucosaminyl phosphatidylinositol deacetylase-related
3	IPR003700	Ketopantoate hydroxymethyltransferase
3	IPR003694	NAD(+) synthetase
3	IPR003673	CoA-transferase family III
3	IPR003404	Envelope glycoprotein E
3	IPR003342	Glycosyl transferase family 39/83
3	IPR003164	Clathrin adaptor, alpha-adaptin, appendage, C-terminal subdomain
3	IPR003124	WH2 domain
3	IPR002999	Tudor domain
3	IPR002934	Polymerase, nucleotidyl transferase domain
3	IPR002915	DeoC/FbaB/LacD aldolase
3	IPR002906	Ribosomal protein S27a
3	IPR002871	NIF system FeS cluster assembly, NifU, N-terminal
3	IPR002791	Domain of unknown function DUF89
3	IPR002699	ATPase, V1 complex, subunit D
3	IPR002650	Sulphate adenylyltransferase
3	IPR002558	I/LWEQ domain
3	IPR002528	Multi antimicrobial extrusion protein
3	IPR002504	NAD kinase
3	IPR002495	Glycosyl transferase, family 8
3	IPR002474	Carbamoyl-phosphate synthase small subunit, N-terminal domain
3	IPR002376	Formyl transferase, N-terminal
3	IPR002180	Lumazine/riboflavin synthase
3	IPR002136	Ribosomal protein L4/L1e
3	IPR002075	Nuclear transport factor 2
3	IPR001971	Ribosomal protein S11
3	IPR001943	UVR domain
3	IPR001915	Peptidase M48
3	IPR001852	Pyridoxal 5'-phosphate synthase subunit PdxS/SNZ
3	IPR001750	NADH:quinone oxidoreductase/Mrp antiporter, membrane subunit
3	IPR001667	DDH domain
3	IPR001584	Integrase, catalytic core
3	IPR001388	Synaptobrevin
3	IPR001310	Histidine triad (HIT) protein
3	IPR001303	Class II aldolase/adducin N-terminal
3	IPR001242	Condensation domain
3	IPR001135	NADH-quinone oxidoreductase, subunit D
3	IPR001114	Adenylosuccinate synthetase
3	IPR001104	3-oxo-5-alpha-steroid 4-dehydrogenase, C-terminal
3	IPR001079	Galectin, carbohydrate recognition domain
3	IPR000941	Enolase
3	IPR000868	Isochorismatase-like
3	IPR000850	Adenylate kinase/UMP-CMP kinase
3	IPR000845	Nucleoside phosphorylase domain
3	IPR000836	Phosphoribosyltransferase domain
3	IPR000783	RNA polymerase, subunit H/Rpb5 C-terminal
3	IPR000760	Inositol monophosphatase-like
3	IPR000742	EGF-like domain
3	IPR000602	Glycoside hydrolase family 38, N-terminal domain
3	IPR000581	Dihydroxy-acid/6-phosphogluconate dehydratase
3	IPR000506	Ketol-acid reductoisomerase, C-terminal
3	IPR000473	Ribosomal protein L36
3	IPR000465	XPA
3	IPR000456	Ribosomal protein L17
3	IPR000453	Chorismate synthase
3	IPR000334	Glycoside hydrolase, family 45
3	IPR000315	B-box-type zinc finger
3	IPR000313	PWWP domain
3	IPR000307	Ribosomal protein S16
3	IPR000159	Ras-associating (RA) domain
3	IPR000131	ATP synthase, F1 complex, gamma subunit
3	IPR000101	Gamma-glutamyltranspeptidase
3	IPR000095	CRIB domain
3	IPR000092	Polyprenyl synthetase
2	IPR043451	Myocardin-like
2	IPR043358	Ras GTPase GNL1-like
2	IPR042859	Nucleolar protein 11
2	IPR042321	Integral inner nuclear membrane protein ima1
2	IPR042225	Negative cofactor 2 complex subunit beta
2	IPR041622	SMODS and SLOG-associating 2TM effector domain, fungi
2	IPR041616	Phenylalanyl tRNA synthetase beta chain, core domain
2	IPR041588	Integrase zinc-binding domain
2	IPR041550	Fatty acid synthase type I, helical
2	IPR041545	RABX5, catalytic core helical domain
2	IPR041542	Beta-xylosidase, C-terminal Concanavalin A-like domain
2	IPR041525	Nicotinate/nicotinamide phosphoribosyltransferase
2	IPR041524	Glycoside hydrolase 131, catalytic N-terminal
2	IPR041507	Peptidase C12, C-terminal domain
2	IPR041489	PDZ domain 6
2	IPR041470	Gamma tubulin complex component protein, N-terminal
2	IPR041447	Mannosidase Ig/CBM-like domain
2	IPR041432	Ubiquitinyl hydrolase, variant UBP zinc finger
2	IPR041371	Glycosyl hydrolase family 92 N-terminal domain
2	IPR041367	E3 ligase, CCCH-type zinc finger
2	IPR041147	Glycosyl hydrolases family 38, C-terminal beta sandwich domain
2	IPR041099	Fatty acid synthase subunit beta, N-terminal domain
2	IPR041093	DIS3-like exonuclease 2, C-terminal
2	IPR041036	Glycoside hydrolase family 5 C-terminal domain
2	IPR040961	Cop9 signalosome subunit 5 C-terminal domain
2	IPR040896	26S proteasome regulatory subunit RPN5, C-terminal domain
2	IPR040883	Fatty acid synthase, meander beta sheet domain
2	IPR040812	Domain of unknown function DUF5599
2	IPR040794	Carbohydrate esterase 2, N-terminal
2	IPR040750	eIF3 subunit M, C-terminal helix domain
2	IPR040662	Transcription factor Tfb2, C-terminal domain
2	IPR040637	60S ribosomal protein L10P, insertion domain
2	IPR040520	Importin 13 repeat
2	IPR040458	Vacuolar import/degradation Vid27
2	IPR040457	Gamma tubulin complex component, C-terminal
2	IPR040314	Protein dopey
2	IPR040309	H/ACA ribonucleoprotein complex non-core subunit Naf1
2	IPR040260	Replication factor A protein-like
2	IPR040254	Protein Ecm3-like
2	IPR040252	U1 small nuclear ribonucleoprotein 70kDa
2	IPR040227	Nibrin-related
2	IPR040206	Protein Zds1/2
2	IPR040185	Far11/STRP
2	IPR040168	Not2/Not3/Not5
2	IPR040134	26S Proteasome non-ATPase regulatory subunit 12/COP9 signalosome complex subunit 4
2	IPR040132	TREX component Tex1/THOC3
2	IPR040115	Lunapark family
2	IPR040040	Autophagy-related protein 11
2	IPR040030	54S ribosomal protein L15, mitochondrial
2	IPR040017	Exportin-T
2	IPR039981	Activator of 90kDa heat shock protein ATPase-like
2	IPR039979	Pre-mRNA-splicing factor 18
2	IPR039977	Histone-lysine N-methyltransferase KMT5B/KMT5C/SET9
2	IPR039924	ICln/Lot5
2	IPR039897	BET1-like protein
2	IPR039876	28kDa heat- and acid-stable phosphoprotein
2	IPR039874	Wings apart-like protein
2	IPR039868	Armadillo-like helical domain-containing protein 3-like
2	IPR039852	Cullin-associated NEDD8-dissociated protein 1/2
2	IPR039844	Nucleolar pre-ribosomal-associated protein 1
2	IPR039812	Vesicle-fusing ATPase
2	IPR039786	Protein EFR3
2	IPR039780	CCR4-NOT transcription complex subunit 4
2	IPR039778	Programmed cell death protein 4
2	IPR039770	Ribosome biogenesis protein Rpf2
2	IPR039768	Ribosomal export protein Nmd3
2	IPR039756	Type II phosphatidylinositol 4-kinase Lsb6/PI4K2
2	IPR039733	Protein N-terminal glutamine amidohydrolase
2	IPR039722	Nonsense-mediated mRNA decay protein 3
2	IPR039699	Ribosomal protein L7/L30
2	IPR039697	Iron-type alcohol dehydrogenase-like
2	IPR039682	Exocyst complex component Sec8/EXOC4
2	IPR039662	Cohesin subunit Scc3/SA
2	IPR039647	EF-hand domain pair protein CML-like
2	IPR039600	TANGO6/Rtp1
2	IPR039574	Opioid growth factor receptor
2	IPR039547	60S ribosomal protein L19
2	IPR039539	Ras GTPase-activating protein-binding protein
2	IPR039521	GPI mannosyltransferase 3
2	IPR039514	Endo-beta-1,6-galactanase-like
2	IPR039488	Dolichyl pyrophosphate Man9GlcNAc2 alpha-1,3-glucosyltransferase
2	IPR039481	Exocyst complex component EXOC2/Sec5, N-terminal domain
2	IPR039438	At2g23090-like, zinc-binding domain
[truncated: 1,932 more rows]

## Sheet: Unique_InterPro
Frequency	InterPro ID	Description
6	IPR000515	ABC transporter type 1, transmembrane domain MetI-like
4	IPR000883	Cytochrome c oxidase subunit I
3	IPR001943	UVR domain
3	IPR001750	NADH:quinone oxidoreductase/Mrp antiporter, membrane subunit		Interpro IDs uniquely associated with new genomes generated in this study
2	IPR030702	Ras-related protein Rab14
2	IPR027275	PRC-barrel domain
2	IPR026489	CXC domain
2	IPR023616	Cytochrome c oxidase-like, subunit I domain
2	IPR022414	ATP:guanido phosphotransferase, catalytic domain
2	IPR009306	Protein of unknown function DUF963
2	IPR008766	Replication gene A protein
2	IPR007300	CidB/LrgB family
2	IPR007173	D-arabinono-1,4-lactone oxidase
2	IPR006480	Bacteriophage holin family
2	IPR006343	DnaD domain
2	IPR006298	GTP-binding protein TypA
2	IPR006059	Bacterial extracellular solute-binding protein
2	IPR005959	Fumarylacetoacetase
2	IPR005956	4-hydroxyphenylpyruvate dioxygenase
2	IPR005227	Putative pre-16S rRNA nuclease
2	IPR004881	Ribosome biogenesis GTPase RsgA
2	IPR003837	Glu-tRNAGln amidotransferase C subunit
2	IPR003682	rRNA small subunit methyltransferase G
2	IPR003190	Aspartate decarboxylase
2	IPR001874	Dehydroquinase, class II
2	IPR001867	OmpR/PhoB-type DNA-binding domain
2	IPR001447	Arylamine N-acetyltransferase
2	IPR001425	Archaeal/bacterial/fungal rhodopsins
2	IPR001095	Acetyl-CoA carboxylase, alpha subunit
2	IPR000971	Globin
2	IPR000794	Beta-ketoacyl synthase
2	IPR000298	Cytochrome c oxidase subunit III-like
1	IPR042411	WD repeat-containing protein 27
1	IPR042332	DASH complex subunit Hsk3
1	IPR041473	CtsR, C-terminal dimerization domain
1	IPR041355	Pre-SET CXC domain
1	IPR041188	ARS-binding protein 1, N-terminal
1	IPR041122	RecJ, OB domain
1	IPR041010	Acetyl-coA carboxylase zinc finger domain
1	IPR040887	Aldos-2-ulose dehydratase/isomerase (AUDH), Cupin domain
1	IPR040600	Agglutinin, C-terminal
1	IPR040465	CtsR, N-terminal HTH domain
1	IPR040347	YAP1-binding protein 1/2
1	IPR039428	NADH-ubiquinone oxidoreductase chain 4L/Mnh complex subunit C1-like
1	IPR038843	Cell wall protein Sed1/Spi1
1	IPR038801	TATA box-binding protein-associated factor RNA polymerase I subunit C
1	IPR034757	Ornithine aminotransferase, bacterial type
1	IPR032856	Putative glycogen debranching enzyme, N-terminal
1	IPR032524	ABC transporter Uup, C-terminal
1	IPR031919	Alpha-L-fucosidase, C-terminal
1	IPR031705	Glycosyl hydrolase family 36, C-terminal
1	IPR031704	Glycosyl hydrolase family 36, N-terminal
1	IPR030868	Chorismate dehydratase
1	IPR029757	DNA-directed RNA polymerase subunit delta
1	IPR028581	Deoxyribose-phosphate aldolase type I
1	IPR028077	Ubiquitin/SUMO-activating enzyme ubiquitin-like domain
1	IPR025275	Putative glycosyl hydrolase domain DUF4015
1	IPR023950	Flavohemoprotein
1	IPR022627	Domain of unknown function DUF3502
1	IPR022047	Microcephalin-like
1	IPR021643	Mediator complex, subunit Med13, N-terminal
1	IPR020600	Inosine monophosphate cyclohydrolase-like
1	IPR020536	Thil, AANH domain
1	IPR019516	Glomulin/ALF4
1	IPR019515	Vacuolar protein sorting-associated protein 54, N-terminal
1	IPR019499	Valyl-tRNA synthetase, tRNA-binding arm
1	IPR018910	Lipoprotein LpqB, beta-propeller domain, C-terminal
1	IPR018779	Single-stranded-DNA-specific exonuclease RecJ, C-terminal
1	IPR017568	3-oxoacyl-[acyl-carrier-protein] synthase 2
1	IPR015381	XLF family
1	IPR015377	Fumarylacetoacetase, N-terminal
1	IPR015365	Elongation factor P, C-terminal
1	IPR015255	Vitellinogen, open beta-sheet
1	IPR014284	RNA polymerase sigma-70 like domain
1	IPR013249	RNA polymerase sigma factor 70, region 4 type 2
1	IPR013185	Translation elongation factor, KOW-like
1	IPR012754	DNA-directed RNA polymerase, subunit beta-prime
1	IPR012724	Chaperone DnaJ
1	IPR011768	Translation elongation factor P
1	IPR011717	Tetratricopeptide TPR-4
1	IPR011079	Alanine racemase, C-terminal
1	IPR010291	Ion channel regulatory protein, UNC-93
1	IPR010227	NADH-quinone oxidoreductase, chain M/4
1	IPR010096	NAD(P)H-quinone oxidoreductase, subunit N/subunit 2
1	IPR010065	Amino acid ABC transporter, permease protein, 3-TM domain
1	IPR009711	Uncharacterised protein family UPF0473
1	IPR009370	Protein of unknown function DUF1027
1	IPR009309	IreB regulatory phosphoprotein
1	IPR008160	Collagen triple helix repeat
1	IPR007759	ASXL, HARE-HTH domain
1	IPR007685	RelA/SpoT
1	IPR007627	RNA polymerase sigma-70 region 2
1	IPR007110	Immunoglobulin-like domain
1	IPR006777	Minor spike protein
1	IPR006156	Dihydroneopterin aldolase
1	IPR005864	ATP synthase, F0 complex, subunit b, bacterial
1	IPR005859	Cysteine synthase CysK
1	IPR005856	Cysteine synthase
1	IPR005764	Adenine phosphoribosyl transferase
1	IPR005732	Ribosomal protein S19, bacterial-type
1	IPR005580	DEAD box helicase DbpA/CsdA, RNA-binding domain
1	IPR005568	Ribosomal protein L6, N-terminal
1	IPR005203	Hemocyanin, C-terminal
1	IPR005171	Cytochrome C oxidase subunit IV, prokaryotes
1	IPR004651	Histidine biosynthesis, HisF
1	IPR004610	Bacterial RecJ exonuclease
1	IPR004507	Flavin prenyltransferase UbiX-like
1	IPR004500	Prolyl-tRNA synthetase, class IIa, bacterial-type
1	IPR004387	Peptidase M50, putative membrane-associated zinc metallopeptidase
1	IPR004368	Translation initiation factor IF-1
1	IPR004196	Scaffold protein D
1	IPR004119	Ecdysteroid kinase-like
1	IPR003945	NADH-plastoquinone oxidoreductase, chain 5
1	IPR003773	Menaquinone biosynthesis enzyme
1	IPR003720	tRNA sulfurtransferase ThiI
1	IPR003515	Major spike protein G
1	IPR003514	Microviridae F protein
1	IPR002146	ATP synthase, F0 complex, subunit b/b', bacterial/chloroplast
1	IPR001911	Ribosomal protein S21
1	IPR001516	NADH-Ubiquinone oxidoreductase (complex I), chain 5 N-terminal
1	IPR001478	PDZ domain
1	IPR001059	Translation elongation factor P/YeiP, central
1	IPR000926	GTP cyclohydrolase II, RibA
1	IPR000821	Alanine racemase
1	IPR000618	Insect cuticle protein
1	IPR000488	Death domain
1	IPR000454	ATP synthase, F0 complex, subunit C
1	IPR000438	Acetyl-CoA carboxylase carboxyl transferase, beta subunit
