# Supplementary material for: Pangenome Analysis of the Soilborne Fungal Phytopathogen Rhizoctonia solani and Development of a Comprehensive Web Resource: RsolaniDB
Source: Front Microbiol. 2022 Mar 25;13:839524. doi: 10.3389/fmicb.2022.839524 (PMC8992008; doi:10.3389/fmicb.2022.839524)
Supplement: Supplementary file 4 [file Table_3.xlsx]

## Sheet: Description
Supplementary File 3. Secretome and effector proteins predicted in this study and their comparative analysis with other Basidiomycetes
Description
Sheet1: Secretome predicted in this study with their unique RsolaniDB ID as well as corresponding InterPro domain ID.
Sheet2: Comparative analysis of Interpro domains predicted in secretome of R. solani isolates as compared to the other Basidiomycetes
Sheet3: Effector proteins predicted in this study with their unique RsolaniDB ID as well as corresponding InterPro domain ID.
Sheet4: Comparative analysis of Interpro domains predicted in effector proteins of R. solani isolates as compared to the other Basidiomycetes

## Sheet: Sheet1-Secretome
Secretome
AG-Subgroup	ID	InterPro ID	Domain description
AG1-1A	RS_AG1-1A_00004688	IPR001944	Glycoside_hydrolase,_family_35
AG1-1A	RS_AG1-1A_00004688	IPR018954	Beta-galactosidase,_domain_2
AG1-1A	RS_AG1-1A_00004688	IPR025300	Beta-galactosidase_jelly_roll_domain
AG1-1A	RS_AG1-1A_00004688	IPR025972	Beta-galactosidase,_domain_3
AG1-1A	RS_AG1-1A_00004688	IPR031330	Glycoside_hydrolase_35,_catalytic_domain
AG1-1A	RS_AG1-1A_00006172	IPR015364	Rhamnogalacturonase_B,_N-terminal
AG1-1A	RS_AG1-1A_00006172	IPR016590	Rhamnogalacturonase_B
AG1-1A	RS_AG1-1A_00006172	IPR029411	Rhamnogalacturonan_lyase,_domain_III
AG1-1A	RS_AG1-1A_00006172	IPR029413	Rhamnogalacturonan_lyase,_domain_II
AG1-1A	RS_AG1-1A_00007756	IPR008754	Peptidase_M43,_pregnancy-associated_plasma-A
AG1-1A	RS_AG1-1A_00003870	IPR002022	Pectate_lyase
AG1-1A	RS_AG1-1A_00001239	IPR002509	NodB_homology_domain
AG1-1A	RS_AG1-1A_00001632	IPR000834	Peptidase_M14,_carboxypeptidase_A
AG1-1A	RS_AG1-1A_00001636	IPR000834	Peptidase_M14,_carboxypeptidase_A
AG1-1A	RS_AG1-1A_00001640	IPR002921	Fungal_lipase-like_domain
AG1-1A	RS_AG1-1A_00002085	IPR004886	Glucanosyltransferase
AG1-1A	RS_AG1-1A_00002085	IPR012946	X8_domain
AG1-1A	RS_AG1-1A_00006069	IPR001461	Aspartic_peptidase_A1_family
AG1-1A	RS_AG1-1A_00006069	IPR033121	Peptidase_family_A1_domain
AG1-1A	RS_AG1-1A_00000844	IPR001461	Aspartic_peptidase_A1_family
AG1-1A	RS_AG1-1A_00000844	IPR033121	Peptidase_family_A1_domain
AG1-1A	RS_AG1-1A_00000835	IPR005103	Glycoside_hydrolase,_family_61
AG1-1A	RS_AG1-1A_00004404	IPR000627	Intradiol_ring-cleavage_dioxygenase,_C-terminal
AG1-1A	RS_AG1-1A_00003210	IPR002048	EF-hand_domain
AG1-1A	RS_AG1-1A_00003210	IPR040250	Nucleobindin
AG1-1A	RS_AG1-1A_00006153	IPR002509	NodB_homology_domain
AG1-1A	RS_AG1-1A_00003576	IPR004898	Pectate_lyase_PlyH/PlyE-like
AG1-1A	RS_AG1-1A_00005604	IPR000743	Glycoside_hydrolase,_family_28
AG1-1A	RS_AG1-1A_00005603	IPR038921	Uncharacterized_protein_YOR389W-like
AG1-1A	RS_AG1-1A_00001583	IPR000757	Glycoside_hydrolase_family_16
AG1-1A	RS_AG1-1A_00003006	IPR002022	Pectate_lyase
AG1-1A	RS_AG1-1A_00007690	IPR011613	GH15-like_domain
AG1-1A	RS_AG1-1A_00002326	IPR011613	GH15-like_domain
AG1-1A	RS_AG1-1A_00007574	IPR006710	Glycoside_hydrolase,_family_43
AG1-1A	RS_AG1-1A_00003647	IPR000209	Peptidase_S8/S53_domain
AG1-1A	RS_AG1-1A_00003647	IPR010435	Fn3-like_domain
AG1-1A	RS_AG1-1A_00003656	IPR007266	Endoplasmic_reticulum_oxidoreductin_1
AG1-1A	RS_AG1-1A_00001473	IPR039448	Right_handed_beta_helix_domain
AG1-1A	RS_AG1-1A_00001457	IPR018803	Putative_stress-responsive_protein
AG1-1A	RS_AG1-1A_00004596	IPR000254	Cellulose-binding_domain,_fungal
AG1-1A	RS_AG1-1A_00004596	IPR001722	Glycoside_hydrolase,_family_7
AG1-1A	RS_AG1-1A_00003696	IPR000254	Cellulose-binding_domain,_fungal
AG1-1A	RS_AG1-1A_00003696	IPR002241	Glycoside_hydrolase,_family_27
AG1-1A	RS_AG1-1A_00003696	IPR041233	Alpha_galactosidase,_C-terminal_beta_sandwich_domain
AG1-1A	RS_AG1-1A_00002337	IPR004898	Pectate_lyase_PlyH/PlyE-like
AG1-1A	RS_AG1-1A_00000870	IPR002018	Carboxylesterase,_type_B
AG1-1A	RS_AG1-1A_00000864	IPR002347	Short-chain_dehydrogenase/reductase_SDR
AG1-1A	RS_AG1-1A_00000864	IPR041524	Glycoside_hydrolase_131,_catalytic_N-terminal
AG1-1A	RS_AG1-1A_00000235	IPR001305	Heat_shock_protein_DnaJ,_cysteine-rich_domain
AG1-1A	RS_AG1-1A_00000235	IPR001623	DnaJ_domain
AG1-1A	RS_AG1-1A_00000235	IPR002939	Chaperone_DnaJ,_C-terminal
AG1-1A	RS_AG1-1A_00000231	IPR001305	Heat_shock_protein_DnaJ,_cysteine-rich_domain
AG1-1A	RS_AG1-1A_00000231	IPR001623	DnaJ_domain
AG1-1A	RS_AG1-1A_00000231	IPR002939	Chaperone_DnaJ,_C-terminal
AG1-1A	RS_AG1-1A_00003314	IPR029463	Lysine-specific_metallo-endopeptidase
AG1-1A	RS_AG1-1A_00003306	IPR029463	Lysine-specific_metallo-endopeptidase
AG1-1A	RS_AG1-1A_00004145	IPR000209	Peptidase_S8/S53_domain
AG1-1A	RS_AG1-1A_00004145	IPR010259	Peptidase_S8_propeptide/proteinase_inhibitor_I9
AG1-1A	RS_AG1-1A_00005960	IPR004088	K_Homology_domain,_type_1
AG1-1A	RS_AG1-1A_00005960	IPR031121	KH_domain_containing_protein_RIK/BLOM7
AG1-1A	RS_AG1-1A_00007993	IPR001563	Peptidase_S10,_serine_carboxypeptidase
AG1-1A	RS_AG1-1A_00007865	IPR001283	Cysteine-rich__secretory_protein-related
AG1-1A	RS_AG1-1A_00007865	IPR014044	CAP_domain
AG1-1A	RS_AG1-1A_00001745	IPR029411	Rhamnogalacturonan_lyase,_domain_III
AG1-1A	RS_AG1-1A_00001745	IPR029413	Rhamnogalacturonan_lyase,_domain_II
AG1-1A	RS_AG1-1A_00007284	IPR021851	Protein_of_unknown_function_DUF3455
AG1-1A	RS_AG1-1A_00007544	IPR001547	Glycoside_hydrolase,_family_5
AG1-1A	RS_AG1-1A_00007367	IPR002921	Fungal_lipase-like_domain
AG1-1A	RS_AG1-1A_00007368	IPR002921	Fungal_lipase-like_domain
AG1-1A	RS_AG1-1A_00007716	IPR010720	Alpha-L-arabinofuranosidase,_C-terminal
AG1-1A	RS_AG1-1A_00005055	IPR002227	Tyrosinase_copper-binding_domain
AG1-1A	RS_AG1-1A_00005058	IPR001764	Glycoside_hydrolase,_family_3,_N-terminal
AG1-1A	RS_AG1-1A_00005058	IPR002772	Glycoside_hydrolase_family_3_C-terminal_domain
AG1-1A	RS_AG1-1A_00005058	IPR026891	Fibronectin_type_III-like_domain
AG1-1A	RS_AG1-1A_00005056	IPR001764	Glycoside_hydrolase,_family_3,_N-terminal
AG1-1A	RS_AG1-1A_00005056	IPR002772	Glycoside_hydrolase_family_3_C-terminal_domain
AG1-1A	RS_AG1-1A_00005056	IPR026891	Fibronectin_type_III-like_domain
AG1-1A	RS_AG1-1A_00005059	IPR000172	Glucose-methanol-choline_oxidoreductase,_N-terminal
AG1-1A	RS_AG1-1A_00005059	IPR007867	Glucose-methanol-choline_oxidoreductase,_C-terminal
AG1-1A	RS_AG1-1A_00005059	IPR012132	Glucose-methanol-choline_oxidoreductase
AG1-1A	RS_AG1-1A_00005057	IPR001764	Glycoside_hydrolase,_family_3,_N-terminal
AG1-1A	RS_AG1-1A_00005057	IPR002772	Glycoside_hydrolase_family_3_C-terminal_domain
AG1-1A	RS_AG1-1A_00005057	IPR026891	Fibronectin_type_III-like_domain
AG1-1A	RS_AG1-1A_00003290	IPR002018	Carboxylesterase,_type_B
AG1-1A	RS_AG1-1A_00007199	IPR002018	Carboxylesterase,_type_B
AG1-1A	RS_AG1-1A_00005849	IPR005151	Tail_specific_protease
AG1-1A	RS_AG1-1A_00005852	IPR001117	Multicopper_oxidase,_type_1
AG1-1A	RS_AG1-1A_00005852	IPR011706	Multicopper_oxidase,_type_2
AG1-1A	RS_AG1-1A_00005852	IPR011707	Multicopper_oxidase,_type_3
AG1-1A	RS_AG1-1A_00002062	IPR003779	Carboxymuconolactone_decarboxylase-like
AG1-1A	RS_AG1-1A_00007177	IPR002509	NodB_homology_domain
AG1-1A	RS_AG1-1A_00004115	IPR000172	Glucose-methanol-choline_oxidoreductase,_N-terminal
AG1-1A	RS_AG1-1A_00004115	IPR007867	Glucose-methanol-choline_oxidoreductase,_C-terminal
AG1-1A	RS_AG1-1A_00004115	IPR012132	Glucose-methanol-choline_oxidoreductase
AG1-1A	RS_AG1-1A_00005349	IPR000254	Cellulose-binding_domain,_fungal
AG1-1A	RS_AG1-1A_00005349	IPR001722	Glycoside_hydrolase,_family_7
AG1-1A	RS_AG1-1A_00007717	IPR008397	Alginate_lyase_domain
AG1-1A	RS_AG1-1A_00002777	IPR000254	Cellulose-binding_domain,_fungal
AG1-1A	RS_AG1-1A_00002777	IPR041524	Glycoside_hydrolase_131,_catalytic_N-terminal
AG1-1A	RS_AG1-1A_00002781	IPR001424	Superoxide_dismutase,_copper/zinc_binding_domain
AG1-1A	RS_AG1-1A_00002781	IPR024134	Superoxide_dismutase_(Cu/Zn)_/_superoxide_dismutase_copper_chaperone
AG1-1A	RS_AG1-1A_00006080	IPR001002	Chitin-binding,_type_1
AG1-1A	RS_AG1-1A_00006080	IPR001223	Glycoside_hydrolase_family_18,_catalytic_domain
AG1-1A	RS_AG1-1A_00006080	IPR018392	LysM_domain
AG1-1A	RS_AG1-1A_00006079	IPR000668	Peptidase_C1A,_papain_C-terminal
AG1-1A	RS_AG1-1A_00006079	IPR002048	EF-hand_domain
AG1-1A	RS_AG1-1A_00006079	IPR018392	LysM_domain
AG1-1A	RS_AG1-1A_00005420	IPR008754	Peptidase_M43,_pregnancy-associated_plasma-A
AG1-1A	RS_AG1-1A_00004531	IPR030294	Palmitoyl-protein_thioesterase_1
AG1-1A	RS_AG1-1A_00007994	IPR002018	Carboxylesterase,_type_B
AG1-1A	RS_AG1-1A_00008224	IPR006045	Cupin_1
AG1-1A	RS_AG1-1A_00008224	IPR017774	Bicupin,_oxalate_decarboxylase/oxidase
AG1-1A	RS_AG1-1A_00006024	IPR007484	Peptidase_M28
AG1-1A	RS_AG1-1A_00006021	IPR000675	Cutinase/acetylxylan_esterase
AG1-1A	RS_AG1-1A_00007147	IPR002227	Tyrosinase_copper-binding_domain
AG1-1A	RS_AG1-1A_00006272	IPR002022	Pectate_lyase
AG1-1A	RS_AG1-1A_00006202	IPR005103	Glycoside_hydrolase,_family_61
AG1-1A	RS_AG1-1A_00006203	IPR001842	Peptidase_M36,_fungalysin
AG1-1A	RS_AG1-1A_00006203	IPR011096	FTP_domain
AG1-1A	RS_AG1-1A_00007056	IPR002022	Pectate_lyase
AG1-1A	RS_AG1-1A_00001356	IPR021851	Protein_of_unknown_function_DUF3455
AG1-1A	RS_AG1-1A_00001352	IPR000834	Peptidase_M14,_carboxypeptidase_A
AG1-1A	RS_AG1-1A_00001361	IPR000834	Peptidase_M14,_carboxypeptidase_A
AG1-1A	RS_AG1-1A_00003300	IPR000834	Peptidase_M14,_carboxypeptidase_A
AG1-1A	RS_AG1-1A_00003305	IPR001842	Peptidase_M36,_fungalysin
AG1-1A	RS_AG1-1A_00003305	IPR011096	FTP_domain
AG1-1A	RS_AG1-1A_00007762	IPR013830	SGNH_hydrolase-type_esterase_domain
AG1-1A	RS_AG1-1A_00006740	IPR000782	FAS1_domain
AG1-1A	RS_AG1-1A_00002677	IPR006045	Cupin_1
AG1-1A	RS_AG1-1A_00002677	IPR017774	Bicupin,_oxalate_decarboxylase/oxidase
AG1-1A	RS_AG1-1A_00002673	IPR006045	Cupin_1
AG1-1A	RS_AG1-1A_00002673	IPR017774	Bicupin,_oxalate_decarboxylase/oxidase
AG1-1A	RS_AG1-1A_00008230	IPR000782	FAS1_domain
AG1-1A	RS_AG1-1A_00008295	IPR000172	Glucose-methanol-choline_oxidoreductase,_N-terminal
AG1-1A	RS_AG1-1A_00008295	IPR007867	Glucose-methanol-choline_oxidoreductase,_C-terminal
AG1-1A	RS_AG1-1A_00008295	IPR012132	Glucose-methanol-choline_oxidoreductase
AG1-1A	RS_AG1-1A_00006384	IPR019405	Lactonase,_7-bladed_beta_propeller
AG1-1A	RS_AG1-1A_00005619	IPR007484	Peptidase_M28
AG1-1A	RS_AG1-1A_00003323	IPR010905	Glycosyl_hydrolase,_family_88
AG1-1A	RS_AG1-1A_00004673	IPR000334	Glycoside_hydrolase,_family_45
AG1-1A	RS_AG1-1A_00004672	IPR000334	Glycoside_hydrolase,_family_45
AG1-1A	RS_AG1-1A_00008482	IPR000334	Glycoside_hydrolase,_family_45
AG1-1A	RS_AG1-1A_00005963	IPR021851	Protein_of_unknown_function_DUF3455
AG1-1A	RS_AG1-1A_00002352	IPR018946	Alkaline_phosphatase_D-related
AG1-1A	RS_AG1-1A_00002352	IPR032093	Phospholipase_D,_N-terminal
AG1-1A	RS_AG1-1A_00001387	IPR000254	Cellulose-binding_domain,_fungal
AG1-1A	RS_AG1-1A_00001387	IPR005103	Glycoside_hydrolase,_family_61
AG1-1A	RS_AG1-1A_00001386	IPR007484	Peptidase_M28
AG1-1A	RS_AG1-1A_00001335	IPR007484	Peptidase_M28
AG1-1A	RS_AG1-1A_00004558	IPR000209	Peptidase_S8/S53_domain
AG1-1A	RS_AG1-1A_00004558	IPR010259	Peptidase_S8_propeptide/proteinase_inhibitor_I9
AG1-1A	RS_AG1-1A_00004554	IPR004302	Cellulose/chitin-binding_protein,_N-terminal
AG1-1A	RS_AG1-1A_00006908	IPR004898	Pectate_lyase_PlyH/PlyE-like
AG1-1A	RS_AG1-1A_00006950	IPR004898	Pectate_lyase_PlyH/PlyE-like
AG1-1A	RS_AG1-1A_00008047	IPR001563	Peptidase_S10,_serine_carboxypeptidase
AG1-1A	RS_AG1-1A_00003422	IPR000073	Alpha/beta_hydrolase_fold-1
AG1-1A	RS_AG1-1A_00003422	IPR013595	Peptidase_S33_tripeptidyl_aminopeptidase-like,_C-terminal
AG1-1A	RS_AG1-1A_00007012	IPR000073	Alpha/beta_hydrolase_fold-1
AG1-1A	RS_AG1-1A_00007012	IPR013595	Peptidase_S33_tripeptidyl_aminopeptidase-like,_C-terminal
AG1-1A	RS_AG1-1A_00004055	IPR029463	Lysine-specific_metallo-endopeptidase
AG1-1A	RS_AG1-1A_00005007	IPR000743	Glycoside_hydrolase,_family_28
AG1-1A	RS_AG1-1A_00000797	IPR008754	Peptidase_M43,_pregnancy-associated_plasma-A
AG1-1A	RS_AG1-1A_00005020	IPR000172	Glucose-methanol-choline_oxidoreductase,_N-terminal
AG1-1A	RS_AG1-1A_00005020	IPR007867	Glucose-methanol-choline_oxidoreductase,_C-terminal
AG1-1A	RS_AG1-1A_00005020	IPR012132	Glucose-methanol-choline_oxidoreductase
AG1-1A	RS_AG1-1A_00005021	IPR002921	Fungal_lipase-like_domain
AG1-1A	RS_AG1-1A_00007203	IPR002921	Fungal_lipase-like_domain
AG1-1A	RS_AG1-1A_00000442	IPR006710	Glycoside_hydrolase,_family_43
AG1-1A	RS_AG1-1A_00000416	IPR000618	Insect_cuticle_protein
AG1-1A	RS_AG1-1A_00000416	IPR002053	Glycoside_hydrolase,_family_25
AG1-1A	RS_AG1-1A_00000416	IPR006084	XPG/Rad2_endonuclease
AG1-1A	RS_AG1-1A_00000416	IPR006085	XPG_N-terminal
AG1-1A	RS_AG1-1A_00000416	IPR006086	XPG-I_domain
AG1-1A	RS_AG1-1A_00000416	IPR032641	Exonuclease_1
AG1-1A	RS_AG1-1A_00000430	IPR025714	Methyltransferase_domain
AG1-1A	RS_AG1-1A_00000430	IPR026913	Methyltransferase-like_protein_24
AG1-1A	RS_AG1-1A_00004214	IPR025714	Methyltransferase_domain
AG1-1A	RS_AG1-1A_00004214	IPR026913	Methyltransferase-like_protein_24
AG1-1A	RS_AG1-1A_00007637	IPR000026	Guanine-specific_ribonuclease_N1/T1/U2
AG1-1A	RS_AG1-1A_00004719	IPR003154	S1/P1_nuclease
AG1-1A	RS_AG1-1A_00004030	IPR029615	ER_membrane_protein_complex_subunit_10
AG1-1A	RS_AG1-1A_00006100	IPR029615	ER_membrane_protein_complex_subunit_10
AG1-1A	RS_AG1-1A_00006438	IPR001087	GDSL_lipase/esterase
AG1-1A	RS_AG1-1A_00006436	IPR001117	Multicopper_oxidase,_type_1
AG1-1A	RS_AG1-1A_00006436	IPR011706	Multicopper_oxidase,_type_2
AG1-1A	RS_AG1-1A_00006436	IPR011707	Multicopper_oxidase,_type_3
AG1-1A	RS_AG1-1A_00000899	IPR010795	Prenylcysteine_lyase
AG1-1A	RS_AG1-1A_00000899	IPR017046	Prenylcysteine_oxidase
AG1-1A	RS_AG1-1A_00000898	IPR009009	RlpA-like_protein,_double-psi_beta-barrel_domain
AG1-1A	RS_AG1-1A_00000911	IPR000254	Cellulose-binding_domain,_fungal
AG1-1A	RS_AG1-1A_00000911	IPR015364	Rhamnogalacturonase_B,_N-terminal
AG1-1A	RS_AG1-1A_00000911	IPR016590	Rhamnogalacturonase_B
AG1-1A	RS_AG1-1A_00000911	IPR029411	Rhamnogalacturonan_lyase,_domain_III
AG1-1A	RS_AG1-1A_00000911	IPR029413	Rhamnogalacturonan_lyase,_domain_II
AG1-1A	RS_AG1-1A_00000897	IPR001667	DDH_domain
AG1-1A	RS_AG1-1A_00000897	IPR004097	DHHA2_domain
AG1-1A	RS_AG1-1A_00008518	IPR029463	Lysine-specific_metallo-endopeptidase
AG1-1A	RS_AG1-1A_00007847	IPR007484	Peptidase_M28
AG1-1A	RS_AG1-1A_00006066	IPR008914	Phosphatidylethanolamine-binding_protein
AG1-1A	RS_AG1-1A_00006066	IPR035810	Phosphatidylethanolamine-binding_protein,_eukaryotic
AG1-1A	RS_AG1-1A_00006996	IPR003137	PA_domain
AG1-1A	RS_AG1-1A_00006996	IPR007484	Peptidase_M28
AG1-1A	RS_AG1-1A_00001015	IPR000172	Glucose-methanol-choline_oxidoreductase,_N-terminal
AG1-1A	RS_AG1-1A_00001015	IPR007867	Glucose-methanol-choline_oxidoreductase,_C-terminal
AG1-1A	RS_AG1-1A_00001015	IPR015920	Cellobiose_dehydrogenase,_cytochrome_domain
AG1-1A	RS_AG1-1A_00004631	IPR000073	Alpha/beta_hydrolase_fold-1
AG1-1A	RS_AG1-1A_00004630	IPR000073	Alpha/beta_hydrolase_fold-1
AG1-1A	RS_AG1-1A_00008045	IPR000757	Glycoside_hydrolase_family_16
AG1-1A	RS_AG1-1A_00003641	IPR000743	Glycoside_hydrolase,_family_28
AG1-1A	RS_AG1-1A_00008345	IPR000073	Alpha/beta_hydrolase_fold-1
AG1-1A	RS_AG1-1A_00004011	IPR011683	Glycosyl_hydrolase_family_53
AG1-1A	RS_AG1-1A_00005899	IPR001764	Glycoside_hydrolase,_family_3,_N-terminal
AG1-1A	RS_AG1-1A_00005899	IPR002772	Glycoside_hydrolase_family_3_C-terminal_domain
AG1-1A	RS_AG1-1A_00005899	IPR026891	Fibronectin_type_III-like_domain
AG1-1A	RS_AG1-1A_00003194	IPR002921	Fungal_lipase-like_domain
AG1-1A	RS_AG1-1A_00003191	IPR002921	Fungal_lipase-like_domain
AG1-1A	RS_AG1-1A_00003189	IPR002921	Fungal_lipase-like_domain
AG1-1A	RS_AG1-1A_00003190	IPR002921	Fungal_lipase-like_domain
AG1-1A	RS_AG1-1A_00003499	IPR000254	Cellulose-binding_domain,_fungal
AG1-1A	RS_AG1-1A_00003499	IPR005103	Glycoside_hydrolase,_family_61
AG1-1A	RS_AG1-1A_00004499	IPR037459	Rhamnogalacturonan_acetylesterase_RhgT-like
AG1-1A	RS_AG1-1A_00004498	IPR037459	Rhamnogalacturonan_acetylesterase_RhgT-like
AG1-1A	RS_AG1-1A_00005404	IPR001944	Glycoside_hydrolase,_family_35
AG1-1A	RS_AG1-1A_00005404	IPR018954	Beta-galactosidase,_domain_2
AG1-1A	RS_AG1-1A_00005404	IPR025300	Beta-galactosidase_jelly_roll_domain
AG1-1A	RS_AG1-1A_00005404	IPR025972	Beta-galactosidase,_domain_3
AG1-1A	RS_AG1-1A_00005404	IPR031330	Glycoside_hydrolase_35,_catalytic_domain
AG1-1A	RS_AG1-1A_00001506	IPR004911	Gamma_interferon_inducible_lysosomal_thiol_reductase_GILT
AG1-1A	RS_AG1-1A_00000539	IPR008313	Metal-independent_alpha-mannosidase
AG1-1A	RS_AG1-1A_00000545	IPR019236	Domain_of_unknown_function_DUF2183
AG1-1A	RS_AG1-1A_00000543	IPR019236	Domain_of_unknown_function_DUF2183
AG1-1A	RS_AG1-1A_00007668	IPR004898	Pectate_lyase_PlyH/PlyE-like
AG1-1A	RS_AG1-1A_00004721	IPR011118	Tannase/feruloyl_esterase
AG1-1A	RS_AG1-1A_00006479	IPR021476	Egh16-like_virulence_factor
AG1-1A	RS_AG1-1A_00005187	IPR024535	Pectate_lyase_superfamily_protein
AG1-1A	RS_AG1-1A_00005327	IPR008758	Peptidase_S28
AG1-1A	RS_AG1-1A_00007138	IPR018466	Kre9/Knh1_family
AG1-1A	RS_AG1-1A_00007344	IPR018466	Kre9/Knh1_family
AG1-1A	RS_AG1-1A_00005984	IPR004898	Pectate_lyase_PlyH/PlyE-like
AG1-1A	RS_AG1-1A_00000641	IPR011641	Tyrosine-protein_kinase_ephrin_type_A/B_receptor-like
AG1-1A	RS_AG1-1A_00000646	IPR001568	Ribonuclease_T2-like
AG1-1A	RS_AG1-1A_00002948	IPR000070	Pectinesterase,_catalytic
AG1-1A	RS_AG1-1A_00002946	IPR000254	Cellulose-binding_domain,_fungal
AG1-1A	RS_AG1-1A_00002946	IPR005103	Glycoside_hydrolase,_family_61
AG1-1A	RS_AG1-1A_00008337	IPR000627	Intradiol_ring-cleavage_dioxygenase,_C-terminal
AG1-1A	RS_AG1-1A_00001622	IPR000627	Intradiol_ring-cleavage_dioxygenase,_C-terminal
AG1-1A	RS_AG1-1A_00001627	IPR001128	Cytochrome_P450
AG1-1A	RS_AG1-1A_00001620	IPR002022	Pectate_lyase
AG1-1A	RS_AG1-1A_00001621	IPR002022	Pectate_lyase
AG1-1A	RS_AG1-1A_00004051	IPR001000	Glycoside_hydrolase_family_10_domain
AG1-1A	RS_AG1-1A_00006895	IPR005788	Disulphide_isomerase
AG1-1A	RS_AG1-1A_00006895	IPR011679	Endoplasmic_reticulum_resident_protein_29,_C-terminal
AG1-1A	RS_AG1-1A_00006895	IPR013766	Thioredoxin_domain
AG1-1A	RS_AG1-1A_00005088	IPR029463	Lysine-specific_metallo-endopeptidase
AG1-1A	RS_AG1-1A_00008022	IPR006094	FAD_linked_oxidase,_N-terminal
AG1-1A	RS_AG1-1A_00008022	IPR012951	Berberine/berberine-like
AG1-1A	RS_AG1-1A_00008022	IPR016166	FAD-binding_domain,_PCMH-type
AG1-1A	RS_AG1-1A_00005246	IPR015883	Glycoside_hydrolase_family_20,_catalytic_domain
AG1-1A	RS_AG1-1A_00005246	IPR029019	Beta-hexosaminidase,_eukaryotic_type,_N-terminal
AG1-1A	RS_AG1-1A_00005242	IPR000209	Peptidase_S8/S53_domain
AG1-1A	RS_AG1-1A_00005242	IPR010259	Peptidase_S8_propeptide/proteinase_inhibitor_I9
AG1-1A	RS_AG1-1A_00005243	IPR000070	Pectinesterase,_catalytic
AG1-1A	RS_AG1-1A_00005684	IPR000070	Pectinesterase,_catalytic
AG1-1A	RS_AG1-1A_00005686	IPR000070	Pectinesterase,_catalytic
AG1-1A	RS_AG1-1A_00005687	IPR000070	Pectinesterase,_catalytic
AG1-1A	RS_AG1-1A_00003608	IPR038921	Uncharacterized_protein_YOR389W-like
AG1-1A	RS_AG1-1A_00006517	IPR001938	Thaumatin_family
AG1-1A	RS_AG1-1A_00006520	IPR001938	Thaumatin_family
AG1-1A	RS_AG1-1A_00006519	IPR001938	Thaumatin_family
AG1-1A	RS_AG1-1A_00008186	IPR000209	Peptidase_S8/S53_domain
AG1-1A	RS_AG1-1A_00008186	IPR010259	Peptidase_S8_propeptide/proteinase_inhibitor_I9
AG1-1A	RS_AG1-1A_00007049	IPR000209	Peptidase_S8/S53_domain
AG1-1A	RS_AG1-1A_00007049	IPR010259	Peptidase_S8_propeptide/proteinase_inhibitor_I9
AG1-1A	RS_AG1-1A_00007048	IPR015366	Peptidase_S53,_activation_domain
AG1-1A	RS_AG1-1A_00007048	IPR030400	Sedolisin_domain
AG1-1A	RS_AG1-1A_00006665	IPR004898	Pectate_lyase_PlyH/PlyE-like
AG1-1A	RS_AG1-1A_00005813	IPR027414	Glycosyl_hydrolase_family_95,_N-terminal_domain
AG1-1A	RS_AG1-1A_00005810	IPR027414	Glycosyl_hydrolase_family_95,_N-terminal_domain
AG1-1A	RS_AG1-1A_00003468	IPR024338	Stretch-activated_cation_channel_Mid1/Calcium_influx-promoting_protein_Ehs1
AG1-1A	RS_AG1-1A_00003472	IPR024338	Stretch-activated_cation_channel_Mid1/Calcium_influx-promoting_protein_Ehs1
AG1-1A	RS_AG1-1A_00007727	IPR001661	Glycoside_hydrolase,_family_37
AG1-1A	RS_AG1-1A_00006873	IPR011089	Domain_of_unknown_function_DUF1524
AG1-1A	RS_AG1-1A_00006872	IPR011089	Domain_of_unknown_function_DUF1524
AG1-1A	RS_AG1-1A_00001706	IPR001117	Multicopper_oxidase,_type_1
AG1-1A	RS_AG1-1A_00001706	IPR011706	Multicopper_oxidase,_type_2
AG1-1A	RS_AG1-1A_00001706	IPR011707	Multicopper_oxidase,_type_3
AG1-1A	RS_AG1-1A_00006186	IPR003154	S1/P1_nuclease
AG1-1A	RS_AG1-1A_00004894	IPR003245	Phytocyanin_domain
AG1-1A	RS_AG1-1A_00006930	IPR002022	Pectate_lyase
AG1-1A	RS_AG1-1A_00004092	IPR001117	Multicopper_oxidase,_type_1
AG1-1A	RS_AG1-1A_00004092	IPR011706	Multicopper_oxidase,_type_2
AG1-1A	RS_AG1-1A_00004092	IPR011707	Multicopper_oxidase,_type_3
AG1-1A	RS_AG1-1A_00004091	IPR001842	Peptidase_M36,_fungalysin
AG1-1A	RS_AG1-1A_00004091	IPR011096	FTP_domain
AG1-1A	RS_AG1-1A_00004093	IPR000254	Cellulose-binding_domain,_fungal
AG1-1A	RS_AG1-1A_00004093	IPR005103	Glycoside_hydrolase,_family_61
AG1-1A	RS_AG1-1A_00002282	IPR001547	Glycoside_hydrolase,_family_5
AG1-1A	RS_AG1-1A_00000458	IPR005103	Glycoside_hydrolase,_family_61
AG1-1A	RS_AG1-1A_00000469	IPR002018	Carboxylesterase,_type_B
AG1-1A	RS_AG1-1A_00005063	IPR002044	Carbohydrate_binding_module_family_20
AG1-1A	RS_AG1-1A_00005063	IPR011613	GH15-like_domain
AG1-1A	RS_AG1-1A_00006110	IPR004898	Pectate_lyase_PlyH/PlyE-like
AG1-1A	RS_AG1-1A_00006451	IPR000209	Peptidase_S8/S53_domain
AG1-1A	RS_AG1-1A_00006451	IPR010259	Peptidase_S8_propeptide/proteinase_inhibitor_I9
AG1-1A	RS_AG1-1A_00006452	IPR000209	Peptidase_S8/S53_domain
AG1-1A	RS_AG1-1A_00006452	IPR010259	Peptidase_S8_propeptide/proteinase_inhibitor_I9
AG1-1A	RS_AG1-1A_00007974	IPR002018	Carboxylesterase,_type_B
AG1-1A	RS_AG1-1A_00007010	IPR001938	Thaumatin_family
AG1-1A	RS_AG1-1A_00004107	IPR002227	Tyrosinase_copper-binding_domain
AG1-1A	RS_AG1-1A_00004752	IPR006094	FAD_linked_oxidase,_N-terminal
AG1-1A	RS_AG1-1A_00004752	IPR016166	FAD-binding_domain,_PCMH-type
AG1-1A	RS_AG1-1A_00004753	IPR013830	SGNH_hydrolase-type_esterase_domain
AG1-1A	RS_AG1-1A_00004753	IPR038885	Phospholipase_B1,_membrane-associated
AG1-1A	RS_AG1-1A_00005148	IPR002227	Tyrosinase_copper-binding_domain
AG1-1A	RS_AG1-1A_00006122	IPR004898	Pectate_lyase_PlyH/PlyE-like
AG1-1A	RS_AG1-1A_00007470	IPR004898	Pectate_lyase_PlyH/PlyE-like
AG1-1A	RS_AG1-1A_00000479	IPR029463	Lysine-specific_metallo-endopeptidase
AG1-1A	RS_AG1-1A_00000475	IPR008914	Phosphatidylethanolamine-binding_protein
AG1-1A	RS_AG1-1A_00000475	IPR035810	Phosphatidylethanolamine-binding_protein,_eukaryotic
AG1-1A	RS_AG1-1A_00000478	IPR029463	Lysine-specific_metallo-endopeptidase
AG1-1A	RS_AG1-1A_00007061	IPR000262	FMN-dependent_dehydrogenase
AG1-1A	RS_AG1-1A_00007061	IPR037396	FMN_hydroxy_acid_dehydrogenase_domain
AG1-1A	RS_AG1-1A_00008362	IPR000070	Pectinesterase,_catalytic
AG1-1A	RS_AG1-1A_00005038	IPR001842	Peptidase_M36,_fungalysin
AG1-1A	RS_AG1-1A_00005038	IPR011096	FTP_domain
AG1-1A	RS_AG1-1A_00007758	IPR002018	Carboxylesterase,_type_B
AG1-1A	RS_AG1-1A_00006602	IPR029463	Lysine-specific_metallo-endopeptidase
AG1-1A	RS_AG1-1A_00007036	IPR006179	5'-Nucleotidase/apyrase
AG1-1A	RS_AG1-1A_00007036	IPR014485	Predicted_phosphoesterase,_C1039.02_type
AG1-1A	RS_AG1-1A_00003927	IPR010905	Glycosyl_hydrolase,_family_88
AG1-1A	RS_AG1-1A_00003217	IPR001722	Glycoside_hydrolase,_family_7
AG1-1A	RS_AG1-1A_00003216	IPR004898	Pectate_lyase_PlyH/PlyE-like
AG1-1A	RS_AG1-1A_00001653	IPR004898	Pectate_lyase_PlyH/PlyE-like
AG1-1A	RS_AG1-1A_00007115	IPR001547	Glycoside_hydrolase,_family_5
AG1-1A	RS_AG1-1A_00004482	IPR000254	Cellulose-binding_domain,_fungal
AG1-1A	RS_AG1-1A_00004482	IPR000719	Protein_kinase_domain
AG1-1A	RS_AG1-1A_00004482	IPR001000	Glycoside_hydrolase_family_10_domain
AG1-1A	RS_AG1-1A_00004482	IPR001245	Serine-threonine/tyrosine-protein_kinase,_catalytic_domain
AG1-1A	RS_AG1-1A_00004483	IPR000254	Cellulose-binding_domain,_fungal
AG1-1A	RS_AG1-1A_00004483	IPR001000	Glycoside_hydrolase_family_10_domain
AG1-1A	RS_AG1-1A_00006471	IPR002227	Tyrosinase_copper-binding_domain
AG1-1A	RS_AG1-1A_00007888	IPR000782	FAS1_domain
AG1-1A	RS_AG1-1A_00007888	IPR040200	FAS1_domain-containing_protein_Mug57-like
AG1-1A	RS_AG1-1A_00007105	IPR000782	FAS1_domain
AG1-1A	RS_AG1-1A_00007105	IPR040200	FAS1_domain-containing_protein_Mug57-like
AG1-1A	RS_AG1-1A_00008322	IPR001000	Glycoside_hydrolase_family_10_domain
AG1-1A	RS_AG1-1A_00002832	IPR002730	Ribonuclease_P/MRP,_subunit_p29
AG1-1A	RS_AG1-1A_00002663	IPR005197	Glycoside_hydrolase_family_71
AG1-1A	RS_AG1-1A_00002667	IPR001764	Glycoside_hydrolase,_family_3,_N-terminal
AG1-1A	RS_AG1-1A_00002667	IPR002772	Glycoside_hydrolase_family_3_C-terminal_domain
AG1-1A	RS_AG1-1A_00002667	IPR026891	Fibronectin_type_III-like_domain
AG1-1A	RS_AG1-1A_00002669	IPR029463	Lysine-specific_metallo-endopeptidase
AG1-1A	RS_AG1-1A_00005574	IPR008427	Extracellular_membrane_protein,_CFEM_domain
AG1-1A	RS_AG1-1A_00001877	IPR000073	Alpha/beta_hydrolase_fold-1
AG1-1A	RS_AG1-1A_00001878	IPR022742	Serine_aminopeptidase,_S33
AG1-1A	RS_AG1-1A_00001876	IPR000073	Alpha/beta_hydrolase_fold-1
AG1-1A	RS_AG1-1A_00004164	IPR006045	Cupin_1
AG1-1A	RS_AG1-1A_00004164	IPR017774	Bicupin,_oxalate_decarboxylase/oxidase
AG1-1A	RS_AG1-1A_00005586	IPR004898	Pectate_lyase_PlyH/PlyE-like
AG1-1A	RS_AG1-1A_00007657	IPR004898	Pectate_lyase_PlyH/PlyE-like
AG1-1A	RS_AG1-1A_00002929	IPR000209	Peptidase_S8/S53_domain
AG1-1A	RS_AG1-1A_00002929	IPR015366	Peptidase_S53,_activation_domain
AG1-1A	RS_AG1-1A_00002929	IPR030400	Sedolisin_domain
AG1-1A	RS_AG1-1A_00000778	IPR002594	Glycoside_hydrolase_family_12
AG1-1A	RS_AG1-1A_00000788	IPR002241	Glycoside_hydrolase,_family_27
AG1-1A	RS_AG1-1A_00000788	IPR041233	Alpha_galactosidase,_C-terminal_beta_sandwich_domain
AG1-1A	RS_AG1-1A_00001974	IPR010905	Glycosyl_hydrolase,_family_88
AG1-1A	RS_AG1-1A_00006617	IPR010905	Glycosyl_hydrolase,_family_88
AG1-1A	RS_AG1-1A_00003791	IPR008427	Extracellular_membrane_protein,_CFEM_domain
AG1-1A	RS_AG1-1A_00003787	IPR008427	Extracellular_membrane_protein,_CFEM_domain
AG1-1A	RS_AG1-1A_00007247	IPR001128	Cytochrome_P450
AG1-1A	RS_AG1-1A_00005402	IPR029463	Lysine-specific_metallo-endopeptidase
AG1-1A	RS_AG1-1A_00003150	IPR006094	FAD_linked_oxidase,_N-terminal
AG1-1A	RS_AG1-1A_00003150	IPR016166	FAD-binding_domain,_PCMH-type
AG1-1A	RS_AG1-1A_00008548	IPR001938	Thaumatin_family
AG1-1A	RS_AG1-1A_00004692	IPR001938	Thaumatin_family
AG1-1A	RS_AG1-1A_00006687	IPR002921	Fungal_lipase-like_domain
AG1-1A	RS_AG1-1A_00004890	IPR002509	NodB_homology_domain
AG1-1A	RS_AG1-1A_00004887	IPR001000	Glycoside_hydrolase_family_10_domain
AG1-1A	RS_AG1-1A_00000635	IPR001000	Glycoside_hydrolase_family_10_domain
AG1-1A	RS_AG1-1A_00007741	IPR000172	Glucose-methanol-choline_oxidoreductase,_N-terminal
AG1-1A	RS_AG1-1A_00007741	IPR007867	Glucose-methanol-choline_oxidoreductase,_C-terminal
AG1-1A	RS_AG1-1A_00007741	IPR012132	Glucose-methanol-choline_oxidoreductase
AG1-1A	RS_AG1-1A_00001165	IPR001661	Glycoside_hydrolase,_family_37
AG1-1A	RS_AG1-1A_00001168	IPR000675	Cutinase/acetylxylan_esterase
AG1-1A	RS_AG1-1A_00002582	IPR006179	5'-Nucleotidase/apyrase
AG1-1A	RS_AG1-1A_00002582	IPR014485	Predicted_phosphoesterase,_C1039.02_type
AG1-1A	RS_AG1-1A_00002583	IPR019591	Mrp/NBP35_ATP-binding_protein
AG1-1A	RS_AG1-1A_00002583	IPR033756	Flagellum_site-determining_protein_YlxH/_Fe-S_cluster_assembling_factor_NBP35
AG1-1A	RS_AG1-1A_00007873	IPR012951	Berberine/berberine-like
AG1-1A	RS_AG1-1A_00005081	IPR002022	Pectate_lyase
AG1-1A	RS_AG1-1A_00004805	IPR010905	Glycosyl_hydrolase,_family_88
AG1-1A	RS_AG1-1A_00005061	IPR009880	Glyoxal_oxidase,_N-terminal
AG1-1A	RS_AG1-1A_00005061	IPR015202	Galactose_oxidase-like,_Early_set_domain
AG1-1A	RS_AG1-1A_00005060	IPR009880	Glyoxal_oxidase,_N-terminal
AG1-1A	RS_AG1-1A_00005060	IPR015202	Galactose_oxidase-like,_Early_set_domain
AG1-1A	RS_AG1-1A_00004071	IPR000254	Cellulose-binding_domain,_fungal
AG1-1A	RS_AG1-1A_00004071	IPR001722	Glycoside_hydrolase,_family_7
AG1-1A	RS_AG1-1A_00005607	IPR013766	Thioredoxin_domain
AG1-1A	RS_AG1-1A_00006397	IPR013766	Thioredoxin_domain
AG1-1A	RS_AG1-1A_00005207	IPR005103	Glycoside_hydrolase,_family_61
AG1-1A	RS_AG1-1A_00002545	IPR005103	Glycoside_hydrolase,_family_61
AG1-1A	RS_AG1-1A_00005854	IPR000627	Intradiol_ring-cleavage_dioxygenase,_C-terminal
AG1-1A	RS_AG1-1A_00008265	IPR002022	Pectate_lyase
AG1-1A	RS_AG1-1A_00007201	IPR000028	Chloroperoxidase
AG1-1A	RS_AG1-1A_00004967	IPR001842	Peptidase_M36,_fungalysin
AG1-1A	RS_AG1-1A_00004967	IPR011096	FTP_domain
AG1-1A	RS_AG1-1A_00002157	IPR006094	FAD_linked_oxidase,_N-terminal
AG1-1A	RS_AG1-1A_00002157	IPR012951	Berberine/berberine-like
AG1-1A	RS_AG1-1A_00002157	IPR016166	FAD-binding_domain,_PCMH-type
AG1-1A	RS_AG1-1A_00002166	IPR006094	FAD_linked_oxidase,_N-terminal
AG1-1A	RS_AG1-1A_00002166	IPR012951	Berberine/berberine-like
AG1-1A	RS_AG1-1A_00002166	IPR016166	FAD-binding_domain,_PCMH-type
AG1-1A	RS_AG1-1A_00006168	IPR001087	GDSL_lipase/esterase
AG1-1A	RS_AG1-1A_00008053	IPR000209	Peptidase_S8/S53_domain
AG1-1A	RS_AG1-1A_00008053	IPR010435	Fn3-like_domain
AG1-1A	RS_AG1-1A_00007825	IPR000757	Glycoside_hydrolase_family_16
AG1-1A	RS_AG1-1A_00001954	IPR000757	Glycoside_hydrolase_family_16
AG1-1A	RS_AG1-1A_00001953	IPR000757	Glycoside_hydrolase_family_16
AG1-1A	RS_AG1-1A_00008145	IPR001461	Aspartic_peptidase_A1_family
AG1-1A	RS_AG1-1A_00008145	IPR033121	Peptidase_family_A1_domain
AG1-1A	RS_AG1-1A_00003895	IPR004843	Calcineurin-like_phosphoesterase_domain,_ApaH_type
AG1-1A	RS_AG1-1A_00003895	IPR006179	5'-Nucleotidase/apyrase
AG1-1A	RS_AG1-1A_00003895	IPR014485	Predicted_phosphoesterase,_C1039.02_type
AG1-1A	RS_AG1-1A_00007635	IPR001938	Thaumatin_family
AG1-1A	RS_AG1-1A_00002939	IPR006094	FAD_linked_oxidase,_N-terminal
AG1-1A	RS_AG1-1A_00002939	IPR012951	Berberine/berberine-like
AG1-1A	RS_AG1-1A_00002939	IPR016166	FAD-binding_domain,_PCMH-type
AG1-1A	RS_AG1-1A_00006276	IPR002018	Carboxylesterase,_type_B
AG1-1A	RS_AG1-1A_00003390	IPR011089	Domain_of_unknown_function_DUF1524
AG1-1A	RS_AG1-1A_00004713	IPR000262	FMN-dependent_dehydrogenase
AG1-1A	RS_AG1-1A_00004713	IPR037396	FMN_hydroxy_acid_dehydrogenase_domain
AG1-1A	RS_AG1-1A_00001313	IPR000070	Pectinesterase,_catalytic
AG1-1A	RS_AG1-1A_00007448	IPR000254	Cellulose-binding_domain,_fungal
AG1-1A	RS_AG1-1A_00007450	IPR000254	Cellulose-binding_domain,_fungal
AG1-1A	RS_AG1-1A_00002906	IPR010497	Epoxide_hydrolase,_N-terminal
AG1-1A	RS_AG1-1A_00003401	IPR010497	Epoxide_hydrolase,_N-terminal
AG1-1A	RS_AG1-1A_00003404	IPR005198	Glycoside_hydrolase,_family_76
AG1-1A	RS_AG1-1A_00006704	IPR005151	Tail_specific_protease
AG1-1A	RS_AG1-1A_00005919	IPR000209	Peptidase_S8/S53_domain
AG1-1A	RS_AG1-1A_00005918	IPR000209	Peptidase_S8/S53_domain
AG1-1A	RS_AG1-1A_00007579	IPR000209	Peptidase_S8/S53_domain
AG1-1A	RS_AG1-1A_00007431	IPR003137	PA_domain
AG1-1A	RS_AG1-1A_00007431	IPR007484	Peptidase_M28
AG1-1A	RS_AG1-1A_00004136	IPR002227	Tyrosinase_copper-binding_domain
AG1-1A	RS_AG1-1A_00004138	IPR001563	Peptidase_S10,_serine_carboxypeptidase
AG1-1A	RS_AG1-1A_00004139	IPR001563	Peptidase_S10,_serine_carboxypeptidase
AG1-1A	RS_AG1-1A_00005122	IPR019623	Protein_Rot1
AG1-1A	RS_AG1-1A_00005118	IPR003154	S1/P1_nuclease
AG1-1A	RS_AG1-1A_00005121	IPR000254	Cellulose-binding_domain,_fungal
AG1-1A	RS_AG1-1A_00005121	IPR001547	Glycoside_hydrolase,_family_5
AG1-1A	RS_AG1-1A_00005054	IPR003305	Carbohydrate-binding,_CenC-like
AG1-1A	RS_AG1-1A_00005054	IPR010720	Alpha-L-arabinofuranosidase,_C-terminal
AG1-1A	RS_AG1-1A_00007754	IPR003305	Carbohydrate-binding,_CenC-like
AG1-1A	RS_AG1-1A_00007754	IPR010720	Alpha-L-arabinofuranosidase,_C-terminal
AG1-1A	RS_AG1-1A_00002962	IPR013094	Alpha/beta_hydrolase_fold-3
AG1-1A	RS_AG1-1A_00002107	IPR010905	Glycosyl_hydrolase,_family_88
AG1-1A	RS_AG1-1A_00002115	IPR006076	FAD_dependent_oxidoreductase
AG1-1A	RS_AG1-1A_00003430	IPR006076	FAD_dependent_oxidoreductase
AG1-1A	RS_AG1-1A_00005131	IPR013830	SGNH_hydrolase-type_esterase_domain
AG1-1A	RS_AG1-1A_00005130	IPR001365	Adenosine/AMP_deaminase_domain
AG1-1A	RS_AG1-1A_00005130	IPR013659	Adenosine/AMP_deaminase_N-terminal
AG1-1A	RS_AG1-1A_00005448	IPR004898	Pectate_lyase_PlyH/PlyE-like
AG1-1A	RS_AG1-1A_00002469	IPR000209	Peptidase_S8/S53_domain
AG1-1A	RS_AG1-1A_00002471	IPR000209	Peptidase_S8/S53_domain
AG1-1A	RS_AG1-1A_00002813	IPR021851	Protein_of_unknown_function_DUF3455
AG1-1A	RS_AG1-1A_00002810	IPR000757	Glycoside_hydrolase_family_16
AG1-1A	RS_AG1-1A_00002815	IPR001117	Multicopper_oxidase,_type_1
AG1-1A	RS_AG1-1A_00002815	IPR011706	Multicopper_oxidase,_type_2
AG1-1A	RS_AG1-1A_00002815	IPR011707	Multicopper_oxidase,_type_3
AG1-1A	RS_AG1-1A_00002816	IPR001563	Peptidase_S10,_serine_carboxypeptidase
AG1-1A	RS_AG1-1A_00005467	IPR004898	Pectate_lyase_PlyH/PlyE-like
AG1-1A	RS_AG1-1A_00005530	IPR005225	Small_GTP-binding_protein_domain
AG1-1A	RS_AG1-1A_00005530	IPR006689	Small_GTPase_superfamily,_ARF/SAR_type
AG1-1A	RS_AG1-1A_00005447	IPR027414	Glycosyl_hydrolase_family_95,_N-terminal_domain
AG1-1A	RS_AG1-1A_00000739	IPR002828	Survival_protein_SurE-like_phosphatase/nucleotidase
AG1-1A	RS_AG1-1A_00005284	IPR000743	Glycoside_hydrolase,_family_28
AG1-1A	RS_AG1-1A_00005285	IPR008754	Peptidase_M43,_pregnancy-associated_plasma-A
AG1-1A	RS_AG1-1A_00004937	IPR001568	Ribonuclease_T2-like
AG1-1A	RS_AG1-1A_00007345	IPR006094	FAD_linked_oxidase,_N-terminal
AG1-1A	RS_AG1-1A_00007345	IPR012951	Berberine/berberine-like
AG1-1A	RS_AG1-1A_00007345	IPR016166	FAD-binding_domain,_PCMH-type
AG1-1A	RS_AG1-1A_00005421	IPR001000	Glycoside_hydrolase_family_10_domain
AG1-1A	RS_AG1-1A_00007452	IPR000172	Glucose-methanol-choline_oxidoreductase,_N-terminal
AG1-1A	RS_AG1-1A_00007452	IPR007867	Glucose-methanol-choline_oxidoreductase,_C-terminal
AG1-1A	RS_AG1-1A_00005096	IPR002625	Smr_domain
AG1-1A	RS_AG1-1A_00005096	IPR013899	Domain_of_unknown_function_DUF1771
AG1-1A	RS_AG1-1A_00007390	IPR031968	VASt_domain
AG1-1A	RS_AG1-1A_00007390	IPR040147	Membrane-anchored_lipid-binding_protein_Ysp2/Lam4-like
AG1-1A	RS_AG1-1A_00007389	IPR031968	VASt_domain
AG1-1A	RS_AG1-1A_00007389	IPR040147	Membrane-anchored_lipid-binding_protein_Ysp2/Lam4-like
AG1-1A	RS_AG1-1A_00005611	IPR000073	Alpha/beta_hydrolase_fold-1
AG1-1A	RS_AG1-1A_00005611	IPR013595	Peptidase_S33_tripeptidyl_aminopeptidase-like,_C-terminal
AG1-1A	RS_AG1-1A_00002845	IPR000254	Cellulose-binding_domain,_fungal
AG1-1A	RS_AG1-1A_00002845	IPR001087	GDSL_lipase/esterase
AG1-1A	RS_AG1-1A_00000327	IPR000743	Glycoside_hydrolase,_family_28
AG1-1A	RS_AG1-1A_00000324	IPR001000	Glycoside_hydrolase_family_10_domain
AG1-1A	RS_AG1-1A_00005931	IPR011089	Domain_of_unknown_function_DUF1524
AG1-1A	RS_AG1-1A_00008212	IPR001461	Aspartic_peptidase_A1_family
AG1-1A	RS_AG1-1A_00008212	IPR033121	Peptidase_family_A1_domain
AG1-1A	RS_AG1-1A_00003878	IPR000014	PAS_domain
AG1-1A	RS_AG1-1A_00003878	IPR001789	Signal_transduction_response_regulator,_receiver_domain
AG1-1A	RS_AG1-1A_00003878	IPR003594	Histidine_kinase/HSP90-like_ATPase
AG1-1A	RS_AG1-1A_00003878	IPR003661	Signal_transduction_histidine_kinase,_dimerisation/phosphoacceptor_domain
AG1-1A	RS_AG1-1A_00003878	IPR005467	Histidine_kinase_domain
AG1-1A	RS_AG1-1A_00006359	IPR006045	Cupin_1
AG1-1A	RS_AG1-1A_00006359	IPR017774	Bicupin,_oxalate_decarboxylase/oxidase
AG1-1A	RS_AG1-1A_00008439	IPR006045	Cupin_1
AG1-1A	RS_AG1-1A_00008439	IPR017774	Bicupin,_oxalate_decarboxylase/oxidase
AG1-1A	RS_AG1-1A_00002618	IPR006045	Cupin_1
AG1-1A	RS_AG1-1A_00002618	IPR017774	Bicupin,_oxalate_decarboxylase/oxidase
AG1-1A	RS_AG1-1A_00007131	IPR024655	Uncharacterised_protein_family,_glycosyl_hydrolase_catalytic_domain
AG1-1A	RS_AG1-1A_00007130	IPR024655	Uncharacterised_protein_family,_glycosyl_hydrolase_catalytic_domain
AG1-1A	RS_AG1-1A_00007849	IPR002921	Fungal_lipase-like_domain
AG1-1A	RS_AG1-1A_00004619	IPR041524	Glycoside_hydrolase_131,_catalytic_N-terminal
AG1-1A	RS_AG1-1A_00004621	IPR015364	Rhamnogalacturonase_B,_N-terminal
AG1-1A	RS_AG1-1A_00004621	IPR016590	Rhamnogalacturonase_B
AG1-1A	RS_AG1-1A_00004621	IPR029411	Rhamnogalacturonan_lyase,_domain_III
AG1-1A	RS_AG1-1A_00004621	IPR029413	Rhamnogalacturonan_lyase,_domain_II
AG1-1A	RS_AG1-1A_00004622	IPR011058	Cyanovirin-N
AG1-1A	RS_AG1-1A_00005213	IPR001179	FKBP-type_peptidyl-prolyl_cis-trans_isomerase_domain
AG1-1A	RS_AG1-1A_00006484	IPR001179	FKBP-type_peptidyl-prolyl_cis-trans_isomerase_domain
AG1-1A	RS_AG1-1A_00004337	IPR000743	Glycoside_hydrolase,_family_28
AG1-1A	RS_AG1-1A_00004391	IPR006045	Cupin_1
AG1-1A	RS_AG1-1A_00004391	IPR017774	Bicupin,_oxalate_decarboxylase/oxidase
AG1-1A	RS_AG1-1A_00005361	IPR006045	Cupin_1
AG1-1A	RS_AG1-1A_00005361	IPR017774	Bicupin,_oxalate_decarboxylase/oxidase
AG1-1A	RS_AG1-1A_00001898	IPR006045	Cupin_1
AG1-1A	RS_AG1-1A_00001898	IPR017774	Bicupin,_oxalate_decarboxylase/oxidase
AG1-1A	RS_AG1-1A_00001896	IPR010795	Prenylcysteine_lyase
AG1-1A	RS_AG1-1A_00001896	IPR017046	Prenylcysteine_oxidase
AG1-1A	RS_AG1-1A_00006253	IPR002509	NodB_homology_domain
AG1-1A	RS_AG1-1A_00002229	IPR002509	NodB_homology_domain
AG1-1A	RS_AG1-1A_00008247	IPR001547	Glycoside_hydrolase,_family_5
AG1-1A	RS_AG1-1A_00007861	IPR001547	Glycoside_hydrolase,_family_5
AG1-1A	RS_AG1-1A_00002387	IPR009448	UDP-glucose:Glycoprotein_Glucosyltransferase
AG1-1A	RS_AG1-1A_00002387	IPR040497	Glucosyltransferase_24,_catalytic_domain
AG1-1A	RS_AG1-1A_00002387	IPR040525	UDP-glucose:glycoprotein_glucosyltransferase,_thioredoxin-like_domain_4
AG1-1A	RS_AG1-1A_00002387	IPR040692	UGGT,_thioredoxin-like_domain_3
AG1-1A	RS_AG1-1A_00002387	IPR040693	UGGT,_thioredoxin-like_domain_1
AG1-1A	RS_AG1-1A_00002387	IPR040694	UGGT,_thioredoxin-like_domain_2
AG1-1A	RS_AG1-1A_00002389	IPR014870	Domain_of_unknown_function_DUF1793
AG1-1A	RS_AG1-1A_00002389	IPR032514	Domain_of_unknown_function_DUF4965
AG1-1A	RS_AG1-1A_00002389	IPR032515	Domain_of_unknown_function_DUF4964
AG1-1A	RS_AG1-1A_00002389	IPR033433	Domain_of_unknown_function_DUF5127
AG1-1A	RS_AG1-1A_00002382	IPR008754	Peptidase_M43,_pregnancy-associated_plasma-A
AG1-1A	RS_AG1-1A_00006945	IPR029010	ThuA-like_domain
AG1-1A	RS_AG1-1A_00003569	IPR029010	ThuA-like_domain
AG1-1A	RS_AG1-1A_00008497	IPR029010	ThuA-like_domain
AG1-1A	RS_AG1-1A_00003596	IPR002594	Glycoside_hydrolase_family_12
AG1-1A	RS_AG1-1A_00003595	IPR002594	Glycoside_hydrolase_family_12
AG1-1A	RS_AG1-1A_00000376	IPR004888	Glycoside_hydrolase_family_63
AG1-1A	RS_AG1-1A_00000376	IPR031335	Glycosyl_hydrolase_family_63,_C-terminal
AG1-1A	RS_AG1-1A_00000376	IPR031631	Glycosyl_hydrolase_family_63,_N-terminal
AG1-1A	RS_AG1-1A_00006933	IPR013830	SGNH_hydrolase-type_esterase_domain
AG1-1A	RS_AG1-1A_00004516	IPR000375	Dynamin_central_domain
AG1-1A	RS_AG1-1A_00004516	IPR001842	Peptidase_M36,_fungalysin
AG1-1A	RS_AG1-1A_00004516	IPR003130	Dynamin_GTPase_effector
AG1-1A	RS_AG1-1A_00004516	IPR011096	FTP_domain
AG1-1A	RS_AG1-1A_00004516	IPR020850	GTPase_effector_domain
AG1-1A	RS_AG1-1A_00004516	IPR022812	Dynamin_superfamily
AG1-1A	RS_AG1-1A_00004516	IPR030381	Dynamin-type_guanine_nucleotide-binding_(G)_domain
AG1-1A	RS_AG1-1A_00004515	IPR002227	Tyrosinase_copper-binding_domain
AG1-1A	RS_AG1-1A_00004584	IPR002227	Tyrosinase_copper-binding_domain
AG1-1A	RS_AG1-1A_00006428	IPR000757	Glycoside_hydrolase_family_16
AG1-1A	RS_AG1-1A_00006428	IPR010497	Epoxide_hydrolase,_N-terminal
AG1-1A	RS_AG1-1A_00003273	IPR004898	Pectate_lyase_PlyH/PlyE-like
AG1-1A	RS_AG1-1A_00003512	IPR002022	Pectate_lyase
AG1-1A	RS_AG1-1A_00007336	IPR008427	Extracellular_membrane_protein,_CFEM_domain
AG1-1A	RS_AG1-1A_00005261	IPR001087	GDSL_lipase/esterase
AG1-1A	RS_AG1-1A_00006047	IPR001117	Multicopper_oxidase,_type_1
AG1-1A	RS_AG1-1A_00006047	IPR011706	Multicopper_oxidase,_type_2
AG1-1A	RS_AG1-1A_00006047	IPR011707	Multicopper_oxidase,_type_3
AG1-1A	RS_AG1-1A_00006048	IPR002022	Pectate_lyase
AG1-1A	RS_AG1-1A_00008355	IPR005103	Glycoside_hydrolase,_family_61
AG1-1A	RS_AG1-1A_00003057	IPR000209	Peptidase_S8/S53_domain
AG1-1A	RS_AG1-1A_00003057	IPR010259	Peptidase_S8_propeptide/proteinase_inhibitor_I9
AG1-1A	RS_AG1-1A_00004876	IPR010905	Glycosyl_hydrolase,_family_88
AG1-1A	RS_AG1-1A_00008411	IPR006710	Glycoside_hydrolase,_family_43
AG1-1A	RS_AG1-1A_00008130	IPR001117	Multicopper_oxidase,_type_1
AG1-1A	RS_AG1-1A_00001857	IPR038955	Protein_PriA
AG1-1A	RS_AG1-1A_00003714	IPR038955	Protein_PriA
AG1-1A	RS_AG1-1A_00002095	IPR024655	Uncharacterised_protein_family,_glycosyl_hydrolase_catalytic_domain
AG1-1A	RS_AG1-1A_00002094	IPR024655	Uncharacterised_protein_family,_glycosyl_hydrolase_catalytic_domain
AG1-1A	RS_AG1-1A_00006314	IPR002018	Carboxylesterase,_type_B
AG1-1A	RS_AG1-1A_00004764	IPR024655	Uncharacterised_protein_family,_glycosyl_hydrolase_catalytic_domain
AG1-1A	RS_AG1-1A_00008390	IPR000782	FAS1_domain
AG1-1A	RS_AG1-1A_00001603	IPR001087	GDSL_lipase/esterase
AG1-1A	RS_AG1-1A_00001616	IPR001087	GDSL_lipase/esterase
AG1-1A	RS_AG1-1A_00007953	IPR019236	Domain_of_unknown_function_DUF2183
AG1-1A	RS_AG1-1A_00004086	IPR000254	Cellulose-binding_domain,_fungal
AG1-1A	RS_AG1-1A_00004086	IPR005103	Glycoside_hydrolase,_family_61
AG1-1A	RS_AG1-1A_00004087	IPR005103	Glycoside_hydrolase,_family_61
AG1-1A	RS_AG1-1A_00004349	IPR019623	Protein_Rot1
AG1-1A	RS_AG1-1A_00001716	IPR008914	Phosphatidylethanolamine-binding_protein
AG1-1A	RS_AG1-1A_00001716	IPR035810	Phosphatidylethanolamine-binding_protein,_eukaryotic
AG1-1A	RS_AG1-1A_00008268	IPR002018	Carboxylesterase,_type_B
AG1-1A	RS_AG1-1A_00007446	IPR000254	Cellulose-binding_domain,_fungal
AG1-1A	RS_AG1-1A_00007446	IPR005103	Glycoside_hydrolase,_family_61
AG1-1A	RS_AG1-1A_00002068	IPR001382	Glycoside_hydrolase_family_47
AG1-1A	RS_AG1-1A_00002063	IPR000254	Cellulose-binding_domain,_fungal
AG1-1A	RS_AG1-1A_00002063	IPR001547	Glycoside_hydrolase,_family_5
AG1-1A	RS_AG1-1A_00006625	IPR001117	Multicopper_oxidase,_type_1
AG1-1A	RS_AG1-1A_00006625	IPR011706	Multicopper_oxidase,_type_2
AG1-1A	RS_AG1-1A_00006625	IPR011707	Multicopper_oxidase,_type_3
AG1-1A	RS_AG1-1A_00006624	IPR001117	Multicopper_oxidase,_type_1
AG1-1A	RS_AG1-1A_00006624	IPR011706	Multicopper_oxidase,_type_2
AG1-1A	RS_AG1-1A_00006624	IPR011707	Multicopper_oxidase,_type_3
AG1-1A	RS_AG1-1A_00002880	IPR000933	Glycoside_hydrolase,_family_29
AG1-1A	RS_AG1-1A_00004347	IPR002818	DJ-1/PfpI
AG1-1A	RS_AG1-1A_00003384	IPR021476	Egh16-like_virulence_factor
AG1-1A	RS_AG1-1A_00005778	IPR002227	Tyrosinase_copper-binding_domain
AG1-1A	RS_AG1-1A_00000581	IPR006094	FAD_linked_oxidase,_N-terminal
AG1-1A	RS_AG1-1A_00000581	IPR012951	Berberine/berberine-like
AG1-1A	RS_AG1-1A_00000581	IPR016166	FAD-binding_domain,_PCMH-type
AG1-1A	RS_AG1-1A_00007171	IPR001842	Peptidase_M36,_fungalysin
AG1-1A	RS_AG1-1A_00005032	IPR001842	Peptidase_M36,_fungalysin
AG1-1A	RS_AG1-1A_00003088	IPR000225	Armadillo
AG1-1A	RS_AG1-1A_00003088	IPR002652	Importin-alpha,_importin-beta-binding_domain
AG1-1A	RS_AG1-1A_00003088	IPR006710	Glycoside_hydrolase,_family_43
AG1-1A	RS_AG1-1A_00003088	IPR032413	Atypical_Arm_repeat
AG1-1A	RS_AG1-1A_00007341	IPR002227	Tyrosinase_copper-binding_domain
AG1-1A	RS_AG1-1A_00008154	IPR000757	Glycoside_hydrolase_family_16
AG1-1A	RS_AG1-1A_00008154	IPR002889	Carbohydrate-binding_WSC
AG1-1A	RS_AG1-1A_00008026	IPR000757	Glycoside_hydrolase_family_16
AG1-1A	RS_AG1-1A_00008026	IPR002889	Carbohydrate-binding_WSC
AG1-1A	RS_AG1-1A_00004440	IPR005103	Glycoside_hydrolase,_family_61
AG1-1A	RS_AG1-1A_00004441	IPR005103	Glycoside_hydrolase,_family_61
AG1-1A	RS_AG1-1A_00004225	IPR001461	Aspartic_peptidase_A1_family
AG1-1A	RS_AG1-1A_00004225	IPR033121	Peptidase_family_A1_domain
AG1-1A	RS_AG1-1A_00002245	IPR005103	Glycoside_hydrolase,_family_61
AG1-1A	RS_AG1-1A_00007170	IPR002227	Tyrosinase_copper-binding_domain
AG1-1A	RS_AG1-1A_00007169	IPR000743	Glycoside_hydrolase,_family_28
AG1-1A	RS_AG1-1A_00008269	IPR002818	DJ-1/PfpI
AG1-1A	RS_AG1-1A_00007350	IPR018535	Domain_of_unknown_function_DUF1996
AG1-1A	RS_AG1-1A_00007351	IPR001842	Peptidase_M36,_fungalysin
AG1-1A	RS_AG1-1A_00007351	IPR025711	PepSY_domain
AG1-1A	RS_AG1-1A_00005318	IPR004898	Pectate_lyase_PlyH/PlyE-like
AG1-1A	RS_AG1-1A_00005317	IPR004898	Pectate_lyase_PlyH/PlyE-like
AG1-1A	RS_AG1-1A_00008368	IPR002509	NodB_homology_domain
AG1-1A	RS_AG1-1A_00007102	IPR005788	Disulphide_isomerase
AG1-1A	RS_AG1-1A_00007102	IPR005792	Protein_disulphide_isomerase
AG1-1A	RS_AG1-1A_00007102	IPR013766	Thioredoxin_domain
AG1-1A	RS_AG1-1A_00003952	IPR005788	Disulphide_isomerase
AG1-1A	RS_AG1-1A_00003952	IPR005792	Protein_disulphide_isomerase
AG1-1A	RS_AG1-1A_00003952	IPR013766	Thioredoxin_domain
AG1-1A	RS_AG1-1A_00004678	IPR001461	Aspartic_peptidase_A1_family
AG1-1A	RS_AG1-1A_00004678	IPR033121	Peptidase_family_A1_domain
AG1-1A	RS_AG1-1A_00008338	IPR002509	NodB_homology_domain
AG1-1A	RS_AG1-1A_00001943	IPR009880	Glyoxal_oxidase,_N-terminal
AG1-1A	RS_AG1-1A_00001943	IPR015202	Galactose_oxidase-like,_Early_set_domain
AG1-1A	RS_AG1-1A_00007596	IPR009880	Glyoxal_oxidase,_N-terminal
AG1-1A	RS_AG1-1A_00007596	IPR015202	Galactose_oxidase-like,_Early_set_domain
AG1-1A	RS_AG1-1A_00006690	IPR002022	Pectate_lyase
AG1-1A	RS_AG1-1A_00006689	IPR039254	Protein_Rds1
AG1-1A	RS_AG1-1A_00001980	IPR008183	Aldose_1-/Glucose-6-phosphate_1-epimerase
AG1-1A	RS_AG1-1A_00002801	IPR008754	Peptidase_M43,_pregnancy-associated_plasma-A
AG1-1A	RS_AG1-1A_00002659	IPR008754	Peptidase_M43,_pregnancy-associated_plasma-A
AG1-1A	RS_AG1-1A_00005974	IPR005103	Glycoside_hydrolase,_family_61
AG1-1A	RS_AG1-1A_00007534	IPR013594	Dynein_heavy_chain,_domain-1
AG1-1A	RS_AG1-1A_00007534	IPR026983	Dynein_heavy_chain
AG1-1A	RS_AG1-1A_00001048	IPR006045	Cupin_1
AG1-1A	RS_AG1-1A_00001048	IPR017774	Bicupin,_oxalate_decarboxylase/oxidase
AG1-1A	RS_AG1-1A_00001046	IPR006045	Cupin_1
AG1-1A	RS_AG1-1A_00001046	IPR017774	Bicupin,_oxalate_decarboxylase/oxidase
AG1-1A	RS_AG1-1A_00006906	IPR018392	LysM_domain
AG1-1A	RS_AG1-1A_00003850	IPR000322	Glycoside_hydrolase_family_31
AG1-1A	RS_AG1-1A_00003850	IPR025887	Glycoside_hydrolase_family_31,_N-terminal_domain
AG1-1A	RS_AG1-1A_00003854	IPR000743	Glycoside_hydrolase,_family_28
AG1-1A	RS_AG1-1A_00002821	IPR001944	Glycoside_hydrolase,_family_35
AG1-1A	RS_AG1-1A_00002821	IPR018954	Beta-galactosidase,_domain_2
AG1-1A	RS_AG1-1A_00002821	IPR025300	Beta-galactosidase_jelly_roll_domain
AG1-1A	RS_AG1-1A_00002821	IPR025972	Beta-galactosidase,_domain_3
AG1-1A	RS_AG1-1A_00002821	IPR031330	Glycoside_hydrolase_35,_catalytic_domain
AG1-1A	RS_AG1-1A_00007664	IPR000757	Glycoside_hydrolase_family_16
AG1-1A	RS_AG1-1A_00004272	IPR000254	Cellulose-binding_domain,_fungal
AG1-1A	RS_AG1-1A_00007270	IPR001117	Multicopper_oxidase,_type_1
AG1-1A	RS_AG1-1A_00007270	IPR011706	Multicopper_oxidase,_type_2
AG1-1A	RS_AG1-1A_00007270	IPR011707	Multicopper_oxidase,_type_3
AG1-1A	RS_AG1-1A_00007843	IPR000209	Peptidase_S8/S53_domain
AG1-1A	RS_AG1-1A_00007843	IPR010259	Peptidase_S8_propeptide/proteinase_inhibitor_I9
AG1-1A	RS_AG1-1A_00001552	IPR000757	Glycoside_hydrolase_family_16
AG1-1A	RS_AG1-1A_00005571	IPR013126	Heat_shock_protein_70_family
AG1-1A	RS_AG1-1A_00005572	IPR002227	Tyrosinase_copper-binding_domain
AG1-1A	RS_AG1-1A_00004461	IPR001938	Thaumatin_family
AG1-1A	RS_AG1-1A_00007347	IPR014870	Domain_of_unknown_function_DUF1793
AG1-1A	RS_AG1-1A_00007347	IPR032514	Domain_of_unknown_function_DUF4965
AG1-1A	RS_AG1-1A_00007347	IPR033433	Domain_of_unknown_function_DUF5127
AG1-1A	RS_AG1-1A_00004406	IPR000719	Protein_kinase_domain
AG1-1A	RS_AG1-1A_00004406	IPR002372	Pyrrolo-quinoline_quinone_repeat
AG1-1A	RS_AG1-1A_00004406	IPR010513	KEN_domain
AG1-1A	RS_AG1-1A_00007899	IPR000834	Peptidase_M14,_carboxypeptidase_A
AG1-1A	RS_AG1-1A_00007235	IPR001002	Chitin-binding,_type_1
AG1-1A	RS_AG1-1A_00007235	IPR001223	Glycoside_hydrolase_family_18,_catalytic_domain
AG1-1A	RS_AG1-1A_00004907	IPR002022	Pectate_lyase
AG1-1A	RS_AG1-1A_00004906	IPR002022	Pectate_lyase
AG1-1A	RS_AG1-1A_00004905	IPR002022	Pectate_lyase
AG1-1A	RS_AG1-1A_00001033	IPR001563	Peptidase_S10,_serine_carboxypeptidase
AG1-1A	RS_AG1-1A_00007075	IPR000209	Peptidase_S8/S53_domain
AG1-1A	RS_AG1-1A_00007075	IPR010259	Peptidase_S8_propeptide/proteinase_inhibitor_I9
AG1-1A	RS_AG1-1A_00007074	IPR000209	Peptidase_S8/S53_domain
AG1-1A	RS_AG1-1A_00007074	IPR010259	Peptidase_S8_propeptide/proteinase_inhibitor_I9
AG1-1A	RS_AG1-1A_00007076	IPR000209	Peptidase_S8/S53_domain
AG1-1A	RS_AG1-1A_00007076	IPR010259	Peptidase_S8_propeptide/proteinase_inhibitor_I9
AG1-1A	RS_AG1-1A_00007051	IPR001842	Peptidase_M36,_fungalysin
AG1-1A	RS_AG1-1A_00007051	IPR011096	FTP_domain
AG1-1A	RS_AG1-1A_00002441	IPR000772	Ricin_B,_lectin_domain
AG1-1A	RS_AG1-1A_00003665	IPR000772	Ricin_B,_lectin_domain
AG1-1A	RS_AG1-1A_00004941	IPR019026	Peptidase_M64,_IgA
AG1-1A	RS_AG1-1A_00007992	IPR008754	Peptidase_M43,_pregnancy-associated_plasma-A
AG1-1A	RS_AG1-1A_00008450	IPR002372	Pyrrolo-quinoline_quinone_repeat
AG1-1A	RS_AG1-1A_00008450	IPR026895	ER_membrane_protein_complex_subunit_1
AG1-1A	RS_AG1-1A_00008414	IPR007484	Peptidase_M28
AG1-1A	RS_AG1-1A_00000886	IPR029463	Lysine-specific_metallo-endopeptidase
AG1-1A	RS_AG1-1A_00006784	IPR000560	Histidine_phosphatase_superfamily,_clade-2
AG1-1A	RS_AG1-1A_00000673	IPR001283	Cysteine-rich__secretory_protein-related
AG1-1A	RS_AG1-1A_00000673	IPR014044	CAP_domain
AG1-1A	RS_AG1-1A_00004766	IPR001938	Thaumatin_family
AG1-1A	RS_AG1-1A_00000611	IPR000898	Indoleamine_2,3-dioxygenase
AG1-1A	RS_AG1-1A_00000596	IPR006094	FAD_linked_oxidase,_N-terminal
AG1-1A	RS_AG1-1A_00000596	IPR012951	Berberine/berberine-like
AG1-1A	RS_AG1-1A_00000596	IPR016166	FAD-binding_domain,_PCMH-type
AG1-1A	RS_AG1-1A_00000603	IPR038955	Protein_PriA
AG1-1A	RS_AG1-1A_00007980	IPR029463	Lysine-specific_metallo-endopeptidase
AG1-1A	RS_AG1-1A_00002463	IPR002227	Tyrosinase_copper-binding_domain
AG1-1A	RS_AG1-1A_00008129	IPR000743	Glycoside_hydrolase,_family_28
AG1-1A	RS_AG1-1A_00001399	IPR010905	Glycosyl_hydrolase,_family_88
AG1-1A	RS_AG1-1A_00006574	IPR005197	Glycoside_hydrolase_family_71
AG1-1A	RS_AG1-1A_00006575	IPR000209	Peptidase_S8/S53_domain
AG1-1A	RS_AG1-1A_00006575	IPR010259	Peptidase_S8_propeptide/proteinase_inhibitor_I9
AG1-1A	RS_AG1-1A_00008213	IPR000834	Peptidase_M14,_carboxypeptidase_A
AG1-1A	RS_AG1-1A_00008213	IPR003146	Carboxypeptidase,_activation_peptide
AG1-1A	RS_AG1-1A_00006716	IPR000834	Peptidase_M14,_carboxypeptidase_A
AG1-1A	RS_AG1-1A_00006716	IPR003146	Carboxypeptidase,_activation_peptide
AG1-1A	RS_AG1-1A_00002857	IPR002022	Pectate_lyase
AG1-1A	RS_AG1-1A_00005997	IPR002022	Pectate_lyase
AG1-1A	RS_AG1-1A_00005998	IPR001223	Glycoside_hydrolase_family_18,_catalytic_domain
AG1-1A	RS_AG1-1A_00005999	IPR001223	Glycoside_hydrolase_family_18,_catalytic_domain
AG1-1A	RS_AG1-1A_00006159	IPR000743	Glycoside_hydrolase,_family_28
AG1-1A	RS_AG1-1A_00006159	IPR001330	PFTB_repeat
AG1-1A	RS_AG1-1A_00006159	IPR026872	Protein_farnesyltransferase_subunit_beta
AG1-1A	RS_AG1-1A_00006160	IPR000743	Glycoside_hydrolase,_family_28
AG1-1A	RS_AG1-1A_00006162	IPR000743	Glycoside_hydrolase,_family_28
AG1-1A	RS_AG1-1A_00006132	IPR001952	Alkaline_phosphatase
AG1-1A	RS_AG1-1A_00007163	IPR003159	Polysaccharide_lyase_family_8,_central_domain
AG1-1A	RS_AG1-1A_00007163	IPR004103	Polysaccharide_lyase_family_8,_C-terminal
AG1-1A	RS_AG1-1A_00007163	IPR012970	Polysaccharide_lyase_8,_N-terminal_alpha-helical
AG1-1A	RS_AG1-1A_00007163	IPR038970	Polysaccharide_lyase_8
AG1-1A	RS_AG1-1A_00006527	IPR009009	RlpA-like_protein,_double-psi_beta-barrel_domain
AG1-1A	RS_AG1-1A_00006526	IPR001938	Thaumatin_family
AG1-1A	RS_AG1-1A_00006870	IPR005135	Endonuclease/exonuclease/phosphatase
AG1-1A	RS_AG1-1A_00006869	IPR005135	Endonuclease/exonuclease/phosphatase
AG1-1A	RS_AG1-1A_00008032	IPR001117	Multicopper_oxidase,_type_1
AG1-1A	RS_AG1-1A_00008032	IPR011706	Multicopper_oxidase,_type_2
AG1-1A	RS_AG1-1A_00008032	IPR011707	Multicopper_oxidase,_type_3
AG1-1A	RS_AG1-1A_00008182	IPR000209	Peptidase_S8/S53_domain
AG1-1A	RS_AG1-1A_00008182	IPR010259	Peptidase_S8_propeptide/proteinase_inhibitor_I9
AG1-1A	RS_AG1-1A_00000292	IPR006035	Ureohydrolase
AG1-1A	RS_AG1-1A_00003990	IPR001547	Glycoside_hydrolase,_family_5
AG1-1A	RS_AG1-1A_00003991	IPR001547	Glycoside_hydrolase,_family_5
AG1-1A	RS_AG1-1A_00003367	IPR006045	Cupin_1
AG1-1A	RS_AG1-1A_00003367	IPR017774	Bicupin,_oxalate_decarboxylase/oxidase
AG1-1A	RS_AG1-1A_00002303	IPR007484	Peptidase_M28
AG1-1A	RS_AG1-1A_00008428	IPR000209	Peptidase_S8/S53_domain
AG1-1A	RS_AG1-1A_00008428	IPR010259	Peptidase_S8_propeptide/proteinase_inhibitor_I9
AG1-1A	RS_AG1-1A_00006826	IPR004898	Pectate_lyase_PlyH/PlyE-like
AG1-1A	RS_AG1-1A_00008449	IPR001722	Glycoside_hydrolase,_family_7
AG1-1A	RS_AG1-1A_00007126	IPR003159	Polysaccharide_lyase_family_8,_central_domain
AG1-1A	RS_AG1-1A_00007126	IPR004103	Polysaccharide_lyase_family_8,_C-terminal
AG1-1A	RS_AG1-1A_00007126	IPR012970	Polysaccharide_lyase_8,_N-terminal_alpha-helical
AG1-1A	RS_AG1-1A_00007126	IPR038970	Polysaccharide_lyase_8
AG1-1A	RS_AG1-1A_00007127	IPR003159	Polysaccharide_lyase_family_8,_central_domain
AG1-1A	RS_AG1-1A_00007127	IPR012970	Polysaccharide_lyase_8,_N-terminal_alpha-helical
AG1-1A	RS_AG1-1A_00007127	IPR038970	Polysaccharide_lyase_8
AG1-1A	RS_AG1-1A_00004861	IPR001461	Aspartic_peptidase_A1_family
AG1-1A	RS_AG1-1A_00004861	IPR033121	Peptidase_family_A1_domain
AG1-1A	RS_AG1-1A_00004860	IPR001722	Glycoside_hydrolase,_family_7
AG1-1A	RS_AG1-1A_00006498	IPR002022	Pectate_lyase
AG1-1A	RS_AG1-1A_00000216	IPR002022	Pectate_lyase
AG1-1A	RS_AG1-1A_00001118	IPR000743	Glycoside_hydrolase,_family_28
AG1-1A	RS_AG1-1A_00001128	IPR002921	Fungal_lipase-like_domain
AG1-1A	RS_AG1-1A_00003592	IPR000254	Cellulose-binding_domain,_fungal
AG1-1A	RS_AG1-1A_00003592	IPR005103	Glycoside_hydrolase,_family_61
AG1-1A	RS_AG1-1A_00001249	IPR000254	Cellulose-binding_domain,_fungal
AG1-1A	RS_AG1-1A_00001249	IPR005103	Glycoside_hydrolase,_family_61
AG1-1A	RS_AG1-1A_00007477	IPR008183	Aldose_1-/Glucose-6-phosphate_1-epimerase
AG1-1A	RS_AG1-1A_00003985	IPR008183	Aldose_1-/Glucose-6-phosphate_1-epimerase
AG1-1A	RS_AG1-1A_00003988	IPR002044	Carbohydrate_binding_module_family_20
AG1-1A	RS_AG1-1A_00003988	IPR006047	Glycosyl_hydrolase,_family_13,_catalytic_domain
AG1-1A	RS_AG1-1A_00003988	IPR006048	Alpha-amylase/branching_enzyme,_C-terminal_all_beta
AG1-1A	RS_AG1-1A_00003987	IPR006047	Glycosyl_hydrolase,_family_13,_catalytic_domain
AG1-1A	RS_AG1-1A_00003987	IPR006048	Alpha-amylase/branching_enzyme,_C-terminal_all_beta
AG1-1A	RS_AG1-1A_00006247	IPR038921	Uncharacterized_protein_YOR389W-like
AG1-1A	RS_AG1-1A_00006244	IPR008183	Aldose_1-/Glucose-6-phosphate_1-epimerase
AG1-1A	RS_AG1-1A_00001530	IPR008183	Aldose_1-/Glucose-6-phosphate_1-epimerase
AG1-1A	RS_AG1-1A_00001534	IPR001117	Multicopper_oxidase,_type_1
AG1-1A	RS_AG1-1A_00001534	IPR011706	Multicopper_oxidase,_type_2
AG1-1A	RS_AG1-1A_00001534	IPR011707	Multicopper_oxidase,_type_3
AG1-1A	RS_AG1-1A_00006459	IPR001938	Thaumatin_family
AG1-1A	RS_AG1-1A_00006458	IPR001938	Thaumatin_family
AG1-1A	RS_AG1-1A_00003436	IPR003172	MD-2-related_lipid-recognition_domain
AG1-1A	RS_AG1-1A_00003436	IPR039670	Sterol_transport_protein_NPC2-like
AG1-1A	RS_AG1-1A_00004038	IPR015364	Rhamnogalacturonase_B,_N-terminal
AG1-1A	RS_AG1-1A_00004038	IPR016590	Rhamnogalacturonase_B
AG1-1A	RS_AG1-1A_00004038	IPR029411	Rhamnogalacturonan_lyase,_domain_III
AG1-1A	RS_AG1-1A_00004038	IPR029413	Rhamnogalacturonan_lyase,_domain_II
AG1-1A	RS_AG1-1A_00007921	IPR000073	Alpha/beta_hydrolase_fold-1
AG1-1A	RS_AG1-1A_00007016	IPR002016	Haem_peroxidase
AG1-1A	RS_AG1-1A_00002631	IPR007484	Peptidase_M28
AG1-1A	RS_AG1-1A_00000156	IPR006710	Glycoside_hydrolase,_family_43
AG1-1A	RS_AG1-1A_00003356	IPR009880	Glyoxal_oxidase,_N-terminal
AG1-1A	RS_AG1-1A_00003356	IPR015202	Galactose_oxidase-like,_Early_set_domain
AG1-1A	RS_AG1-1A_00003354	IPR001461	Aspartic_peptidase_A1_family
AG1-1A	RS_AG1-1A_00003354	IPR033121	Peptidase_family_A1_domain
AG1-1A	RS_AG1-1A_00003355	IPR001461	Aspartic_peptidase_A1_family
AG1-1A	RS_AG1-1A_00003355	IPR033121	Peptidase_family_A1_domain
AG1-1A	RS_AG1-1A_00006752	IPR000209	Peptidase_S8/S53_domain
AG1-1A	RS_AG1-1A_00006752	IPR010435	Fn3-like_domain
AG1-1A	RS_AG1-1A_00002744	IPR006094	FAD_linked_oxidase,_N-terminal
AG1-1A	RS_AG1-1A_00002744	IPR012951	Berberine/berberine-like
AG1-1A	RS_AG1-1A_00002744	IPR016166	FAD-binding_domain,_PCMH-type
AG1-1A	RS_AG1-1A_00006942	IPR001623	DnaJ_domain
AG1-1A	RS_AG1-1A_00006942	IPR013026	Tetratricopeptide_repeat-containing_domain
AG1-1A	RS_AG1-1A_00006942	IPR019734	Tetratricopeptide_repeat
AG1-1A	RS_AG1-1A_00005330	IPR010259	Peptidase_S8_propeptide/proteinase_inhibitor_I9
AG1-1A	RS_AG1-1A_00005600	IPR031728	Beta-glucuronidase,_C-terminal
AG1-1A	RS_AG1-1A_00001825	IPR000172	Glucose-methanol-choline_oxidoreductase,_N-terminal
AG1-1A	RS_AG1-1A_00001825	IPR012132	Glucose-methanol-choline_oxidoreductase
AG1-1A	RS_AG1-1A_00002255	IPR000322	Glycoside_hydrolase_family_31
AG1-1A	RS_AG1-1A_00002255	IPR025887	Glycoside_hydrolase_family_31,_N-terminal_domain
AG1-1A	RS_AG1-1A_00002366	IPR001806	Small_GTPase
AG1-1A	RS_AG1-1A_00002366	IPR003578	Small_GTPase_Rho
AG1-1A	RS_AG1-1A_00002366	IPR005130	Serine_dehydratase-like,_alpha_subunit
AG1-1A	RS_AG1-1A_00002366	IPR005131	Serine_dehydratase_beta_chain
AG1-1A	RS_AG1-1A_00002366	IPR005225	Small_GTP-binding_protein_domain
AG1-1A	RS_AG1-1A_00003611	IPR024655	Uncharacterised_protein_family,_glycosyl_hydrolase_catalytic_domain
AG1-1A	RS_AG1-1A_00000919	IPR000254	Cellulose-binding_domain,_fungal
AG1-1A	RS_AG1-1A_00000919	IPR004302	Cellulose/chitin-binding_protein,_N-terminal
AG1-1A	RS_AG1-1A_00000928	IPR000560	Histidine_phosphatase_superfamily,_clade-2
AG1-1A	RS_AG1-1A_00000922	IPR002594	Glycoside_hydrolase_family_12
AG1-1A	RS_AG1-1A_00000918	IPR038921	Uncharacterized_protein_YOR389W-like
AG1-1A	RS_AG1-1A_00007857	IPR000254	Cellulose-binding_domain,_fungal
AG1-1A	RS_AG1-1A_00007857	IPR001547	Glycoside_hydrolase,_family_5
AG1-1A	RS_AG1-1A_00007856	IPR001938	Thaumatin_family
AG1-1A	RS_AG1-1A_00008252	IPR001938	Thaumatin_family
AG1-1A	RS_AG1-1A_00005203	IPR002241	Glycoside_hydrolase,_family_27
AG1-1A	RS_AG1-1A_00005203	IPR041233	Alpha_galactosidase,_C-terminal_beta_sandwich_domain
AG1-1A	RS_AG1-1A_00008375	IPR006094	FAD_linked_oxidase,_N-terminal
AG1-1A	RS_AG1-1A_00008375	IPR016166	FAD-binding_domain,_PCMH-type
AG1-1A	RS_AG1-1A_00000706	IPR000254	Cellulose-binding_domain,_fungal
AG1-1A	RS_AG1-1A_00000706	IPR001000	Glycoside_hydrolase_family_10_domain
AG1-1A	RS_AG1-1A_00005535	IPR029010	ThuA-like_domain
AG1-1A	RS_AG1-1A_00006350	IPR004625	Pyridoxine_kinase
AG1-1A	RS_AG1-1A_00006350	IPR013749	Pyridoxamine_kinase/Phosphomethylpyrimidine_kinase
AG1-1A	RS_AG1-1A_00006350	IPR033453	Glycosyl_hydrolase_family_30,_TIM-barrel_domain
AG1-1A	RS_AG1-1A_00007283	IPR000743	Glycoside_hydrolase,_family_28
AG1-1A	RS_AG1-1A_00004553	IPR002509	NodB_homology_domain
AG1-1A	RS_AG1-1A_00001092	IPR001461	Aspartic_peptidase_A1_family
AG1-1A	RS_AG1-1A_00001092	IPR033121	Peptidase_family_A1_domain
AG1-1A	RS_AG1-1A_00005725	IPR000254	Cellulose-binding_domain,_fungal
AG1-1A	RS_AG1-1A_00005725	IPR005103	Glycoside_hydrolase,_family_61
AG1-1A	RS_AG1-1A_00008118	IPR006047	Glycosyl_hydrolase,_family_13,_catalytic_domain
AG1-1A	RS_AG1-1A_00008118	IPR006048	Alpha-amylase/branching_enzyme,_C-terminal_all_beta
AG1-1A	RS_AG1-1A_00006848	IPR002227	Tyrosinase_copper-binding_domain
AG1-1A	RS_AG1-1A_00008033	IPR003154	S1/P1_nuclease
AG1-1A	RS_AG1-1A_00001911	IPR008754	Peptidase_M43,_pregnancy-associated_plasma-A
AG1-1A	RS_AG1-1A_00003881	IPR009880	Glyoxal_oxidase,_N-terminal
AG1-1A	RS_AG1-1A_00003881	IPR015202	Galactose_oxidase-like,_Early_set_domain
AG1-1A	RS_AG1-1A_00003458	IPR008427	Extracellular_membrane_protein,_CFEM_domain
AG1-1A	RS_AG1-1A_00007539	IPR023631	Amidase_signature_domain
AG1-1A	RS_AG1-1A_00000068	IPR029463	Lysine-specific_metallo-endopeptidase
AG1-1A	RS_AG1-1A_00000076	IPR029463	Lysine-specific_metallo-endopeptidase
AG1-1A	RS_AG1-1A_00001796	IPR001283	Cysteine-rich__secretory_protein-related
AG1-1A	RS_AG1-1A_00001796	IPR014044	CAP_domain
AG1-1A	RS_AG1-1A_00005300	IPR000743	Glycoside_hydrolase,_family_28
AG1-1A	RS_AG1-1A_00000751	IPR001842	Peptidase_M36,_fungalysin
AG1-1A	RS_AG1-1A_00000751	IPR011096	FTP_domain
AG1-1A	RS_AG1-1A_00000350	IPR024370	PBP_domain
AG1-1A	RS_AG1-1A_00000345	IPR000254	Cellulose-binding_domain,_fungal
AG1-1A	RS_AG1-1A_00000345	IPR010126	Esterase,_PHB_depolymerase
AG1-1A	RS_AG1-1A_00000346	IPR010126	Esterase,_PHB_depolymerase
AG1-1A	RS_AG1-1A_00002568	IPR007484	Peptidase_M28
AG1-1A	RS_AG1-1A_00003334	IPR000209	Peptidase_S8/S53_domain
AG1-1A	RS_AG1-1A_00003334	IPR010259	Peptidase_S8_propeptide/proteinase_inhibitor_I9
AG1-1A	RS_AG1-1A_00005814	IPR001117	Multicopper_oxidase,_type_1
AG1-1A	RS_AG1-1A_00005814	IPR011706	Multicopper_oxidase,_type_2
AG1-1A	RS_AG1-1A_00005814	IPR011707	Multicopper_oxidase,_type_3
AG1-1A	RS_AG1-1A_00000121	IPR001701	Glycoside_hydrolase_family_9
AG1-1A	RS_AG1-1A_00000122	IPR001701	Glycoside_hydrolase_family_9
AG1-1A	RS_AG1-1A_00007726	IPR001701	Glycoside_hydrolase_family_9
AG1-1A	RS_AG1-1A_00004990	IPR002227	Tyrosinase_copper-binding_domain
AG1-1A	RS_AG1-1A_00004993	IPR006094	FAD_linked_oxidase,_N-terminal
AG1-1A	RS_AG1-1A_00004993	IPR012951	Berberine/berberine-like
AG1-1A	RS_AG1-1A_00004993	IPR016166	FAD-binding_domain,_PCMH-type
AG1-1A	RS_AG1-1A_00004992	IPR006710	Glycoside_hydrolase,_family_43
AG1-1A	RS_AG1-1A_00004989	IPR002227	Tyrosinase_copper-binding_domain
AG1-1A	RS_AG1-1A_00004991	IPR006094	FAD_linked_oxidase,_N-terminal
AG1-1A	RS_AG1-1A_00004991	IPR012951	Berberine/berberine-like
AG1-1A	RS_AG1-1A_00004991	IPR016166	FAD-binding_domain,_PCMH-type
AG1-1A	RS_AG1-1A_00003886	IPR024655	Uncharacterised_protein_family,_glycosyl_hydrolase_catalytic_domain
AG1-1A	RS_AG1-1A_00007644	IPR002889	Carbohydrate-binding_WSC
AG1-1A	RS_AG1-1A_00007644	IPR009880	Glyoxal_oxidase,_N-terminal
AG1-1A	RS_AG1-1A_00000719	IPR001764	Glycoside_hydrolase,_family_3,_N-terminal
AG1-1A	RS_AG1-1A_00000719	IPR002772	Glycoside_hydrolase_family_3_C-terminal_domain
AG1-1A	RS_AG1-1A_00000719	IPR026891	Fibronectin_type_III-like_domain
AG1-1A	RS_AG1-1A_00003813	IPR002509	NodB_homology_domain
AG1-1A	RS_AG1-1A_00004542	IPR008427	Extracellular_membrane_protein,_CFEM_domain
AG1-1A	RS_AG1-1A_00001777	IPR001842	Peptidase_M36,_fungalysin
AG1-1A	RS_AG1-1A_00001777	IPR011096	FTP_domain
AG1-1A	RS_AG1-1A_00001271	IPR001424	Superoxide_dismutase,_copper/zinc_binding_domain
AG1-1A	RS_AG1-1A_00001271	IPR024134	Superoxide_dismutase_(Cu/Zn)_/_superoxide_dismutase_copper_chaperone
AG1-1A	RS_AG1-1A_00007882	IPR001461	Aspartic_peptidase_A1_family
AG1-1A	RS_AG1-1A_00007882	IPR033121	Peptidase_family_A1_domain
AG1-1A	RS_AG1-1A_00007489	IPR000330	SNF2-related,_N-terminal_domain
AG1-1A	RS_AG1-1A_00007489	IPR001650	Helicase,_C-terminal
AG1-1A	RS_AG1-1A_00007489	IPR014001	Helicase_superfamily_1/2,_ATP-binding_domain
AG1-1A	RS_AG1-1A_00007238	IPR000330	SNF2-related,_N-terminal_domain
AG1-1A	RS_AG1-1A_00007238	IPR001650	Helicase,_C-terminal
AG1-1A	RS_AG1-1A_00007238	IPR014001	Helicase_superfamily_1/2,_ATP-binding_domain
AG1-1A	RS_AG1-1A_00005594	IPR000330	SNF2-related,_N-terminal_domain
AG1-1A	RS_AG1-1A_00005594	IPR001650	Helicase,_C-terminal
AG1-1A	RS_AG1-1A_00005594	IPR014001	Helicase_superfamily_1/2,_ATP-binding_domain
AG1-1A	RS_AG1-1A_00003443	IPR012878	Beta-L-arabinofuranosidase,_GH127
AG1-1A	RS_AG1-1A_00001300	IPR000070	Pectinesterase,_catalytic
AG1-1A	RS_AG1-1A_00001301	IPR000070	Pectinesterase,_catalytic
AG1-1A	RS_AG1-1A_00001302	IPR000070	Pectinesterase,_catalytic
AG1-1A	RS_AG1-1A_00007779	IPR023631	Amidase_signature_domain
AG1-1B	RS_AG1-1B_00001535	IPR001547	Glycoside_hydrolase,_family_5
AG1-1B	RS_AG1-1B_00001534	IPR008397	Alginate_lyase_domain
AG1-1B	RS_AG1-1B_00001529	IPR031728	Beta-glucuronidase,_C-terminal
AG1-1B	RS_AG1-1B_00001566	IPR001842	Peptidase_M36,_fungalysin
AG1-1B	RS_AG1-1B_00001568	IPR001842	Peptidase_M36,_fungalysin
AG1-1B	RS_AG1-1B_00001568	IPR011096	FTP_domain
AG1-1B	RS_AG1-1B_00001564	IPR004898	Pectate_lyase_PlyH/PlyE-like
AG1-1B	RS_AG1-1B_00006942	IPR006094	FAD_linked_oxidase,_N-terminal
AG1-1B	RS_AG1-1B_00006942	IPR012951	Berberine/berberine-like
AG1-1B	RS_AG1-1B_00006942	IPR016166	FAD-binding_domain,_PCMH-type
AG1-1B	RS_AG1-1B_00002298	IPR001461	Aspartic_peptidase_A1_family
AG1-1B	RS_AG1-1B_00002298	IPR033121	Peptidase_family_A1_domain
AG1-1B	RS_AG1-1B_00002287	IPR018803	Putative_stress-responsive_protein
AG1-1B	RS_AG1-1B_00002278	IPR039448	Right_handed_beta_helix_domain
AG1-1B	RS_AG1-1B_00002258	IPR002509	NodB_homology_domain
AG1-1B	RS_AG1-1B_00002295	IPR003172	MD-2-related_lipid-recognition_domain
AG1-1B	RS_AG1-1B_00002295	IPR039670	Sterol_transport_protein_NPC2-like
AG1-1B	RS_AG1-1B_00006694	IPR001842	Peptidase_M36,_fungalysin
AG1-1B	RS_AG1-1B_00006694	IPR011096	FTP_domain
AG1-1B	RS_AG1-1B_00006524	IPR016288	1,_4-beta_cellobiohydrolase
AG1-1B	RS_AG1-1B_00006520	IPR001117	Multicopper_oxidase,_type_1
AG1-1B	RS_AG1-1B_00006520	IPR011706	Multicopper_oxidase,_type_2
AG1-1B	RS_AG1-1B_00006520	IPR011707	Multicopper_oxidase,_type_3
AG1-1B	RS_AG1-1B_00005616	IPR038885	Phospholipase_B1,_membrane-associated
AG1-1B	RS_AG1-1B_00005644	IPR021476	Egh16-like_virulence_factor
AG1-1B	RS_AG1-1B_00006716	IPR029463	Lysine-specific_metallo-endopeptidase
AG1-1B	RS_AG1-1B_00006717	IPR029463	Lysine-specific_metallo-endopeptidase
AG1-1B	RS_AG1-1B_00006958	IPR001139	Glycoside_hydrolase_family_30
AG1-1B	RS_AG1-1B_00006958	IPR033453	Glycosyl_hydrolase_family_30,_TIM-barrel_domain
AG1-1B	RS_AG1-1B_00003378	IPR010905	Glycosyl_hydrolase,_family_88
AG1-1B	RS_AG1-1B_00003394	IPR001117	Multicopper_oxidase,_type_1
AG1-1B	RS_AG1-1B_00003394	IPR011706	Multicopper_oxidase,_type_2
AG1-1B	RS_AG1-1B_00003370	IPR000675	Cutinase/acetylxylan_esterase
AG1-1B	RS_AG1-1B_00003392	IPR001087	GDSL_lipase/esterase
AG1-1B	RS_AG1-1B_00003390	IPR001223	Glycoside_hydrolase_family_18,_catalytic_domain
AG1-1B	RS_AG1-1B_00003391	IPR001223	Glycoside_hydrolase_family_18,_catalytic_domain
AG1-1B	RS_AG1-1B_00005047	IPR003172	MD-2-related_lipid-recognition_domain
AG1-1B	RS_AG1-1B_00005047	IPR039670	Sterol_transport_protein_NPC2-like
AG1-1B	RS_AG1-1B_00007232	IPR011089	Domain_of_unknown_function_DUF1524
AG1-1B	RS_AG1-1B_00007231	IPR011089	Domain_of_unknown_function_DUF1524
AG1-1B	RS_AG1-1B_00006304	IPR024655	Uncharacterised_protein_family,_glycosyl_hydrolase_catalytic_domain
AG1-1B	RS_AG1-1B_00007224	IPR001842	Peptidase_M36,_fungalysin
AG1-1B	RS_AG1-1B_00007224	IPR011096	FTP_domain
AG1-1B	RS_AG1-1B_00004871	IPR000209	Peptidase_S8/S53_domain
AG1-1B	RS_AG1-1B_00004871	IPR010259	Peptidase_S8_propeptide/proteinase_inhibitor_I9
AG1-1B	RS_AG1-1B_00003067	IPR000743	Glycoside_hydrolase,_family_28
AG1-1B	RS_AG1-1B_00003091	IPR003154	S1/P1_nuclease
AG1-1B	RS_AG1-1B_00003081	IPR004898	Pectate_lyase_PlyH/PlyE-like
AG1-1B	RS_AG1-1B_00003088	IPR000254	Cellulose-binding_domain,_fungal
AG1-1B	RS_AG1-1B_00003088	IPR001547	Glycoside_hydrolase,_family_5
AG1-1B	RS_AG1-1B_00003075	IPR008754	Peptidase_M43,_pregnancy-associated_plasma-A
AG1-1B	RS_AG1-1B_00003076	IPR000743	Glycoside_hydrolase,_family_28
AG1-1B	RS_AG1-1B_00003072	IPR002227	Tyrosinase_copper-binding_domain
AG1-1B	RS_AG1-1B_00003802	IPR002921	Fungal_lipase-like_domain
AG1-1B	RS_AG1-1B_00003801	IPR002921	Fungal_lipase-like_domain
AG1-1B	RS_AG1-1B_00007251	IPR002921	Fungal_lipase-like_domain
AG1-1B	RS_AG1-1B_00006677	IPR001764	Glycoside_hydrolase,_family_3,_N-terminal
AG1-1B	RS_AG1-1B_00006677	IPR002772	Glycoside_hydrolase_family_3_C-terminal_domain
AG1-1B	RS_AG1-1B_00006677	IPR026891	Fibronectin_type_III-like_domain
AG1-1B	RS_AG1-1B_00005700	IPR004898	Pectate_lyase_PlyH/PlyE-like
AG1-1B	RS_AG1-1B_00002128	IPR006094	FAD_linked_oxidase,_N-terminal
AG1-1B	RS_AG1-1B_00002128	IPR012951	Berberine/berberine-like
AG1-1B	RS_AG1-1B_00002128	IPR016166	FAD-binding_domain,_PCMH-type
AG1-1B	RS_AG1-1B_00002144	IPR004898	Pectate_lyase_PlyH/PlyE-like
AG1-1B	RS_AG1-1B_00006266	IPR000209	Peptidase_S8/S53_domain
AG1-1B	RS_AG1-1B_00006266	IPR010259	Peptidase_S8_propeptide/proteinase_inhibitor_I9
AG1-1B	RS_AG1-1B_00006265	IPR008754	Peptidase_M43,_pregnancy-associated_plasma-A
AG1-1B	RS_AG1-1B_00006267	IPR008754	Peptidase_M43,_pregnancy-associated_plasma-A
AG1-1B	RS_AG1-1B_00003685	IPR001547	Glycoside_hydrolase,_family_5
AG1-1B	RS_AG1-1B_00003682	IPR001547	Glycoside_hydrolase,_family_5
AG1-1B	RS_AG1-1B_00003660	IPR000254	Cellulose-binding_domain,_fungal
AG1-1B	RS_AG1-1B_00003660	IPR001000	Glycoside_hydrolase_family_10_domain
AG1-1B	RS_AG1-1B_00005398	IPR002022	Pectate_lyase
AG1-1B	RS_AG1-1B_00006971	IPR039254	Protein_Rds1
AG1-1B	RS_AG1-1B_00006072	IPR002227	Tyrosinase_copper-binding_domain
AG1-1B	RS_AG1-1B_00006907	IPR005103	Glycoside_hydrolase,_family_61
AG1-1B	RS_AG1-1B_00005982	IPR010497	Epoxide_hydrolase,_N-terminal
AG1-1B	RS_AG1-1B_00005980	IPR010497	Epoxide_hydrolase,_N-terminal
AG1-1B	RS_AG1-1B_00005981	IPR005151	Tail_specific_protease
AG1-1B	RS_AG1-1B_00005974	IPR005151	Tail_specific_protease
AG1-1B	RS_AG1-1B_00005539	IPR001842	Peptidase_M36,_fungalysin
AG1-1B	RS_AG1-1B_00005539	IPR011096	FTP_domain
AG1-1B	RS_AG1-1B_00005542	IPR001944	Glycoside_hydrolase,_family_35
AG1-1B	RS_AG1-1B_00005542	IPR031330	Glycoside_hydrolase_35,_catalytic_domain
AG1-1B	RS_AG1-1B_00002856	IPR008754	Peptidase_M43,_pregnancy-associated_plasma-A
AG1-1B	RS_AG1-1B_00002857	IPR000262	FMN-dependent_dehydrogenase
AG1-1B	RS_AG1-1B_00002857	IPR037396	FMN_hydroxy_acid_dehydrogenase_domain
AG1-1B	RS_AG1-1B_00002872	IPR004898	Pectate_lyase_PlyH/PlyE-like
AG1-1B	RS_AG1-1B_00002877	IPR004898	Pectate_lyase_PlyH/PlyE-like
AG1-1B	RS_AG1-1B_00002876	IPR004898	Pectate_lyase_PlyH/PlyE-like
AG1-1B	RS_AG1-1B_00005326	IPR004898	Pectate_lyase_PlyH/PlyE-like
AG1-1B	RS_AG1-1B_00005317	IPR004045	Glutathione_S-transferase,_N-terminal
AG1-1B	RS_AG1-1B_00005317	IPR004046	Glutathione_S-transferase,_C-terminal
AG1-1B	RS_AG1-1B_00005317	IPR010987	Glutathione_S-transferase,_C-terminal-like
AG1-1B	RS_AG1-1B_00003984	IPR011613	GH15-like_domain
AG1-1B	RS_AG1-1B_00007141	IPR002921	Fungal_lipase-like_domain
AG1-1B	RS_AG1-1B_00005227	IPR000070	Pectinesterase,_catalytic
AG1-1B	RS_AG1-1B_00005226	IPR000254	Cellulose-binding_domain,_fungal
AG1-1B	RS_AG1-1B_00005226	IPR005103	Glycoside_hydrolase,_family_61
AG1-1B	RS_AG1-1B_00006365	IPR000719	Protein_kinase_domain
AG1-1B	RS_AG1-1B_00006365	IPR002372	Pyrrolo-quinoline_quinone_repeat
AG1-1B	RS_AG1-1B_00006365	IPR010513	KEN_domain
AG1-1B	RS_AG1-1B_00003611	IPR013766	Thioredoxin_domain
AG1-1B	RS_AG1-1B_00003708	IPR000772	Ricin_B,_lectin_domain
AG1-1B	RS_AG1-1B_00004020	IPR000172	Glucose-methanol-choline_oxidoreductase,_N-terminal
AG1-1B	RS_AG1-1B_00004020	IPR007867	Glucose-methanol-choline_oxidoreductase,_C-terminal
AG1-1B	RS_AG1-1B_00004020	IPR012132	Glucose-methanol-choline_oxidoreductase
AG1-1B	RS_AG1-1B_00004799	IPR008258	Transglycosylase_SLT_domain_1
AG1-1B	RS_AG1-1B_00004798	IPR008258	Transglycosylase_SLT_domain_1
AG1-1B	RS_AG1-1B_00004795	IPR006045	Cupin_1
AG1-1B	RS_AG1-1B_00004795	IPR017774	Bicupin,_oxalate_decarboxylase/oxidase
AG1-1B	RS_AG1-1B_00004793	IPR006045	Cupin_1
AG1-1B	RS_AG1-1B_00004793	IPR017774	Bicupin,_oxalate_decarboxylase/oxidase
AG1-1B	RS_AG1-1B_00006276	IPR000172	Glucose-methanol-choline_oxidoreductase,_N-terminal
AG1-1B	RS_AG1-1B_00006276	IPR007867	Glucose-methanol-choline_oxidoreductase,_C-terminal
AG1-1B	RS_AG1-1B_00006276	IPR012132	Glucose-methanol-choline_oxidoreductase
AG1-1B	RS_AG1-1B_00006275	IPR001764	Glycoside_hydrolase,_family_3,_N-terminal
AG1-1B	RS_AG1-1B_00006275	IPR002772	Glycoside_hydrolase_family_3_C-terminal_domain
AG1-1B	RS_AG1-1B_00006275	IPR026891	Fibronectin_type_III-like_domain
AG1-1B	RS_AG1-1B_00006274	IPR001764	Glycoside_hydrolase,_family_3,_N-terminal
AG1-1B	RS_AG1-1B_00006274	IPR002772	Glycoside_hydrolase_family_3_C-terminal_domain
AG1-1B	RS_AG1-1B_00006274	IPR026891	Fibronectin_type_III-like_domain
AG1-1B	RS_AG1-1B_00003834	IPR002241	Glycoside_hydrolase,_family_27
AG1-1B	RS_AG1-1B_00003834	IPR041233	Alpha_galactosidase,_C-terminal_beta_sandwich_domain
AG1-1B	RS_AG1-1B_00004250	IPR000675	Cutinase/acetylxylan_esterase
AG1-1B	RS_AG1-1B_00003871	IPR001661	Glycoside_hydrolase,_family_37
AG1-1B	RS_AG1-1B_00003865	IPR000070	Pectinesterase,_catalytic
AG1-1B	RS_AG1-1B_00003870	IPR009880	Glyoxal_oxidase,_N-terminal
AG1-1B	RS_AG1-1B_00003870	IPR015202	Galactose_oxidase-like,_Early_set_domain
AG1-1B	RS_AG1-1B_00005506	IPR002509	NodB_homology_domain
AG1-1B	RS_AG1-1B_00005507	IPR000560	Histidine_phosphatase_superfamily,_clade-2
AG1-1B	RS_AG1-1B_00005502	IPR001461	Aspartic_peptidase_A1_family
AG1-1B	RS_AG1-1B_00005502	IPR033121	Peptidase_family_A1_domain
AG1-1B	RS_AG1-1B_00004147	IPR003305	Carbohydrate-binding,_CenC-like
AG1-1B	RS_AG1-1B_00004147	IPR010720	Alpha-L-arabinofuranosidase,_C-terminal
AG1-1B	RS_AG1-1B_00004134	IPR000254	Cellulose-binding_domain,_fungal
AG1-1B	RS_AG1-1B_00004134	IPR001000	Glycoside_hydrolase_family_10_domain
AG1-1B	RS_AG1-1B_00004135	IPR000254	Cellulose-binding_domain,_fungal
AG1-1B	RS_AG1-1B_00004135	IPR001000	Glycoside_hydrolase_family_10_domain
AG1-1B	RS_AG1-1B_00006980	IPR013595	Peptidase_S33_tripeptidyl_aminopeptidase-like,_C-terminal
AG1-1B	RS_AG1-1B_00004775	IPR000254	Cellulose-binding_domain,_fungal
AG1-1B	RS_AG1-1B_00004775	IPR001722	Glycoside_hydrolase,_family_7
AG1-1B	RS_AG1-1B_00004785	IPR002594	Glycoside_hydrolase_family_12
AG1-1B	RS_AG1-1B_00006760	IPR006094	FAD_linked_oxidase,_N-terminal
AG1-1B	RS_AG1-1B_00006760	IPR012951	Berberine/berberine-like
AG1-1B	RS_AG1-1B_00006760	IPR016166	FAD-binding_domain,_PCMH-type
AG1-1B	RS_AG1-1B_00007071	IPR011089	Domain_of_unknown_function_DUF1524
AG1-1B	RS_AG1-1B_00004361	IPR009038	GOLD_domain
AG1-1B	RS_AG1-1B_00004361	IPR015720	TMP21-related
AG1-1B	RS_AG1-1B_00004356	IPR005103	Glycoside_hydrolase,_family_61
AG1-1B	RS_AG1-1B_00002460	IPR001338	Hydrophobin
AG1-1B	RS_AG1-1B_00002433	IPR001722	Glycoside_hydrolase,_family_7
AG1-1B	RS_AG1-1B_00002475	IPR001568	Ribonuclease_T2-like
AG1-1B	RS_AG1-1B_00006865	IPR003159	Polysaccharide_lyase_family_8,_central_domain
AG1-1B	RS_AG1-1B_00006865	IPR004103	Polysaccharide_lyase_family_8,_C-terminal
AG1-1B	RS_AG1-1B_00006865	IPR012970	Polysaccharide_lyase_8,_N-terminal_alpha-helical
AG1-1B	RS_AG1-1B_00006865	IPR038970	Polysaccharide_lyase_8
AG1-1B	RS_AG1-1B_00007079	IPR000254	Cellulose-binding_domain,_fungal
AG1-1B	RS_AG1-1B_00007079	IPR005103	Glycoside_hydrolase,_family_61
AG1-1B	RS_AG1-1B_00004169	IPR000254	Cellulose-binding_domain,_fungal
AG1-1B	RS_AG1-1B_00004169	IPR005103	Glycoside_hydrolase,_family_61
AG1-1B	RS_AG1-1B_00003892	IPR000254	Cellulose-binding_domain,_fungal
AG1-1B	RS_AG1-1B_00003906	IPR002241	Glycoside_hydrolase,_family_27
AG1-1B	RS_AG1-1B_00003906	IPR041233	Alpha_galactosidase,_C-terminal_beta_sandwich_domain
AG1-1B	RS_AG1-1B_00003903	IPR001461	Aspartic_peptidase_A1_family
AG1-1B	RS_AG1-1B_00003903	IPR033121	Peptidase_family_A1_domain
AG1-1B	RS_AG1-1B_00003897	IPR001461	Aspartic_peptidase_A1_family
AG1-1B	RS_AG1-1B_00003897	IPR033121	Peptidase_family_A1_domain
AG1-1B	RS_AG1-1B_00003888	IPR001461	Aspartic_peptidase_A1_family
AG1-1B	RS_AG1-1B_00003888	IPR033121	Peptidase_family_A1_domain
AG1-1B	RS_AG1-1B_00003896	IPR001461	Aspartic_peptidase_A1_family
AG1-1B	RS_AG1-1B_00003896	IPR033121	Peptidase_family_A1_domain
AG1-1B	RS_AG1-1B_00004287	IPR002828	Survival_protein_SurE-like_phosphatase/nucleotidase
AG1-1B	RS_AG1-1B_00002830	IPR000073	Alpha/beta_hydrolase_fold-1
AG1-1B	RS_AG1-1B_00002831	IPR000073	Alpha/beta_hydrolase_fold-1
AG1-1B	RS_AG1-1B_00002832	IPR022742	Serine_aminopeptidase,_S33
AG1-1B	RS_AG1-1B_00006550	IPR001938	Thaumatin_family
AG1-1B	RS_AG1-1B_00006198	IPR015366	Peptidase_S53,_activation_domain
AG1-1B	RS_AG1-1B_00006198	IPR030400	Sedolisin_domain
AG1-1B	RS_AG1-1B_00005784	IPR000722	RNA_polymerase,_alpha_subunit
AG1-1B	RS_AG1-1B_00005784	IPR007066	RNA_polymerase_Rpb1,_domain_3
AG1-1B	RS_AG1-1B_00005784	IPR007080	RNA_polymerase_Rpb1,_domain_1
AG1-1B	RS_AG1-1B_00005784	IPR007081	RNA_polymerase_Rpb1,_domain_5
AG1-1B	RS_AG1-1B_00005784	IPR007083	RNA_polymerase_Rpb1,_domain_4
AG1-1B	RS_AG1-1B_00005784	IPR015699	DNA-directed_RNA_pol_I,_largest_subunit
AG1-1B	RS_AG1-1B_00003488	IPR001283	Cysteine-rich__secretory_protein-related
AG1-1B	RS_AG1-1B_00003488	IPR014044	CAP_domain
AG1-1B	RS_AG1-1B_00003470	IPR001547	Glycoside_hydrolase,_family_5
AG1-1B	RS_AG1-1B_00003464	IPR001547	Glycoside_hydrolase,_family_5
AG1-1B	RS_AG1-1B_00003467	IPR001547	Glycoside_hydrolase,_family_5
AG1-1B	RS_AG1-1B_00006734	IPR000782	FAS1_domain
AG1-1B	RS_AG1-1B_00006732	IPR000209	Peptidase_S8/S53_domain
AG1-1B	RS_AG1-1B_00006732	IPR010259	Peptidase_S8_propeptide/proteinase_inhibitor_I9
AG1-1B	RS_AG1-1B_00006733	IPR000209	Peptidase_S8/S53_domain
AG1-1B	RS_AG1-1B_00006733	IPR010259	Peptidase_S8_propeptide/proteinase_inhibitor_I9
AG1-1B	RS_AG1-1B_00006731	IPR000209	Peptidase_S8/S53_domain
AG1-1B	RS_AG1-1B_00006731	IPR010259	Peptidase_S8_propeptide/proteinase_inhibitor_I9
AG1-1B	RS_AG1-1B_00000543	IPR009880	Glyoxal_oxidase,_N-terminal
AG1-1B	RS_AG1-1B_00000543	IPR015202	Galactose_oxidase-like,_Early_set_domain
AG1-1B	RS_AG1-1B_00000596	IPR001563	Peptidase_S10,_serine_carboxypeptidase
AG1-1B	RS_AG1-1B_00000615	IPR001563	Peptidase_S10,_serine_carboxypeptidase
AG1-1B	RS_AG1-1B_00000636	IPR018466	Kre9/Knh1_family
AG1-1B	RS_AG1-1B_00007140	IPR001461	Aspartic_peptidase_A1_family
AG1-1B	RS_AG1-1B_00007140	IPR033121	Peptidase_family_A1_domain
AG1-1B	RS_AG1-1B_00004620	IPR002509	NodB_homology_domain
AG1-1B	RS_AG1-1B_00001813	IPR002022	Pectate_lyase
AG1-1B	RS_AG1-1B_00007019	IPR015364	Rhamnogalacturonase_B,_N-terminal
AG1-1B	RS_AG1-1B_00007019	IPR016590	Rhamnogalacturonase_B
AG1-1B	RS_AG1-1B_00007019	IPR029411	Rhamnogalacturonan_lyase,_domain_III
AG1-1B	RS_AG1-1B_00007019	IPR029413	Rhamnogalacturonan_lyase,_domain_II
AG1-1B	RS_AG1-1B_00002762	IPR001087	GDSL_lipase/esterase
AG1-1B	RS_AG1-1B_00002784	IPR002022	Pectate_lyase
AG1-1B	RS_AG1-1B_00002778	IPR008427	Extracellular_membrane_protein,_CFEM_domain
AG1-1B	RS_AG1-1B_00002760	IPR001117	Multicopper_oxidase,_type_1
AG1-1B	RS_AG1-1B_00002760	IPR011706	Multicopper_oxidase,_type_2
AG1-1B	RS_AG1-1B_00002760	IPR011707	Multicopper_oxidase,_type_3
AG1-1B	RS_AG1-1B_00002763	IPR015364	Rhamnogalacturonase_B,_N-terminal
AG1-1B	RS_AG1-1B_00002763	IPR016590	Rhamnogalacturonase_B
AG1-1B	RS_AG1-1B_00002763	IPR029411	Rhamnogalacturonan_lyase,_domain_III
AG1-1B	RS_AG1-1B_00002763	IPR029413	Rhamnogalacturonan_lyase,_domain_II
AG1-1B	RS_AG1-1B_00007174	IPR033433	Domain_of_unknown_function_DUF5127
AG1-1B	RS_AG1-1B_00006687	IPR000743	Glycoside_hydrolase,_family_28
AG1-1B	RS_AG1-1B_00006688	IPR006045	Cupin_1
AG1-1B	RS_AG1-1B_00006688	IPR017774	Bicupin,_oxalate_decarboxylase/oxidase
AG1-1B	RS_AG1-1B_00004215	IPR005103	Glycoside_hydrolase,_family_61
AG1-1B	RS_AG1-1B_00006067	IPR029463	Lysine-specific_metallo-endopeptidase
AG1-1B	RS_AG1-1B_00006068	IPR005103	Glycoside_hydrolase,_family_61
AG1-1B	RS_AG1-1B_00006066	IPR000254	Cellulose-binding_domain,_fungal
AG1-1B	RS_AG1-1B_00006066	IPR005103	Glycoside_hydrolase,_family_61
AG1-1B	RS_AG1-1B_00006063	IPR001461	Aspartic_peptidase_A1_family
AG1-1B	RS_AG1-1B_00006063	IPR033121	Peptidase_family_A1_domain
AG1-1B	RS_AG1-1B_00004814	IPR013830	SGNH_hydrolase-type_esterase_domain
AG1-1B	RS_AG1-1B_00004814	IPR037459	Rhamnogalacturonan_acetylesterase_RhgT-like
AG1-1B	RS_AG1-1B_00004821	IPR001461	Aspartic_peptidase_A1_family
AG1-1B	RS_AG1-1B_00004821	IPR033121	Peptidase_family_A1_domain
AG1-1B	RS_AG1-1B_00006653	IPR010905	Glycosyl_hydrolase,_family_88
AG1-1B	RS_AG1-1B_00007111	IPR001842	Peptidase_M36,_fungalysin
AG1-1B	RS_AG1-1B_00007111	IPR011096	FTP_domain
AG1-1B	RS_AG1-1B_00005510	IPR000254	Cellulose-binding_domain,_fungal
AG1-1B	RS_AG1-1B_00005510	IPR001722	Glycoside_hydrolase,_family_7
AG1-1B	RS_AG1-1B_00005509	IPR000627	Intradiol_ring-cleavage_dioxygenase,_C-terminal
AG1-1B	RS_AG1-1B_00003572	IPR000254	Cellulose-binding_domain,_fungal
AG1-1B	RS_AG1-1B_00003572	IPR005103	Glycoside_hydrolase,_family_61
AG1-1B	RS_AG1-1B_00003571	IPR005103	Glycoside_hydrolase,_family_61
AG1-1B	RS_AG1-1B_00007045	IPR001117	Multicopper_oxidase,_type_1
AG1-1B	RS_AG1-1B_00007045	IPR011706	Multicopper_oxidase,_type_2
AG1-1B	RS_AG1-1B_00007045	IPR011707	Multicopper_oxidase,_type_3
AG1-1B	RS_AG1-1B_00006863	IPR000172	Glucose-methanol-choline_oxidoreductase,_N-terminal
AG1-1B	RS_AG1-1B_00006863	IPR007867	Glucose-methanol-choline_oxidoreductase,_C-terminal
AG1-1B	RS_AG1-1B_00006863	IPR012132	Glucose-methanol-choline_oxidoreductase
AG1-1B	RS_AG1-1B_00006496	IPR000209	Peptidase_S8/S53_domain
AG1-1B	RS_AG1-1B_00006497	IPR000209	Peptidase_S8/S53_domain
AG1-1B	RS_AG1-1B_00000168	IPR006710	Glycoside_hydrolase,_family_43
AG1-1B	RS_AG1-1B_00000190	IPR006710	Glycoside_hydrolase,_family_43
AG1-1B	RS_AG1-1B_00000202	IPR002022	Pectate_lyase
AG1-1B	RS_AG1-1B_00000211	IPR000757	Glycoside_hydrolase_family_16
AG1-1B	RS_AG1-1B_00000233	IPR019236	Domain_of_unknown_function_DUF2183
AG1-1B	RS_AG1-1B_00000229	IPR008313	Metal-independent_alpha-mannosidase
AG1-1B	RS_AG1-1B_00000232	IPR008313	Metal-independent_alpha-mannosidase
AG1-1B	RS_AG1-1B_00000266	IPR008313	Metal-independent_alpha-mannosidase
AG1-1B	RS_AG1-1B_00005480	IPR005103	Glycoside_hydrolase,_family_61
AG1-1B	RS_AG1-1B_00007269	IPR000334	Glycoside_hydrolase,_family_45
AG1-1B	RS_AG1-1B_00006151	IPR001117	Multicopper_oxidase,_type_1
AG1-1B	RS_AG1-1B_00006151	IPR011706	Multicopper_oxidase,_type_2
AG1-1B	RS_AG1-1B_00006151	IPR011707	Multicopper_oxidase,_type_3
AG1-1B	RS_AG1-1B_00006147	IPR000757	Glycoside_hydrolase_family_16
AG1-1B	RS_AG1-1B_00007084	IPR000782	FAS1_domain
AG1-1B	RS_AG1-1B_00001925	IPR027372	Phytase-like_domain
AG1-1B	RS_AG1-1B_00006895	IPR000322	Glycoside_hydrolase_family_31
AG1-1B	RS_AG1-1B_00006895	IPR025887	Glycoside_hydrolase_family_31,_N-terminal_domain
AG1-1B	RS_AG1-1B_00006895	IPR031727	Galactose_mutarotase,_N-terminal_barrel
AG1-1B	RS_AG1-1B_00003323	IPR014870	Domain_of_unknown_function_DUF1793
AG1-1B	RS_AG1-1B_00003323	IPR032514	Domain_of_unknown_function_DUF4965
AG1-1B	RS_AG1-1B_00003323	IPR032515	Domain_of_unknown_function_DUF4964
AG1-1B	RS_AG1-1B_00003323	IPR033433	Domain_of_unknown_function_DUF5127
AG1-1B	RS_AG1-1B_00001773	IPR003159	Polysaccharide_lyase_family_8,_central_domain
AG1-1B	RS_AG1-1B_00001773	IPR004103	Polysaccharide_lyase_family_8,_C-terminal
AG1-1B	RS_AG1-1B_00001773	IPR012970	Polysaccharide_lyase_8,_N-terminal_alpha-helical
AG1-1B	RS_AG1-1B_00001773	IPR038970	Polysaccharide_lyase_8
AG1-1B	RS_AG1-1B_00007087	IPR003159	Polysaccharide_lyase_family_8,_central_domain
AG1-1B	RS_AG1-1B_00007087	IPR004103	Polysaccharide_lyase_family_8,_C-terminal
AG1-1B	RS_AG1-1B_00007087	IPR012970	Polysaccharide_lyase_8,_N-terminal_alpha-helical
AG1-1B	RS_AG1-1B_00007087	IPR038970	Polysaccharide_lyase_8
AG1-1B	RS_AG1-1B_00002641	IPR013830	SGNH_hydrolase-type_esterase_domain
AG1-1B	RS_AG1-1B_00002638	IPR009880	Glyoxal_oxidase,_N-terminal
AG1-1B	RS_AG1-1B_00002638	IPR015202	Galactose_oxidase-like,_Early_set_domain
AG1-1B	RS_AG1-1B_00002639	IPR009880	Glyoxal_oxidase,_N-terminal
AG1-1B	RS_AG1-1B_00002639	IPR015202	Galactose_oxidase-like,_Early_set_domain
AG1-1B	RS_AG1-1B_00002652	IPR000743	Glycoside_hydrolase,_family_28
AG1-1B	RS_AG1-1B_00002658	IPR000743	Glycoside_hydrolase,_family_28
AG1-1B	RS_AG1-1B_00002635	IPR000254	Cellulose-binding_domain,_fungal
AG1-1B	RS_AG1-1B_00002635	IPR005103	Glycoside_hydrolase,_family_61
AG1-1B	RS_AG1-1B_00002642	IPR000743	Glycoside_hydrolase,_family_28
AG1-1B	RS_AG1-1B_00006929	IPR001117	Multicopper_oxidase,_type_1
AG1-1B	RS_AG1-1B_00006929	IPR011706	Multicopper_oxidase,_type_2
AG1-1B	RS_AG1-1B_00006929	IPR011707	Multicopper_oxidase,_type_3
AG1-1B	RS_AG1-1B_00004975	IPR002509	NodB_homology_domain
AG1-1B	RS_AG1-1B_00004975	IPR006600	HTH_CenpB-type_DNA-binding_domain
AG1-1B	RS_AG1-1B_00006805	IPR000757	Glycoside_hydrolase_family_16
AG1-1B	RS_AG1-1B_00002037	IPR000743	Glycoside_hydrolase,_family_28
AG1-1B	RS_AG1-1B_00002037	IPR004276	Glycosyltransferase_family_28,_N-terminal_domain
AG1-1B	RS_AG1-1B_00004676	IPR004302	Cellulose/chitin-binding_protein,_N-terminal
AG1-1B	RS_AG1-1B_00005253	IPR005036	CBM21_(carbohydrate_binding_type-21)_domain
AG1-1B	RS_AG1-1B_00005253	IPR006047	Glycosyl_hydrolase,_family_13,_catalytic_domain
AG1-1B	RS_AG1-1B_00005251	IPR000254	Cellulose-binding_domain,_fungal
AG1-1B	RS_AG1-1B_00005251	IPR005103	Glycoside_hydrolase,_family_61
AG1-1B	RS_AG1-1B_00004599	IPR004898	Pectate_lyase_PlyH/PlyE-like
AG1-1B	RS_AG1-1B_00004597	IPR000675	Cutinase/acetylxylan_esterase
AG1-1B	RS_AG1-1B_00004598	IPR006094	FAD_linked_oxidase,_N-terminal
AG1-1B	RS_AG1-1B_00004598	IPR012951	Berberine/berberine-like
AG1-1B	RS_AG1-1B_00004598	IPR016166	FAD-binding_domain,_PCMH-type
AG1-1B	RS_AG1-1B_00006431	IPR000743	Glycoside_hydrolase,_family_28
AG1-1B	RS_AG1-1B_00006430	IPR000757	Glycoside_hydrolase_family_16
AG1-1B	RS_AG1-1B_00006430	IPR010497	Epoxide_hydrolase,_N-terminal
AG1-1B	RS_AG1-1B_00001356	IPR000627	Intradiol_ring-cleavage_dioxygenase,_C-terminal
AG1-1B	RS_AG1-1B_00001372	IPR000627	Intradiol_ring-cleavage_dioxygenase,_C-terminal
AG1-1B	RS_AG1-1B_00004715	IPR018535	Domain_of_unknown_function_DUF1996
AG1-1B	RS_AG1-1B_00004717	IPR018535	Domain_of_unknown_function_DUF1996
AG1-1B	RS_AG1-1B_00004716	IPR001842	Peptidase_M36,_fungalysin
AG1-1B	RS_AG1-1B_00004645	IPR001944	Glycoside_hydrolase,_family_35
AG1-1B	RS_AG1-1B_00004645	IPR018954	Beta-galactosidase,_domain_2
AG1-1B	RS_AG1-1B_00004645	IPR025300	Beta-galactosidase_jelly_roll_domain
AG1-1B	RS_AG1-1B_00004645	IPR025972	Beta-galactosidase,_domain_3
AG1-1B	RS_AG1-1B_00004645	IPR031330	Glycoside_hydrolase_35,_catalytic_domain
AG1-1B	RS_AG1-1B_00004638	IPR001002	Chitin-binding,_type_1
AG1-1B	RS_AG1-1B_00004638	IPR001223	Glycoside_hydrolase_family_18,_catalytic_domain
AG1-1B	RS_AG1-1B_00004638	IPR018392	LysM_domain
AG1-1B	RS_AG1-1B_00004440	IPR000254	Cellulose-binding_domain,_fungal
AG1-1B	RS_AG1-1B_00004440	IPR005103	Glycoside_hydrolase,_family_61
AG1-1B	RS_AG1-1B_00004446	IPR000254	Cellulose-binding_domain,_fungal
AG1-1B	RS_AG1-1B_00004446	IPR005103	Glycoside_hydrolase,_family_61
AG1-1B	RS_AG1-1B_00004438	IPR000254	Cellulose-binding_domain,_fungal
AG1-1B	RS_AG1-1B_00004438	IPR005103	Glycoside_hydrolase,_family_61
AG1-1B	RS_AG1-1B_00005002	IPR001938	Thaumatin_family
AG1-1B	RS_AG1-1B_00003410	IPR000504	RNA_recognition_motif_domain
AG1-1B	RS_AG1-1B_00003410	IPR001313	Pumilio_RNA-binding_repeat
AG1-1B	RS_AG1-1B_00003410	IPR033133	Pumilio_homology_domain
AG1-1B	RS_AG1-1B_00003428	IPR004888	Glycoside_hydrolase_family_63
AG1-1B	RS_AG1-1B_00003428	IPR031335	Glycosyl_hydrolase_family_63,_C-terminal
AG1-1B	RS_AG1-1B_00003428	IPR031631	Glycosyl_hydrolase_family_63,_N-terminal
AG1-1B	RS_AG1-1B_00006885	IPR029010	ThuA-like_domain
AG1-1B	RS_AG1-1B_00005263	IPR024655	Uncharacterised_protein_family,_glycosyl_hydrolase_catalytic_domain
AG1-1B	RS_AG1-1B_00007054	IPR024655	Uncharacterised_protein_family,_glycosyl_hydrolase_catalytic_domain
AG1-1B	RS_AG1-1B_00007262	IPR001547	Glycoside_hydrolase,_family_5
AG1-1B	RS_AG1-1B_00006437	IPR001722	Glycoside_hydrolase,_family_7
AG1-1B	RS_AG1-1B_00004318	IPR000070	Pectinesterase,_catalytic
AG1-1B	RS_AG1-1B_00004334	IPR001223	Glycoside_hydrolase_family_18,_catalytic_domain
AG1-1B	RS_AG1-1B_00004328	IPR001223	Glycoside_hydrolase_family_18,_catalytic_domain
AG1-1B	RS_AG1-1B_00005518	IPR019623	Protein_Rot1
AG1-1B	RS_AG1-1B_00005605	IPR000070	Pectinesterase,_catalytic
AG1-1B	RS_AG1-1B_00002183	IPR002594	Glycoside_hydrolase_family_12
AG1-1B	RS_AG1-1B_00002195	IPR002241	Glycoside_hydrolase,_family_27
AG1-1B	RS_AG1-1B_00002195	IPR041233	Alpha_galactosidase,_C-terminal_beta_sandwich_domain
AG1-1B	RS_AG1-1B_00002200	IPR011089	Domain_of_unknown_function_DUF1524
AG1-1B	RS_AG1-1B_00002171	IPR001461	Aspartic_peptidase_A1_family
AG1-1B	RS_AG1-1B_00002171	IPR033121	Peptidase_family_A1_domain
AG1-1B	RS_AG1-1B_00002169	IPR002594	Glycoside_hydrolase_family_12
AG1-1B	RS_AG1-1B_00002173	IPR000254	Cellulose-binding_domain,_fungal
AG1-1B	RS_AG1-1B_00002173	IPR004302	Cellulose/chitin-binding_protein,_N-terminal
AG1-1B	RS_AG1-1B_00004186	IPR000254	Cellulose-binding_domain,_fungal
AG1-1B	RS_AG1-1B_00004186	IPR004302	Cellulose/chitin-binding_protein,_N-terminal
AG1-1B	RS_AG1-1B_00004179	IPR000254	Cellulose-binding_domain,_fungal
AG1-1B	RS_AG1-1B_00004179	IPR004302	Cellulose/chitin-binding_protein,_N-terminal
AG1-1B	RS_AG1-1B_00004834	IPR000743	Glycoside_hydrolase,_family_28
AG1-1B	RS_AG1-1B_00006374	IPR000254	Cellulose-binding_domain,_fungal
AG1-1B	RS_AG1-1B_00006374	IPR005103	Glycoside_hydrolase,_family_61
AG1-1B	RS_AG1-1B_00005191	IPR004843	Calcineurin-like_phosphoesterase_domain,_ApaH_type
AG1-1B	RS_AG1-1B_00005191	IPR006179	5'-Nucleotidase/apyrase
AG1-1B	RS_AG1-1B_00005191	IPR014485	Predicted_phosphoesterase,_C1039.02_type
AG1-1B	RS_AG1-1B_00006622	IPR000209	Peptidase_S8/S53_domain
AG1-1B	RS_AG1-1B_00006622	IPR010259	Peptidase_S8_propeptide/proteinase_inhibitor_I9
AG1-1B	RS_AG1-1B_00006621	IPR001375	Peptidase_S9,_prolyl_oligopeptidase,_catalytic_domain
AG1-1B	RS_AG1-1B_00006621	IPR011659	WD40-like_Beta_Propeller
AG1-1B	RS_AG1-1B_00004380	IPR000073	Alpha/beta_hydrolase_fold-1
AG1-1B	RS_AG1-1B_00004377	IPR027414	Glycosyl_hydrolase_family_95,_N-terminal_domain
AG1-1B	RS_AG1-1B_00004384	IPR000782	FAS1_domain
AG1-1B	RS_AG1-1B_00005666	IPR021851	Protein_of_unknown_function_DUF3455
AG1-1B	RS_AG1-1B_00005668	IPR002022	Pectate_lyase
AG1-1B	RS_AG1-1B_00007132	IPR005151	Tail_specific_protease
AG1-1B	RS_AG1-1B_00003743	IPR021476	Egh16-like_virulence_factor
AG1-1B	RS_AG1-1B_00003747	IPR002227	Tyrosinase_copper-binding_domain
AG1-1B	RS_AG1-1B_00001172	IPR002227	Tyrosinase_copper-binding_domain
AG1-1B	RS_AG1-1B_00001154	IPR000322	Glycoside_hydrolase_family_31
AG1-1B	RS_AG1-1B_00001154	IPR025887	Glycoside_hydrolase_family_31,_N-terminal_domain
AG1-1B	RS_AG1-1B_00001154	IPR031727	Galactose_mutarotase,_N-terminal_barrel
AG1-1B	RS_AG1-1B_00001184	IPR000209	Peptidase_S8/S53_domain
AG1-1B	RS_AG1-1B_00001184	IPR010259	Peptidase_S8_propeptide/proteinase_inhibitor_I9
AG1-1B	RS_AG1-1B_00001186	IPR015883	Glycoside_hydrolase_family_20,_catalytic_domain
AG1-1B	RS_AG1-1B_00001186	IPR029019	Beta-hexosaminidase,_eukaryotic_type,_N-terminal
AG1-1B	RS_AG1-1B_00007148	IPR000254	Cellulose-binding_domain,_fungal
AG1-1B	RS_AG1-1B_00007148	IPR005103	Glycoside_hydrolase,_family_61
AG1-1B	RS_AG1-1B_00004121	IPR007484	Peptidase_M28
AG1-1B	RS_AG1-1B_00007143	IPR001461	Aspartic_peptidase_A1_family
AG1-1B	RS_AG1-1B_00007143	IPR033121	Peptidase_family_A1_domain
AG1-1B	RS_AG1-1B_00001284	IPR001461	Aspartic_peptidase_A1_family
AG1-1B	RS_AG1-1B_00001284	IPR033121	Peptidase_family_A1_domain
AG1-1B	RS_AG1-1B_00001310	IPR005225	Small_GTP-binding_protein_domain
AG1-1B	RS_AG1-1B_00001310	IPR006689	Small_GTPase_superfamily,_ARF/SAR_type
AG1-1B	RS_AG1-1B_00005379	IPR000743	Glycoside_hydrolase,_family_28
AG1-1B	RS_AG1-1B_00001414	IPR001701	Glycoside_hydrolase_family_9
AG1-1B	RS_AG1-1B_00001413	IPR001701	Glycoside_hydrolase_family_9
AG1-1B	RS_AG1-1B_00001453	IPR024370	PBP_domain
AG1-1B	RS_AG1-1B_00001448	IPR010126	Esterase,_PHB_depolymerase
AG1-1B	RS_AG1-1B_00001447	IPR000254	Cellulose-binding_domain,_fungal
AG1-1B	RS_AG1-1B_00001447	IPR010126	Esterase,_PHB_depolymerase
AG1-1B	RS_AG1-1B_00005983	IPR000254	Cellulose-binding_domain,_fungal
AG1-1B	RS_AG1-1B_00005983	IPR010126	Esterase,_PHB_depolymerase
AG1-1B	RS_AG1-1B_00005986	IPR000254	Cellulose-binding_domain,_fungal
AG1-1B	RS_AG1-1B_00005986	IPR010126	Esterase,_PHB_depolymerase
AG1-1B	RS_AG1-1B_00005984	IPR007484	Peptidase_M28
AG1-1B	RS_AG1-1B_00005989	IPR000834	Peptidase_M14,_carboxypeptidase_A
AG1-1B	RS_AG1-1B_00005989	IPR019156	Ataxin-10_domain
AG1-1B	RS_AG1-1B_00005988	IPR003159	Polysaccharide_lyase_family_8,_central_domain
AG1-1B	RS_AG1-1B_00005988	IPR004103	Polysaccharide_lyase_family_8,_C-terminal
AG1-1B	RS_AG1-1B_00005988	IPR038970	Polysaccharide_lyase_8
AG1-1B	RS_AG1-1B_00003358	IPR003159	Polysaccharide_lyase_family_8,_central_domain
AG1-1B	RS_AG1-1B_00003358	IPR004103	Polysaccharide_lyase_family_8,_C-terminal
AG1-1B	RS_AG1-1B_00003358	IPR038970	Polysaccharide_lyase_8
AG1-1B	RS_AG1-1B_00003359	IPR001283	Cysteine-rich__secretory_protein-related
AG1-1B	RS_AG1-1B_00003359	IPR014044	CAP_domain
AG1-1B	RS_AG1-1B_00003351	IPR001461	Aspartic_peptidase_A1_family
AG1-1B	RS_AG1-1B_00003351	IPR033121	Peptidase_family_A1_domain
AG1-1B	RS_AG1-1B_00001077	IPR000757	Glycoside_hydrolase_family_16
AG1-1B	RS_AG1-1B_00001077	IPR002889	Carbohydrate-binding_WSC
AG1-1B	RS_AG1-1B_00001113	IPR007245	GPI_transamidase_component_PIG-T
AG1-1B	RS_AG1-1B_00001147	IPR004898	Pectate_lyase_PlyH/PlyE-like
AG1-1B	RS_AG1-1B_00003656	IPR029463	Lysine-specific_metallo-endopeptidase
AG1-1B	RS_AG1-1B_00003659	IPR003171	Methylenetetrahydrofolate_reductase
AG1-1B	RS_AG1-1B_00007191	IPR003171	Methylenetetrahydrofolate_reductase
AG1-1B	RS_AG1-1B_00005534	IPR000262	FMN-dependent_dehydrogenase
AG1-1B	RS_AG1-1B_00005534	IPR037396	FMN_hydroxy_acid_dehydrogenase_domain
AG1-1B	RS_AG1-1B_00005533	IPR000262	FMN-dependent_dehydrogenase
AG1-1B	RS_AG1-1B_00005533	IPR037396	FMN_hydroxy_acid_dehydrogenase_domain
AG1-1B	RS_AG1-1B_00006973	IPR001764	Glycoside_hydrolase,_family_3,_N-terminal
AG1-1B	RS_AG1-1B_00006973	IPR002772	Glycoside_hydrolase_family_3_C-terminal_domain
AG1-1B	RS_AG1-1B_00006973	IPR026891	Fibronectin_type_III-like_domain
AG1-1B	RS_AG1-1B_00004312	IPR001764	Glycoside_hydrolase,_family_3,_N-terminal
AG1-1B	RS_AG1-1B_00004312	IPR002772	Glycoside_hydrolase_family_3_C-terminal_domain
AG1-1B	RS_AG1-1B_00004312	IPR026891	Fibronectin_type_III-like_domain
AG1-1B	RS_AG1-1B_00004305	IPR001117	Multicopper_oxidase,_type_1
AG1-1B	RS_AG1-1B_00004305	IPR011706	Multicopper_oxidase,_type_2
AG1-1B	RS_AG1-1B_00004305	IPR011707	Multicopper_oxidase,_type_3
AG1-1B	RS_AG1-1B_00004316	IPR001117	Multicopper_oxidase,_type_1
AG1-1B	RS_AG1-1B_00004316	IPR011706	Multicopper_oxidase,_type_2
AG1-1B	RS_AG1-1B_00004316	IPR011707	Multicopper_oxidase,_type_3
AG1-1B	RS_AG1-1B_00004313	IPR001117	Multicopper_oxidase,_type_1
AG1-1B	RS_AG1-1B_00004313	IPR011706	Multicopper_oxidase,_type_2
AG1-1B	RS_AG1-1B_00004313	IPR011707	Multicopper_oxidase,_type_3
AG1-1B	RS_AG1-1B_00007139	IPR001117	Multicopper_oxidase,_type_1
AG1-1B	RS_AG1-1B_00007139	IPR011706	Multicopper_oxidase,_type_2
AG1-1B	RS_AG1-1B_00007139	IPR011707	Multicopper_oxidase,_type_3
AG1-1B	RS_AG1-1B_00006555	IPR002022	Pectate_lyase
AG1-1B	RS_AG1-1B_00006187	IPR013830	SGNH_hydrolase-type_esterase_domain
AG1-1B	RS_AG1-1B_00002624	IPR001842	Peptidase_M36,_fungalysin
AG1-1B	RS_AG1-1B_00002624	IPR011096	FTP_domain
AG1-1B	RS_AG1-1B_00002626	IPR005103	Glycoside_hydrolase,_family_61
AG1-1B	RS_AG1-1B_00002602	IPR001842	Peptidase_M36,_fungalysin
AG1-1B	RS_AG1-1B_00002602	IPR011096	FTP_domain
AG1-1B	RS_AG1-1B_00002614	IPR000026	Guanine-specific_ribonuclease_N1/T1/U2
AG1-1B	RS_AG1-1B_00002611	IPR000026	Guanine-specific_ribonuclease_N1/T1/U2
AG1-1B	RS_AG1-1B_00006722	IPR000073	Alpha/beta_hydrolase_fold-1
AG1-1B	RS_AG1-1B_00006722	IPR013595	Peptidase_S33_tripeptidyl_aminopeptidase-like,_C-terminal
AG1-1B	RS_AG1-1B_00000451	IPR008754	Peptidase_M43,_pregnancy-associated_plasma-A
AG1-1B	RS_AG1-1B_00000452	IPR008754	Peptidase_M43,_pregnancy-associated_plasma-A
AG1-1B	RS_AG1-1B_00000525	IPR008754	Peptidase_M43,_pregnancy-associated_plasma-A
AG1-1B	RS_AG1-1B_00000524	IPR008754	Peptidase_M43,_pregnancy-associated_plasma-A
AG1-1B	RS_AG1-1B_00000508	IPR001461	Aspartic_peptidase_A1_family
AG1-1B	RS_AG1-1B_00000508	IPR033121	Peptidase_family_A1_domain
AG1-1B	RS_AG1-1B_00000486	IPR000172	Glucose-methanol-choline_oxidoreductase,_N-terminal
AG1-1B	RS_AG1-1B_00000486	IPR007867	Glucose-methanol-choline_oxidoreductase,_C-terminal
AG1-1B	RS_AG1-1B_00000494	IPR000172	Glucose-methanol-choline_oxidoreductase,_N-terminal
AG1-1B	RS_AG1-1B_00000494	IPR007867	Glucose-methanol-choline_oxidoreductase,_C-terminal
AG1-1B	RS_AG1-1B_00000494	IPR015920	Cellobiose_dehydrogenase,_cytochrome_domain
AG1-1B	RS_AG1-1B_00000520	IPR006035	Ureohydrolase
AG1-1B	RS_AG1-1B_00004801	IPR000209	Peptidase_S8/S53_domain
AG1-1B	RS_AG1-1B_00000949	IPR001461	Aspartic_peptidase_A1_family
AG1-1B	RS_AG1-1B_00000949	IPR033121	Peptidase_family_A1_domain
AG1-1B	RS_AG1-1B_00005342	IPR021476	Egh16-like_virulence_factor
AG1-1B	RS_AG1-1B_00003788	IPR008914	Phosphatidylethanolamine-binding_protein
AG1-1B	RS_AG1-1B_00003788	IPR035810	Phosphatidylethanolamine-binding_protein,_eukaryotic
AG1-1B	RS_AG1-1B_00003800	IPR021476	Egh16-like_virulence_factor
AG1-1B	RS_AG1-1B_00005950	IPR001087	GDSL_lipase/esterase
AG1-1B	RS_AG1-1B_00005026	IPR015364	Rhamnogalacturonase_B,_N-terminal
AG1-1B	RS_AG1-1B_00005026	IPR016590	Rhamnogalacturonase_B
AG1-1B	RS_AG1-1B_00005026	IPR029411	Rhamnogalacturonan_lyase,_domain_III
AG1-1B	RS_AG1-1B_00005026	IPR029413	Rhamnogalacturonan_lyase,_domain_II
AG1-1B	RS_AG1-1B_00005024	IPR041524	Glycoside_hydrolase_131,_catalytic_N-terminal
AG1-1B	RS_AG1-1B_00005027	IPR011058	Cyanovirin-N
AG1-1B	RS_AG1-1B_00006193	IPR002921	Fungal_lipase-like_domain
AG1-1B	RS_AG1-1B_00006192	IPR002921	Fungal_lipase-like_domain
AG1-1B	RS_AG1-1B_00006398	IPR002921	Fungal_lipase-like_domain
AG1-1B	RS_AG1-1B_00004905	IPR002921	Fungal_lipase-like_domain
AG1-1B	RS_AG1-1B_00004908	IPR021851	Protein_of_unknown_function_DUF3455
AG1-1B	RS_AG1-1B_00004912	IPR000834	Peptidase_M14,_carboxypeptidase_A
AG1-1B	RS_AG1-1B_00005919	IPR039448	Right_handed_beta_helix_domain
AG1-1B	RS_AG1-1B_00005921	IPR002372	Pyrrolo-quinoline_quinone_repeat
AG1-1B	RS_AG1-1B_00005921	IPR026895	ER_membrane_protein_complex_subunit_1
AG1-1B	RS_AG1-1B_00007085	IPR001764	Glycoside_hydrolase,_family_3,_N-terminal
AG1-1B	RS_AG1-1B_00007085	IPR002772	Glycoside_hydrolase_family_3_C-terminal_domain
AG1-1B	RS_AG1-1B_00007085	IPR026891	Fibronectin_type_III-like_domain
AG1-1B	RS_AG1-1B_00005721	IPR031728	Beta-glucuronidase,_C-terminal
AG1-1B	RS_AG1-1B_00005288	IPR000209	Peptidase_S8/S53_domain
AG1-1B	RS_AG1-1B_00005288	IPR003137	PA_domain
AG1-1B	RS_AG1-1B_00005288	IPR010435	Fn3-like_domain
AG1-1B	RS_AG1-1B_00006854	IPR003154	S1/P1_nuclease
AG1-1B	RS_AG1-1B_00005059	IPR006045	Cupin_1
AG1-1B	RS_AG1-1B_00005059	IPR017774	Bicupin,_oxalate_decarboxylase/oxidase
AG1-1B	RS_AG1-1B_00005057	IPR006045	Cupin_1
AG1-1B	RS_AG1-1B_00005057	IPR017774	Bicupin,_oxalate_decarboxylase/oxidase
AG1-1B	RS_AG1-1B_00004093	IPR001764	Glycoside_hydrolase,_family_3,_N-terminal
AG1-1B	RS_AG1-1B_00004093	IPR002772	Glycoside_hydrolase_family_3_C-terminal_domain
AG1-1B	RS_AG1-1B_00004093	IPR026891	Fibronectin_type_III-like_domain
AG1-1B	RS_AG1-1B_00004094	IPR000254	Cellulose-binding_domain,_fungal
AG1-1B	RS_AG1-1B_00006345	IPR003154	S1/P1_nuclease
AG1-1B	RS_AG1-1B_00002928	IPR003305	Carbohydrate-binding,_CenC-like
AG1-1B	RS_AG1-1B_00002928	IPR010720	Alpha-L-arabinofuranosidase,_C-terminal
AG1-1B	RS_AG1-1B_00002940	IPR002048	EF-hand_domain
AG1-1B	RS_AG1-1B_00002940	IPR040250	Nucleobindin
AG1-1B	RS_AG1-1B_00004265	IPR006045	Cupin_1
AG1-1B	RS_AG1-1B_00004265	IPR017774	Bicupin,_oxalate_decarboxylase/oxidase
AG1-1B	RS_AG1-1B_00004259	IPR001938	Thaumatin_family
AG1-1B	RS_AG1-1B_00007007	IPR000172	Glucose-methanol-choline_oxidoreductase,_N-terminal
AG1-1B	RS_AG1-1B_00007007	IPR007867	Glucose-methanol-choline_oxidoreductase,_C-terminal
AG1-1B	RS_AG1-1B_00007007	IPR012132	Glucose-methanol-choline_oxidoreductase
AG1-1B	RS_AG1-1B_00007109	IPR019236	Domain_of_unknown_function_DUF2183
AG1-1B	RS_AG1-1B_00005835	IPR000627	Intradiol_ring-cleavage_dioxygenase,_C-terminal
AG1-1B	RS_AG1-1B_00005831	IPR005103	Glycoside_hydrolase,_family_61
AG1-1B	RS_AG1-1B_00005830	IPR005103	Glycoside_hydrolase,_family_61
AG1-1B	RS_AG1-1B_00006881	IPR031924	Glycosyl_hydrolase_family_115
AG1-1B	RS_AG1-1B_00006881	IPR041437	Gylcosyl_hydrolase_115_C-terminal_domain
AG1-1B	RS_AG1-1B_00002986	IPR029463	Lysine-specific_metallo-endopeptidase
AG1-1B	RS_AG1-1B_00002987	IPR029463	Lysine-specific_metallo-endopeptidase
AG1-1B	RS_AG1-1B_00002967	IPR008914	Phosphatidylethanolamine-binding_protein
AG1-1B	RS_AG1-1B_00002967	IPR035810	Phosphatidylethanolamine-binding_protein,_eukaryotic
AG1-1B	RS_AG1-1B_00003160	IPR002921	Fungal_lipase-like_domain
AG1-1B	RS_AG1-1B_00003142	IPR002921	Fungal_lipase-like_domain
AG1-1B	RS_AG1-1B_00003150	IPR002509	NodB_homology_domain
AG1-1B	RS_AG1-1B_00004434	IPR005788	Disulphide_isomerase
AG1-1B	RS_AG1-1B_00004434	IPR011679	Endoplasmic_reticulum_resident_protein_29,_C-terminal
AG1-1B	RS_AG1-1B_00004434	IPR013766	Thioredoxin_domain
AG1-1B	RS_AG1-1B_00006683	IPR021134	Bestrophin/UPF0187
AG1-1B	RS_AG1-1B_00002807	IPR018535	Domain_of_unknown_function_DUF1996
AG1-1B	RS_AG1-1B_00002809	IPR018535	Domain_of_unknown_function_DUF1996
AG1-1B	RS_AG1-1B_00002806	IPR018535	Domain_of_unknown_function_DUF1996
AG1-1B	RS_AG1-1B_00005349	IPR001117	Multicopper_oxidase,_type_1
AG1-1B	RS_AG1-1B_00005349	IPR011706	Multicopper_oxidase,_type_2
AG1-1B	RS_AG1-1B_00005349	IPR011707	Multicopper_oxidase,_type_3
AG1-1B	RS_AG1-1B_00007338	IPR001117	Multicopper_oxidase,_type_1
AG1-1B	RS_AG1-1B_00007338	IPR011706	Multicopper_oxidase,_type_2
AG1-1B	RS_AG1-1B_00007338	IPR011707	Multicopper_oxidase,_type_3
AG1-1B	RS_AG1-1B_00003757	IPR009880	Glyoxal_oxidase,_N-terminal
AG1-1B	RS_AG1-1B_00003757	IPR015202	Galactose_oxidase-like,_Early_set_domain
AG1-1B	RS_AG1-1B_00000668	IPR004886	Glucanosyltransferase
AG1-1B	RS_AG1-1B_00000668	IPR012946	X8_domain
AG1-1B	RS_AG1-1B_00000683	IPR004886	Glucanosyltransferase
AG1-1B	RS_AG1-1B_00000683	IPR012946	X8_domain
AG1-1B	RS_AG1-1B_00000732	IPR004886	Glucanosyltransferase
AG1-1B	RS_AG1-1B_00000732	IPR012946	X8_domain
AG1-1B	RS_AG1-1B_00007124	IPR002018	Carboxylesterase,_type_B
AG1-1B	RS_AG1-1B_00004849	IPR000254	Cellulose-binding_domain,_fungal
AG1-1B	RS_AG1-1B_00004849	IPR001547	Glycoside_hydrolase,_family_5
AG1-1B	RS_AG1-1B_00005330	IPR000254	Cellulose-binding_domain,_fungal
AG1-1B	RS_AG1-1B_00005330	IPR001547	Glycoside_hydrolase,_family_5
AG1-1B	RS_AG1-1B_00005327	IPR004302	Cellulose/chitin-binding_protein,_N-terminal
AG1-1B	RS_AG1-1B_00007244	IPR002509	NodB_homology_domain
AG1-1B	RS_AG1-1B_00006777	IPR001938	Thaumatin_family
AG1-1B	RS_AG1-1B_00006778	IPR000070	Pectinesterase,_catalytic
AG1-1B	RS_AG1-1B_00004510	IPR006045	Cupin_1
AG1-1B	RS_AG1-1B_00004510	IPR017774	Bicupin,_oxalate_decarboxylase/oxidase
AG1-1B	RS_AG1-1B_00004511	IPR006045	Cupin_1
AG1-1B	RS_AG1-1B_00004511	IPR017774	Bicupin,_oxalate_decarboxylase/oxidase
AG1-1B	RS_AG1-1B_00007253	IPR002022	Pectate_lyase
AG1-1B	RS_AG1-1B_00005729	IPR000073	Alpha/beta_hydrolase_fold-1
AG1-1B	RS_AG1-1B_00005732	IPR000073	Alpha/beta_hydrolase_fold-1
AG1-1B	RS_AG1-1B_00006979	IPR027414	Glycosyl_hydrolase_family_95,_N-terminal_domain
AG1-1B	RS_AG1-1B_00000738	IPR005103	Glycoside_hydrolase,_family_61
AG1-1B	RS_AG1-1B_00000770	IPR002018	Carboxylesterase,_type_B
AG1-1B	RS_AG1-1B_00000768	IPR007266	Endoplasmic_reticulum_oxidoreductin_1
AG1-1B	RS_AG1-1B_00000801	IPR001841	Zinc_finger,_RING-type
AG1-1B	RS_AG1-1B_00000799	IPR008754	Peptidase_M43,_pregnancy-associated_plasma-A
AG1-1B	RS_AG1-1B_00000788	IPR008754	Peptidase_M43,_pregnancy-associated_plasma-A
AG1-1B	RS_AG1-1B_00000818	IPR008754	Peptidase_M43,_pregnancy-associated_plasma-A
AG1-1B	RS_AG1-1B_00007237	IPR008754	Peptidase_M43,_pregnancy-associated_plasma-A
AG1-1B	RS_AG1-1B_00007235	IPR008397	Alginate_lyase_domain
AG1-1B	RS_AG1-1B_00006894	IPR006094	FAD_linked_oxidase,_N-terminal
AG1-1B	RS_AG1-1B_00006894	IPR012951	Berberine/berberine-like
AG1-1B	RS_AG1-1B_00006894	IPR016166	FAD-binding_domain,_PCMH-type
AG1-1B	RS_AG1-1B_00001993	IPR001944	Glycoside_hydrolase,_family_35
AG1-1B	RS_AG1-1B_00001993	IPR018954	Beta-galactosidase,_domain_2
AG1-1B	RS_AG1-1B_00001993	IPR025300	Beta-galactosidase_jelly_roll_domain
AG1-1B	RS_AG1-1B_00001993	IPR025972	Beta-galactosidase,_domain_3
AG1-1B	RS_AG1-1B_00001993	IPR031330	Glycoside_hydrolase_35,_catalytic_domain
AG1-1B	RS_AG1-1B_00001989	IPR000254	Cellulose-binding_domain,_fungal
AG1-1B	RS_AG1-1B_00001981	IPR005103	Glycoside_hydrolase,_family_61
AG1-1B	RS_AG1-1B_00005577	IPR005103	Glycoside_hydrolase,_family_61
AG1-1B	RS_AG1-1B_00005580	IPR001117	Multicopper_oxidase,_type_1
AG1-1B	RS_AG1-1B_00005580	IPR011706	Multicopper_oxidase,_type_2
AG1-1B	RS_AG1-1B_00005580	IPR011707	Multicopper_oxidase,_type_3
AG1-1B	RS_AG1-1B_00005571	IPR001117	Multicopper_oxidase,_type_1
AG1-1B	RS_AG1-1B_00005571	IPR011706	Multicopper_oxidase,_type_2
AG1-1B	RS_AG1-1B_00005571	IPR011707	Multicopper_oxidase,_type_3
AG1-1B	RS_AG1-1B_00007092	IPR001117	Multicopper_oxidase,_type_1
AG1-1B	RS_AG1-1B_00007092	IPR011706	Multicopper_oxidase,_type_2
AG1-1B	RS_AG1-1B_00007092	IPR011707	Multicopper_oxidase,_type_3
AG1-1B	RS_AG1-1B_00005130	IPR000675	Cutinase/acetylxylan_esterase
AG1-1B	RS_AG1-1B_00005141	IPR007484	Peptidase_M28
AG1-1B	RS_AG1-1B_00005137	IPR000675	Cutinase/acetylxylan_esterase
AG1-1B	RS_AG1-1B_00005138	IPR000675	Cutinase/acetylxylan_esterase
AG1-1B	RS_AG1-1B_00007072	IPR006710	Glycoside_hydrolase,_family_43
AG1-1B	RS_AG1-1B_00006855	IPR010497	Epoxide_hydrolase,_N-terminal
AG1-1B	RS_AG1-1B_00003237	IPR001765	Carbonic_anhydrase
AG1-1B	RS_AG1-1B_00003237	IPR002227	Tyrosinase_copper-binding_domain
AG1-1B	RS_AG1-1B_00003239	IPR001765	Carbonic_anhydrase
AG1-1B	RS_AG1-1B_00003239	IPR002227	Tyrosinase_copper-binding_domain
AG1-1B	RS_AG1-1B_00003256	IPR004898	Pectate_lyase_PlyH/PlyE-like
AG1-1B	RS_AG1-1B_00004509	IPR031728	Beta-glucuronidase,_C-terminal
AG1-1B	RS_AG1-1B_00005708	IPR031728	Beta-glucuronidase,_C-terminal
AG1-1B	RS_AG1-1B_00005706	IPR010795	Prenylcysteine_lyase
AG1-1B	RS_AG1-1B_00005706	IPR017046	Prenylcysteine_oxidase
AG1-1B	RS_AG1-1B_00005705	IPR006710	Glycoside_hydrolase,_family_43
AG1-1B	RS_AG1-1B_00004734	IPR006710	Glycoside_hydrolase,_family_43
AG1-1B	RS_AG1-1B_00006281	IPR008754	Peptidase_M43,_pregnancy-associated_plasma-A
AG1-1B	RS_AG1-1B_00006279	IPR008754	Peptidase_M43,_pregnancy-associated_plasma-A
AG1-1B	RS_AG1-1B_00006961	IPR000172	Glucose-methanol-choline_oxidoreductase,_N-terminal
AG1-1B	RS_AG1-1B_00006961	IPR007867	Glucose-methanol-choline_oxidoreductase,_C-terminal
AG1-1B	RS_AG1-1B_00006961	IPR012132	Glucose-methanol-choline_oxidoreductase
AG1-1B	RS_AG1-1B_00005555	IPR001461	Aspartic_peptidase_A1_family
AG1-1B	RS_AG1-1B_00005555	IPR033121	Peptidase_family_A1_domain
AG1-1B	RS_AG1-1B_00005559	IPR000743	Glycoside_hydrolase,_family_28
AG1-1B	RS_AG1-1B_00004695	IPR005103	Glycoside_hydrolase,_family_61
AG1-1B	RS_AG1-1B_00006985	IPR014990	Protein_of_unknown_function_DUF1838
AG1-1B	RS_AG1-1B_00006438	IPR000254	Cellulose-binding_domain,_fungal
AG1-1B	RS_AG1-1B_00006438	IPR041524	Glycoside_hydrolase_131,_catalytic_N-terminal
AG1-1B	RS_AG1-1B_00006441	IPR001424	Superoxide_dismutase,_copper/zinc_binding_domain
AG1-1B	RS_AG1-1B_00006441	IPR024134	Superoxide_dismutase_(Cu/Zn)_/_superoxide_dismutase_copper_chaperone
AG1-1B	RS_AG1-1B_00005179	IPR001563	Peptidase_S10,_serine_carboxypeptidase
AG1-1B	RS_AG1-1B_00005177	IPR002227	Tyrosinase_copper-binding_domain
AG1-1B	RS_AG1-1B_00005178	IPR001313	Pumilio_RNA-binding_repeat
AG1-1B	RS_AG1-1B_00005178	IPR002227	Tyrosinase_copper-binding_domain
AG1-1B	RS_AG1-1B_00005178	IPR033133	Pumilio_homology_domain
AG1-1B	RS_AG1-1B_00005174	IPR000743	Glycoside_hydrolase,_family_28
AG1-1B	RS_AG1-1B_00005185	IPR001563	Peptidase_S10,_serine_carboxypeptidase
AG1-1B	RS_AG1-1B_00005183	IPR002018	Carboxylesterase,_type_B
AG1-1B	RS_AG1-1B_00001004	IPR010795	Prenylcysteine_lyase
AG1-1B	RS_AG1-1B_00001004	IPR017046	Prenylcysteine_oxidase
AG1-1B	RS_AG1-1B_00000986	IPR000254	Cellulose-binding_domain,_fungal
AG1-1B	RS_AG1-1B_00000986	IPR016288	1,_4-beta_cellobiohydrolase
AG1-1B	RS_AG1-1B_00001000	IPR005197	Glycoside_hydrolase_family_71
AG1-1B	RS_AG1-1B_00001001	IPR001667	DDH_domain
AG1-1B	RS_AG1-1B_00001028	IPR009009	RlpA-like_protein,_double-psi_beta-barrel_domain
AG1-1B	RS_AG1-1B_00001047	IPR021986	Spherulation-specific_family_4
AG1-1B	RS_AG1-1B_00001055	IPR029463	Lysine-specific_metallo-endopeptidase
AG1-1B	RS_AG1-1B_00004487	IPR006823	Neutral/alkaline_nonlysosomal_ceramidase
AG1-1B	RS_AG1-1B_00004487	IPR031329	Neutral/alkaline_non-lysosomal_ceramidase,_N-terminal
AG1-1B	RS_AG1-1B_00004487	IPR031331	Neutral/alkaline_non-lysosomal_ceramidase,_C-terminal
AG1-1B	RS_AG1-1B_00004494	IPR006710	Glycoside_hydrolase,_family_43
AG1-1B	RS_AG1-1B_00003448	IPR021476	Egh16-like_virulence_factor
AG1-1B	RS_AG1-1B_00003443	IPR001764	Glycoside_hydrolase,_family_3,_N-terminal
AG1-1B	RS_AG1-1B_00003443	IPR002772	Glycoside_hydrolase_family_3_C-terminal_domain
AG1-1B	RS_AG1-1B_00003443	IPR026891	Fibronectin_type_III-like_domain
AG1-1B	RS_AG1-1B_00003459	IPR000070	Pectinesterase,_catalytic
AG1-1B	RS_AG1-1B_00000834	IPR000070	Pectinesterase,_catalytic
AG1-1B	RS_AG1-1B_00000826	IPR008758	Peptidase_S28
AG1-1B	RS_AG1-1B_00000842	IPR002640	Arylesterase
AG1-1B	RS_AG1-1B_00000874	IPR000028	Chloroperoxidase
AG1-1B	RS_AG1-1B_00000876	IPR000028	Chloroperoxidase
AG1-1B	RS_AG1-1B_00000890	IPR000028	Chloroperoxidase
AG1-1B	RS_AG1-1B_00005489	IPR004898	Pectate_lyase_PlyH/PlyE-like
AG1-1B	RS_AG1-1B_00006645	IPR000172	Glucose-methanol-choline_oxidoreductase,_N-terminal
AG1-1B	RS_AG1-1B_00006645	IPR007867	Glucose-methanol-choline_oxidoreductase,_C-terminal
AG1-1B	RS_AG1-1B_00006645	IPR012132	Glucose-methanol-choline_oxidoreductase
AG1-1B	RS_AG1-1B_00003261	IPR000172	Glucose-methanol-choline_oxidoreductase,_N-terminal
AG1-1B	RS_AG1-1B_00003261	IPR007867	Glucose-methanol-choline_oxidoreductase,_C-terminal
AG1-1B	RS_AG1-1B_00003261	IPR012132	Glucose-methanol-choline_oxidoreductase
AG1-1B	RS_AG1-1B_00003277	IPR011641	Tyrosine-protein_kinase_ephrin_type_A/B_receptor-like
AG1-1B	RS_AG1-1B_00003266	IPR041371	Glycosyl_hydrolase_family_92_N-terminal_domain
AG1-1B	RS_AG1-1B_00005744	IPR041371	Glycosyl_hydrolase_family_92_N-terminal_domain
AG1-1B	RS_AG1-1B_00005745	IPR041371	Glycosyl_hydrolase_family_92_N-terminal_domain
AG1-1B	RS_AG1-1B_00005751	IPR001938	Thaumatin_family
AG1-1B	RS_AG1-1B_00005769	IPR002016	Haem_peroxidase
AG1-1B	RS_AG1-1B_00005767	IPR013830	SGNH_hydrolase-type_esterase_domain
AG1-1B	RS_AG1-1B_00006820	IPR002022	Pectate_lyase
AG1-1B	RS_AG1-1B_00005719	IPR003159	Polysaccharide_lyase_family_8,_central_domain
AG1-1B	RS_AG1-1B_00005719	IPR012970	Polysaccharide_lyase_8,_N-terminal_alpha-helical
AG1-1B	RS_AG1-1B_00005719	IPR038970	Polysaccharide_lyase_8
AG1-1B	RS_AG1-1B_00006708	IPR029463	Lysine-specific_metallo-endopeptidase
AG1-1B	RS_AG1-1B_00006705	IPR002227	Tyrosinase_copper-binding_domain
AG1-1B	RS_AG1-1B_00005932	IPR000254	Cellulose-binding_domain,_fungal
AG1-1B	RS_AG1-1B_00005932	IPR005103	Glycoside_hydrolase,_family_61
AG1-1B	RS_AG1-1B_00004554	IPR000627	Intradiol_ring-cleavage_dioxygenase,_C-terminal
AG1-1B	RS_AG1-1B_00005609	IPR000627	Intradiol_ring-cleavage_dioxygenase,_C-terminal
AG1-1B	RS_AG1-1B_00005610	IPR002022	Pectate_lyase
AG1-1B	RS_AG1-1B_00006384	IPR002227	Tyrosinase_copper-binding_domain
AG1-1B	RS_AG1-1B_00006381	IPR006710	Glycoside_hydrolase,_family_43
AG1-1B	RS_AG1-1B_00006380	IPR006094	FAD_linked_oxidase,_N-terminal
AG1-1B	RS_AG1-1B_00006380	IPR012951	Berberine/berberine-like
AG1-1B	RS_AG1-1B_00006380	IPR016166	FAD-binding_domain,_PCMH-type
AG1-1B	RS_AG1-1B_00006383	IPR002227	Tyrosinase_copper-binding_domain
AG1-1B	RS_AG1-1B_00005583	IPR001938	Thaumatin_family
AG1-1B	RS_AG1-1B_00005584	IPR018392	LysM_domain
AG1-1B	RS_AG1-1B_00006736	IPR001938	Thaumatin_family
AG1-1B	RS_AG1-1B_00006737	IPR001938	Thaumatin_family
AG1-1B	RS_AG1-1B_00003008	IPR006035	Ureohydrolase
AG1-1B	RS_AG1-1B_00006755	IPR024535	Pectate_lyase_superfamily_protein
AG1-1B	RS_AG1-1B_00006756	IPR024535	Pectate_lyase_superfamily_protein
AG1-1B	RS_AG1-1B_00000051	IPR006094	FAD_linked_oxidase,_N-terminal
AG1-1B	RS_AG1-1B_00000051	IPR012951	Berberine/berberine-like
AG1-1B	RS_AG1-1B_00000051	IPR016166	FAD-binding_domain,_PCMH-type
AG1-1B	RS_AG1-1B_00000043	IPR007484	Peptidase_M28
AG1-1B	RS_AG1-1B_00000046	IPR000675	Cutinase/acetylxylan_esterase
AG1-1B	RS_AG1-1B_00000044	IPR007484	Peptidase_M28
AG1-1B	RS_AG1-1B_00000045	IPR000743	Glycoside_hydrolase,_family_28
AG1-1B	RS_AG1-1B_00000089	IPR008427	Extracellular_membrane_protein,_CFEM_domain
AG1-1B	RS_AG1-1B_00000086	IPR001461	Aspartic_peptidase_A1_family
AG1-1B	RS_AG1-1B_00000086	IPR033121	Peptidase_family_A1_domain
AG1-1B	RS_AG1-1B_00000099	IPR001547	Glycoside_hydrolase,_family_5
AG1-1B	RS_AG1-1B_00000131	IPR005197	Glycoside_hydrolase_family_71
AG1-1B	RS_AG1-1B_00000130	IPR000209	Peptidase_S8/S53_domain
AG1-1B	RS_AG1-1B_00000130	IPR010259	Peptidase_S8_propeptide/proteinase_inhibitor_I9
AG1-1B	RS_AG1-1B_00000136	IPR000322	Glycoside_hydrolase_family_31
AG1-1B	RS_AG1-1B_00000136	IPR025887	Glycoside_hydrolase_family_31,_N-terminal_domain
AG1-1B	RS_AG1-1B_00002507	IPR005788	Disulphide_isomerase
AG1-1B	RS_AG1-1B_00002507	IPR005792	Protein_disulphide_isomerase
AG1-1B	RS_AG1-1B_00002507	IPR013766	Thioredoxin_domain
AG1-1B	RS_AG1-1B_00002517	IPR000209	Peptidase_S8/S53_domain
AG1-1B	RS_AG1-1B_00002517	IPR015366	Peptidase_S53,_activation_domain
AG1-1B	RS_AG1-1B_00002517	IPR030400	Sedolisin_domain
AG1-1B	RS_AG1-1B_00004668	IPR005103	Glycoside_hydrolase,_family_61
AG1-1B	RS_AG1-1B_00006727	IPR010795	Prenylcysteine_lyase
AG1-1B	RS_AG1-1B_00006727	IPR017046	Prenylcysteine_oxidase
AG1-1B	RS_AG1-1B_00007184	IPR010795	Prenylcysteine_lyase
AG1-1B	RS_AG1-1B_00007184	IPR017046	Prenylcysteine_oxidase
AG1-1B	RS_AG1-1B_00006533	IPR002921	Fungal_lipase-like_domain
AG1-1B	RS_AG1-1B_00006988	IPR029463	Lysine-specific_metallo-endopeptidase
AG1-1B	RS_AG1-1B_00007190	IPR001842	Peptidase_M36,_fungalysin
AG1-1B	RS_AG1-1B_00007190	IPR011096	FTP_domain
AG1-1B	RS_AG1-1B_00004845	IPR001842	Peptidase_M36,_fungalysin
AG1-1B	RS_AG1-1B_00004845	IPR011096	FTP_domain
AG1-1B	RS_AG1-1B_00007033	IPR000209	Peptidase_S8/S53_domain
AG1-1B	RS_AG1-1B_00007033	IPR010435	Fn3-like_domain
AG1-1B	RS_AG1-1B_00004963	IPR001547	Glycoside_hydrolase,_family_5
AG1-1B	RS_AG1-1B_00004965	IPR000834	Peptidase_M14,_carboxypeptidase_A
AG1-1B	RS_AG1-1B_00004965	IPR003146	Carboxypeptidase,_activation_peptide
AG1-1B	RS_AG1-1B_00004967	IPR000834	Peptidase_M14,_carboxypeptidase_A
AG1-1B	RS_AG1-1B_00006054	IPR000834	Peptidase_M14,_carboxypeptidase_A
AG1-1B	RS_AG1-1B_00005872	IPR029463	Lysine-specific_metallo-endopeptidase
AG1-1B	RS_AG1-1B_00007279	IPR018466	Kre9/Knh1_family
AG1-1B	RS_AG1-1B_00004890	IPR000172	Glucose-methanol-choline_oxidoreductase,_N-terminal
AG1-1B	RS_AG1-1B_00004890	IPR007867	Glucose-methanol-choline_oxidoreductase,_C-terminal
AG1-1B	RS_AG1-1B_00004890	IPR012132	Glucose-methanol-choline_oxidoreductase
AG1-1B	RS_AG1-1B_00004888	IPR013148	Glycosyl_hydrolase_family_32,_N-terminal
AG1-1B	RS_AG1-1B_00004888	IPR013189	Glycosyl_hydrolase_family_32,_C-terminal
AG1-1B	RS_AG1-1B_00004893	IPR000743	Glycoside_hydrolase,_family_28
AG1-1B	RS_AG1-1B_00007304	IPR000028	Chloroperoxidase
AG1-1B	RS_AG1-1B_00005462	IPR035396	Alpha-L-rhamnosidase,_six-hairpin_glycosidase_domain
AG1-1B	RS_AG1-1B_00005462	IPR035398	Alpha-L-rhamnosidase_C-terminal_domain
AG1-1B	RS_AG1-1B_00001222	IPR005198	Glycoside_hydrolase,_family_76
AG1-1B	RS_AG1-1B_00001223	IPR005198	Glycoside_hydrolase,_family_76
AG1-1B	RS_AG1-1B_00001248	IPR004898	Pectate_lyase_PlyH/PlyE-like
AG1-1B	RS_AG1-1B_00001256	IPR000782	FAS1_domain
AG1-1B	RS_AG1-1B_00001273	IPR003137	PA_domain
AG1-1B	RS_AG1-1B_00001273	IPR007484	Peptidase_M28
AG1-1B	RS_AG1-1B_00001247	IPR004898	Pectate_lyase_PlyH/PlyE-like
AG1-1B	RS_AG1-1B_00001244	IPR004898	Pectate_lyase_PlyH/PlyE-like
AG1-1B	RS_AG1-1B_00003500	IPR002933	Peptidase_M20
AG1-1B	RS_AG1-1B_00003500	IPR011650	Peptidase_M20,_dimerisation_domain
AG1-1B	RS_AG1-1B_00003500	IPR030395	Glycerophosphodiester_phosphodiesterase_domain
AG1-1B	RS_AG1-1B_00003507	IPR001223	Glycoside_hydrolase_family_18,_catalytic_domain
AG1-1B	RS_AG1-1B_00003507	IPR001932	PPM-type_phosphatase_domain
AG1-1B	RS_AG1-1B_00005754	IPR000073	Alpha/beta_hydrolase_fold-1
AG1-1B	RS_AG1-1B_00004111	IPR000073	Alpha/beta_hydrolase_fold-1
AG1-1B	RS_AG1-1B_00004110	IPR000073	Alpha/beta_hydrolase_fold-1
AG1-1B	RS_AG1-1B_00005865	IPR010720	Alpha-L-arabinofuranosidase,_C-terminal
AG1-1B	RS_AG1-1B_00005798	IPR010259	Peptidase_S8_propeptide/proteinase_inhibitor_I9
AG1-1B	RS_AG1-1B_00005811	IPR000209	Peptidase_S8/S53_domain
AG1-1B	RS_AG1-1B_00005811	IPR010435	Fn3-like_domain
AG1-1B	RS_AG1-1B_00006644	IPR000073	Alpha/beta_hydrolase_fold-1
AG1-1B	RS_AG1-1B_00006644	IPR013595	Peptidase_S33_tripeptidyl_aminopeptidase-like,_C-terminal
AG1-1B	RS_AG1-1B_00005090	IPR000743	Glycoside_hydrolase,_family_28
AG1-1B	RS_AG1-1B_00005089	IPR019049	Nucleoporin_protein_Ndc1-Nup
AG1-1B	RS_AG1-1B_00005092	IPR009009	RlpA-like_protein,_double-psi_beta-barrel_domain
AG1-1B	RS_AG1-1B_00006785	IPR000627	Intradiol_ring-cleavage_dioxygenase,_C-terminal
AG1-1B	RS_AG1-1B_00004962	IPR001680	WD40_repeat
AG1-1B	RS_AG1-1B_00004962	IPR005103	Glycoside_hydrolase,_family_61
AG1-1B	RS_AG1-1B_00004962	IPR007111	NACHT_nucleoside_triphosphatase
AG1-1B	RS_AG1-1B_00004962	IPR017986	WD40-repeat-containing_domain
AG1-1B	RS_AG1-1B_00003307	IPR018466	Kre9/Knh1_family
AG1-1B	RS_AG1-1B_00003300	IPR002509	NodB_homology_domain
AG1-1B	RS_AG1-1B_00006287	IPR005103	Glycoside_hydrolase,_family_61
AG1-1B	RS_AG1-1B_00007158	IPR011089	Domain_of_unknown_function_DUF1524
AG1-1B	RS_AG1-1B_00006121	IPR019405	Lactonase,_7-bladed_beta_propeller
AG1-1B	RS_AG1-1B_00006120	IPR000209	Peptidase_S8/S53_domain
AG1-1B	RS_AG1-1B_00006120	IPR010435	Fn3-like_domain
AG1-1B	RS_AG1-1B_00006118	IPR001000	Glycoside_hydrolase_family_10_domain
AG1-1B	RS_AG1-1B_00005966	IPR005084	Carbohydrate_binding_module_family_6
AG1-1B	RS_AG1-1B_00005966	IPR006710	Glycoside_hydrolase,_family_43
AG1-1B	RS_AG1-1B_00005914	IPR006710	Glycoside_hydrolase,_family_43
AG1-1B	RS_AG1-1B_00005907	IPR006710	Glycoside_hydrolase,_family_43
AG1-1B	RS_AG1-1B_00007207	IPR013830	SGNH_hydrolase-type_esterase_domain
AG1-1B	RS_AG1-1B_00004452	IPR005103	Glycoside_hydrolase,_family_61
AG1-1B	RS_AG1-1B_00004451	IPR005103	Glycoside_hydrolase,_family_61
AG1-1B	RS_AG1-1B_00003940	IPR005103	Glycoside_hydrolase,_family_61
AG1-1B	RS_AG1-1B_00003944	IPR005103	Glycoside_hydrolase,_family_61
AG1-1B	RS_AG1-1B_00005812	IPR002022	Pectate_lyase
AG1-1B	RS_AG1-1B_00004934	IPR001128	Cytochrome_P450
AG1-1B	RS_AG1-1B_00004941	IPR002509	NodB_homology_domain
AG1-1B	RS_AG1-1B_00007258	IPR000757	Glycoside_hydrolase_family_16
AG1-1B	RS_AG1-1B_00006450	IPR002022	Pectate_lyase
AG1-1B	RS_AG1-1B_00006452	IPR002022	Pectate_lyase
AG1-1B	RS_AG1-1B_00006453	IPR002022	Pectate_lyase
AG1-1B	RS_AG1-1B_00005956	IPR000898	Indoleamine_2,3-dioxygenase
AG1-1B	RS_AG1-1B_00004895	IPR001547	Glycoside_hydrolase,_family_5
AG1-1B	RS_AG1-1B_00004902	IPR004898	Pectate_lyase_PlyH/PlyE-like
AG1-1B	RS_AG1-1B_00005693	IPR001117	Multicopper_oxidase,_type_1
AG1-1B	RS_AG1-1B_00005693	IPR011706	Multicopper_oxidase,_type_2
AG1-1B	RS_AG1-1B_00005693	IPR011707	Multicopper_oxidase,_type_3
AG1-1B	RS_AG1-1B_00005687	IPR001117	Multicopper_oxidase,_type_1
AG1-1B	RS_AG1-1B_00005687	IPR011706	Multicopper_oxidase,_type_2
AG1-1B	RS_AG1-1B_00005687	IPR011707	Multicopper_oxidase,_type_3
AG1-1B	RS_AG1-1B_00005686	IPR001117	Multicopper_oxidase,_type_1
AG1-1B	RS_AG1-1B_00005686	IPR011706	Multicopper_oxidase,_type_2
AG1-1B	RS_AG1-1B_00005686	IPR011707	Multicopper_oxidase,_type_3
AG1-1B	RS_AG1-1B_00006236	IPR008183	Aldose_1-/Glucose-6-phosphate_1-epimerase
AG1-1B	RS_AG1-1B_00001475	IPR002509	NodB_homology_domain
AG1-1B	RS_AG1-1B_00001471	IPR010905	Glycosyl_hydrolase,_family_88
AG1-1B	RS_AG1-1B_00001465	IPR002227	Tyrosinase_copper-binding_domain
AG1-1B	RS_AG1-1B_00001488	IPR038955	Protein_PriA
AG1-1B	RS_AG1-1B_00001517	IPR002509	NodB_homology_domain
AG1-1B	RS_AG1-1B_00001516	IPR002509	NodB_homology_domain
AG1-1B	RS_AG1-1B_00001501	IPR005103	Glycoside_hydrolase,_family_61
AG1-1B	RS_AG1-1B_00001519	IPR005103	Glycoside_hydrolase,_family_61
AG1-1B	RS_AG1-1B_00005994	IPR005197	Glycoside_hydrolase_family_71
AG1-1B	RS_AG1-1B_00005997	IPR029463	Lysine-specific_metallo-endopeptidase
AG1-1B	RS_AG1-1B_00005992	IPR001229	Jacalin-like_lectin_domain
AG1-1B	RS_AG1-1B_00006226	IPR000209	Peptidase_S8/S53_domain
AG1-1B	RS_AG1-1B_00006226	IPR010259	Peptidase_S8_propeptide/proteinase_inhibitor_I9
AG1-1B	RS_AG1-1B_00003858	IPR002227	Tyrosinase_copper-binding_domain
AG1-1B	RS_AG1-1B_00003860	IPR008914	Phosphatidylethanolamine-binding_protein
AG1-1B	RS_AG1-1B_00003860	IPR035810	Phosphatidylethanolamine-binding_protein,_eukaryotic
AG1-1B	RS_AG1-1B_00004569	IPR008427	Extracellular_membrane_protein,_CFEM_domain
AG1-1B	RS_AG1-1B_00002326	IPR003137	PA_domain
AG1-1B	RS_AG1-1B_00002326	IPR007484	Peptidase_M28
AG1-1B	RS_AG1-1B_00002307	IPR001938	Thaumatin_family
AG1-1B	RS_AG1-1B_00002306	IPR008397	Alginate_lyase_domain
AG1-1B	RS_AG1-1B_00002332	IPR001842	Peptidase_M36,_fungalysin
AG1-1B	RS_AG1-1B_00002332	IPR011096	FTP_domain
AG1-1B	RS_AG1-1B_00002332	IPR025711	PepSY_domain
AG1-1B	RS_AG1-1B_00002327	IPR003137	PA_domain
AG1-1B	RS_AG1-1B_00002327	IPR007484	Peptidase_M28
AG1-1B	RS_AG1-1B_00005876	IPR003137	PA_domain
AG1-1B	RS_AG1-1B_00005876	IPR007484	Peptidase_M28
AG1-1B	RS_AG1-1B_00002121	IPR006094	FAD_linked_oxidase,_N-terminal
AG1-1B	RS_AG1-1B_00002121	IPR012951	Berberine/berberine-like
AG1-1B	RS_AG1-1B_00002121	IPR016166	FAD-binding_domain,_PCMH-type
AG1-1B	RS_AG1-1B_00002070	IPR000172	Glucose-methanol-choline_oxidoreductase,_N-terminal
AG1-1B	RS_AG1-1B_00002070	IPR007867	Glucose-methanol-choline_oxidoreductase,_C-terminal
AG1-1B	RS_AG1-1B_00002576	IPR000743	Glycoside_hydrolase,_family_28
AG1-1B	RS_AG1-1B_00002573	IPR001000	Glycoside_hydrolase_family_10_domain
AG1-1B	RS_AG1-1B_00000328	IPR000070	Pectinesterase,_catalytic
AG1-1B	RS_AG1-1B_00000329	IPR000070	Pectinesterase,_catalytic
AG1-1B	RS_AG1-1B_00000330	IPR000070	Pectinesterase,_catalytic
AG1-1B	RS_AG1-1B_00000383	IPR006710	Glycoside_hydrolase,_family_43
AG1-1B	RS_AG1-1B_00000414	IPR000101	Gamma-glutamyltranspeptidase
AG1-1B	RS_AG1-1B_00000402	IPR026874	Glucosidase_2_subunit_beta
AG1-1B	RS_AG1-1B_00000402	IPR028146	Glucosidase_II_beta_subunit,_N-terminal
AG1-1B	RS_AG1-1B_00000402	IPR036607	Glucosidase_2_subunit_beta-like
AG1-1B	RS_AG1-1B_00000402	IPR039794	Glucosidase_II_beta_subunit-like
AG1-1B	RS_AG1-1B_00000422	IPR001283	Cysteine-rich__secretory_protein-related
AG1-1B	RS_AG1-1B_00000422	IPR014044	CAP_domain
AG1-1B	RS_AG1-1B_00000411	IPR000757	Glycoside_hydrolase_family_16
AG1-1B	RS_AG1-1B_00006006	IPR002227	Tyrosinase_copper-binding_domain
AG1-1B	RS_AG1-1B_00007319	IPR004898	Pectate_lyase_PlyH/PlyE-like
AG1-1B	RS_AG1-1B_00006825	IPR001944	Glycoside_hydrolase,_family_35
AG1-1B	RS_AG1-1B_00006825	IPR018954	Beta-galactosidase,_domain_2
AG1-1B	RS_AG1-1B_00006825	IPR025300	Beta-galactosidase_jelly_roll_domain
AG1-1B	RS_AG1-1B_00006825	IPR025972	Beta-galactosidase,_domain_3
AG1-1B	RS_AG1-1B_00006825	IPR031330	Glycoside_hydrolase_35,_catalytic_domain
AG1-1B	RS_AG1-1B_00006826	IPR001461	Aspartic_peptidase_A1_family
AG1-1B	RS_AG1-1B_00006826	IPR033121	Peptidase_family_A1_domain
AG1-1B	RS_AG1-1B_00001582	IPR001424	Superoxide_dismutase,_copper/zinc_binding_domain
AG1-1B	RS_AG1-1B_00001582	IPR024134	Superoxide_dismutase_(Cu/Zn)_/_superoxide_dismutase_copper_chaperone
AG1-1B	RS_AG1-1B_00001590	IPR000719	Protein_kinase_domain
AG1-1B	RS_AG1-1B_00001616	IPR002227	Tyrosinase_copper-binding_domain
AG1-1B	RS_AG1-1B_00001611	IPR010703	Dedicator_of_cytokinesis,_C-terminal
AG1-1B	RS_AG1-1B_00001611	IPR026791	Dedicator_of_cytokinesis
AG1-1B	RS_AG1-1B_00001611	IPR027007	DHR-1_domain
AG1-1B	RS_AG1-1B_00001611	IPR027357	DHR-2_domain
AG1-1B	RS_AG1-1B_00001611	IPR032376	Dedicator_of_cytokinesis,_N-terminal_domain
AG1-1B	RS_AG1-1B_00005681	IPR013126	Heat_shock_protein_70_family
AG1-1B	RS_AG1-1B_00006201	IPR000209	Peptidase_S8/S53_domain
AG1-1B	RS_AG1-1B_00006201	IPR010259	Peptidase_S8_propeptide/proteinase_inhibitor_I9
AG1-1B	RS_AG1-1B_00006543	IPR004911	Gamma_interferon_inducible_lysosomal_thiol_reductase_GILT
AG1-1B	RS_AG1-1B_00005293	IPR002044	Carbohydrate_binding_module_family_20
AG1-1B	RS_AG1-1B_00005293	IPR006630	La-type_HTH_domain
AG1-1B	RS_AG1-1B_00005293	IPR011613	GH15-like_domain
AG1-1B	RS_AG1-1B_00004760	IPR018535	Domain_of_unknown_function_DUF1996
AG1-1B	RS_AG1-1B_00004761	IPR018535	Domain_of_unknown_function_DUF1996
AG1-1B	RS_AG1-1B_00006017	IPR029463	Lysine-specific_metallo-endopeptidase
AG1-1B	RS_AG1-1B_00004929	IPR030294	Palmitoyl-protein_thioesterase_1
AG1-1B	RS_AG1-1B_00004925	IPR002818	DJ-1/PfpI
AG1-1B	RS_AG1-1B_00004924	IPR000254	Cellulose-binding_domain,_fungal
AG1-1B	RS_AG1-1B_00004924	IPR005103	Glycoside_hydrolase,_family_61
AG1-1B	RS_AG1-1B_00006527	IPR010905	Glycosyl_hydrolase,_family_88
AG1-1B	RS_AG1-1B_00002347	IPR000254	Cellulose-binding_domain,_fungal
AG1-1B	RS_AG1-1B_00002347	IPR001547	Glycoside_hydrolase,_family_5
AG1-1B	RS_AG1-1B_00002373	IPR002018	Carboxylesterase,_type_B
AG1-1B	RS_AG1-1B_00002351	IPR001382	Glycoside_hydrolase_family_47
AG1-1B	RS_AG1-1B_00002366	IPR001087	GDSL_lipase/esterase
AG1-1B	RS_AG1-1B_00002352	IPR001382	Glycoside_hydrolase_family_47
AG1-1B	RS_AG1-1B_00007227	IPR000172	Glucose-methanol-choline_oxidoreductase,_N-terminal
AG1-1B	RS_AG1-1B_00007227	IPR007867	Glucose-methanol-choline_oxidoreductase,_C-terminal
AG1-1B	RS_AG1-1B_00007227	IPR012132	Glucose-methanol-choline_oxidoreductase
AG1-1B	RS_AG1-1B_00005171	IPR021851	Protein_of_unknown_function_DUF3455
AG1-1B	RS_AG1-1B_00002728	IPR000172	Glucose-methanol-choline_oxidoreductase,_N-terminal
AG1-1B	RS_AG1-1B_00002728	IPR007867	Glucose-methanol-choline_oxidoreductase,_C-terminal
AG1-1B	RS_AG1-1B_00002728	IPR012132	Glucose-methanol-choline_oxidoreductase
AG1-1B	RS_AG1-1B_00002726	IPR041524	Glycoside_hydrolase_131,_catalytic_N-terminal
AG1-1B	RS_AG1-1B_00002720	IPR002018	Carboxylesterase,_type_B
AG1-1B	RS_AG1-1B_00004348	IPR010905	Glycosyl_hydrolase,_family_88
AG1-1B	RS_AG1-1B_00004341	IPR005103	Glycoside_hydrolase,_family_61
AG1-1B	RS_AG1-1B_00007246	IPR005103	Glycoside_hydrolase,_family_61
AG1-1B	RS_AG1-1B_00006154	IPR000782	FAS1_domain
AG1-1B	RS_AG1-1B_00002242	IPR038955	Protein_PriA
AG1-1B	RS_AG1-1B_00004078	IPR018392	LysM_domain
AG1-1B	RS_AG1-1B_00004063	IPR000560	Histidine_phosphatase_superfamily,_clade-2
AG1-1B	RS_AG1-1B_00004077	IPR001002	Chitin-binding,_type_1
AG1-1B	RS_AG1-1B_00004077	IPR001223	Glycoside_hydrolase_family_18,_catalytic_domain
AG1-1B	RS_AG1-1B_00006613	IPR001117	Multicopper_oxidase,_type_1
AG1-1B	RS_AG1-1B_00006613	IPR011706	Multicopper_oxidase,_type_2
AG1-1B	RS_AG1-1B_00006613	IPR011707	Multicopper_oxidase,_type_3
AG1-1B	RS_AG1-1B_00005217	IPR000209	Peptidase_S8/S53_domain
AG1-1B	RS_AG1-1B_00005217	IPR010435	Fn3-like_domain
AG1-1B	RS_AG1-1B_00001674	IPR000209	Peptidase_S8/S53_domain
AG1-1B	RS_AG1-1B_00001674	IPR010435	Fn3-like_domain
AG1-1B	RS_AG1-1B_00001656	IPR000172	Glucose-methanol-choline_oxidoreductase,_N-terminal
AG1-1B	RS_AG1-1B_00001656	IPR007867	Glucose-methanol-choline_oxidoreductase,_C-terminal
AG1-1B	RS_AG1-1B_00001656	IPR012132	Glucose-methanol-choline_oxidoreductase
AG1-1B	RS_AG1-1B_00001678	IPR021476	Egh16-like_virulence_factor
AG1-1B	RS_AG1-1B_00007043	IPR005198	Glycoside_hydrolase,_family_76
AG1-1B	RS_AG1-1B_00007044	IPR029463	Lysine-specific_metallo-endopeptidase
AG1-1B	RS_AG1-1B_00006210	IPR002022	Pectate_lyase
AG1-1B	RS_AG1-1B_00006212	IPR011118	Tannase/feruloyl_esterase
AG1-1B	RS_AG1-1B_00003182	IPR029411	Rhamnogalacturonan_lyase,_domain_III
AG1-1B	RS_AG1-1B_00003182	IPR029413	Rhamnogalacturonan_lyase,_domain_II
AG1-1B	RS_AG1-1B_00003180	IPR029411	Rhamnogalacturonan_lyase,_domain_III
AG1-1B	RS_AG1-1B_00003180	IPR029413	Rhamnogalacturonan_lyase,_domain_II
AG1-1B	RS_AG1-1B_00005678	IPR006710	Glycoside_hydrolase,_family_43
AG1-1B	RS_AG1-1B_00005268	IPR000743	Glycoside_hydrolase,_family_28
AG1-1B	RS_AG1-1B_00005271	IPR002018	Carboxylesterase,_type_B
AG1-1B	RS_AG1-1B_00005816	IPR002018	Carboxylesterase,_type_B
AG1-1B	RS_AG1-1B_00005818	IPR002018	Carboxylesterase,_type_B
AG1-1B	RS_AG1-1B_00005817	IPR000743	Glycoside_hydrolase,_family_28
AG1-1B	RS_AG1-1B_00005281	IPR006045	Cupin_1
AG1-1B	RS_AG1-1B_00005281	IPR017774	Bicupin,_oxalate_decarboxylase/oxidase
AG1-1B	RS_AG1-1B_00006924	IPR009880	Glyoxal_oxidase,_N-terminal
AG1-1B	RS_AG1-1B_00006924	IPR015202	Galactose_oxidase-like,_Early_set_domain
AG1-1B	RS_AG1-1B_00001695	IPR009009	RlpA-like_protein,_double-psi_beta-barrel_domain
AG1-1B	RS_AG1-1B_00001696	IPR010905	Glycosyl_hydrolase,_family_88
AG1-1B	RS_AG1-1B_00001707	IPR031728	Beta-glucuronidase,_C-terminal
AG1-1B	RS_AG1-1B_00006658	IPR001087	GDSL_lipase/esterase
AG1-1B	RS_AG1-1B_00007196	IPR002022	Pectate_lyase
AG1-1B	RS_AG1-1B_00007195	IPR002022	Pectate_lyase
AG1-1B	RS_AG1-1B_00004754	IPR001952	Alkaline_phosphatase
AG1-1B	RS_AG1-1B_00004755	IPR001952	Alkaline_phosphatase
AG1-1B	RS_AG1-1B_00004207	IPR029463	Lysine-specific_metallo-endopeptidase
AG1-1B	RS_AG1-1B_00004194	IPR018392	LysM_domain
AG1-1B	RS_AG1-1B_00005365	IPR001117	Multicopper_oxidase,_type_1
AG1-1B	RS_AG1-1B_00005365	IPR011706	Multicopper_oxidase,_type_2
AG1-1B	RS_AG1-1B_00005365	IPR011707	Multicopper_oxidase,_type_3
AG1-1B	RS_AG1-1B_00005366	IPR001563	Peptidase_S10,_serine_carboxypeptidase
AG1-1B	RS_AG1-1B_00003199	IPR001563	Peptidase_S10,_serine_carboxypeptidase
AG1-1B	RS_AG1-1B_00003198	IPR000757	Glycoside_hydrolase_family_16
AG1-1B	RS_AG1-1B_00004702	IPR003154	S1/P1_nuclease
AG1-1B	RS_AG1-1B_00004700	IPR005103	Glycoside_hydrolase,_family_61
AG1-1B	RS_AG1-1B_00004703	IPR002018	Carboxylesterase,_type_B
AG1-1B	RS_AG1-1B_00004998	IPR002018	Carboxylesterase,_type_B
AG1-1B	RS_AG1-1B_00004999	IPR000254	Cellulose-binding_domain,_fungal
AG1-1B	RS_AG1-1B_00004999	IPR001722	Glycoside_hydrolase,_family_7
AG1-1B	RS_AG1-1B_00004986	IPR029010	ThuA-like_domain
AG1-1B	RS_AG1-1B_00004990	IPR006047	Glycosyl_hydrolase,_family_13,_catalytic_domain
AG1-1B	RS_AG1-1B_00004990	IPR006048	Alpha-amylase/branching_enzyme,_C-terminal_all_beta
AG1-1B	RS_AG1-1B_00004989	IPR006047	Glycosyl_hydrolase,_family_13,_catalytic_domain
AG1-1B	RS_AG1-1B_00004989	IPR006048	Alpha-amylase/branching_enzyme,_C-terminal_all_beta
AG1-1B	RS_AG1-1B_00006142	IPR000675	Cutinase/acetylxylan_esterase
AG1-1B	RS_AG1-1B_00002421	IPR029615	ER_membrane_protein_complex_subunit_10
AG1-1B	RS_AG1-1B_00002402	IPR001938	Thaumatin_family
AG1-1B	RS_AG1-1B_00002385	IPR001404	Heat_shock_protein_Hsp90_family
AG1-1B	RS_AG1-1B_00002398	IPR001223	Glycoside_hydrolase_family_18,_catalytic_domain
AG1-1B	RS_AG1-1B_00006354	IPR000073	Alpha/beta_hydrolase_fold-1
AG1-1B	RS_AG1-1B_00006353	IPR000073	Alpha/beta_hydrolase_fold-1
AG1-1B	RS_AG1-1B_00006702	IPR001179	FKBP-type_peptidyl-prolyl_cis-trans_isomerase_domain
AG1-1B	RS_AG1-1B_00006034	IPR001117	Multicopper_oxidase,_type_1
AG1-1B	RS_AG1-1B_00006034	IPR011707	Multicopper_oxidase,_type_3
AG1-1B	RS_AG1-1B_00004033	IPR021851	Protein_of_unknown_function_DUF3455
AG1-1B	RS_AG1-1B_00004037	IPR039682	Exocyst_complex_component_Sec8/EXOC4
AG1-1B	RS_AG1-1B_00001914	IPR002044	Carbohydrate_binding_module_family_20
AG1-1B	RS_AG1-1B_00001914	IPR006047	Glycosyl_hydrolase,_family_13,_catalytic_domain
AG1-1B	RS_AG1-1B_00001914	IPR006048	Alpha-amylase/branching_enzyme,_C-terminal_all_beta
AG1-1B	RS_AG1-1B_00002537	IPR006094	FAD_linked_oxidase,_N-terminal
AG1-1B	RS_AG1-1B_00002537	IPR012936	Endoplasmic_reticulum_vesicle_transporter,_C-terminal
AG1-1B	RS_AG1-1B_00002537	IPR016166	FAD-binding_domain,_PCMH-type
AG1-1B	RS_AG1-1B_00002537	IPR039542	Endoplasmic_reticulum_vesicle_transporter,_N-terminal
AG1-1B	RS_AG1-1B_00006743	IPR003245	Phytocyanin_domain
AG1-1B	RS_AG1-1B_00004406	IPR000743	Glycoside_hydrolase,_family_28
AG1-1B	RS_AG1-1B_00004409	IPR002227	Tyrosinase_copper-binding_domain
AG1-1B	RS_AG1-1B_00004407	IPR002227	Tyrosinase_copper-binding_domain
AG1-1C	RS_AG1-1C_00005060	IPR001547	Glycoside_hydrolase,_family_5
AG1-1C	RS_AG1-1C_00005063	IPR000834	Peptidase_M14,_carboxypeptidase_A
AG1-1C	RS_AG1-1C_00005063	IPR003146	Carboxypeptidase,_activation_peptide
AG1-1C	RS_AG1-1C_00005066	IPR000834	Peptidase_M14,_carboxypeptidase_A
AG1-1C	RS_AG1-1C_00002958	IPR000834	Peptidase_M14,_carboxypeptidase_A
AG1-1C	RS_AG1-1C_00002969	IPR000172	Glucose-methanol-choline_oxidoreductase,_N-terminal
AG1-1C	RS_AG1-1C_00002969	IPR007867	Glucose-methanol-choline_oxidoreductase,_C-terminal
AG1-1C	RS_AG1-1C_00002969	IPR015920	Cellobiose_dehydrogenase,_cytochrome_domain
AG1-1C	RS_AG1-1C_00002975	IPR009009	RlpA-like_protein,_double-psi_beta-barrel_domain
AG1-1C	RS_AG1-1C_00004441	IPR013830	SGNH_hydrolase-type_esterase_domain
AG1-1C	RS_AG1-1C_00004441	IPR037459	Rhamnogalacturonan_acetylesterase_RhgT-like
AG1-1C	RS_AG1-1C_00004425	IPR013830	SGNH_hydrolase-type_esterase_domain
AG1-1C	RS_AG1-1C_00004425	IPR037459	Rhamnogalacturonan_acetylesterase_RhgT-like
AG1-1C	RS_AG1-1C_00004442	IPR037459	Rhamnogalacturonan_acetylesterase_RhgT-like
AG1-1C	RS_AG1-1C_00004428	IPR000675	Cutinase/acetylxylan_esterase
AG1-1C	RS_AG1-1C_00006304	IPR000743	Glycoside_hydrolase,_family_28
AG1-1C	RS_AG1-1C_00003727	IPR029010	ThuA-like_domain
AG1-1C	RS_AG1-1C_00003745	IPR001155	NADH:flavin_oxidoreductase/NADH_oxidase,_N-terminal
AG1-1C	RS_AG1-1C_00003745	IPR006094	FAD_linked_oxidase,_N-terminal
AG1-1C	RS_AG1-1C_00003745	IPR016166	FAD-binding_domain,_PCMH-type
AG1-1C	RS_AG1-1C_00003749	IPR013830	SGNH_hydrolase-type_esterase_domain
AG1-1C	RS_AG1-1C_00003749	IPR038885	Phospholipase_B1,_membrane-associated
AG1-1C	RS_AG1-1C_00008926	IPR005135	Endonuclease/exonuclease/phosphatase
AG1-1C	RS_AG1-1C_00008003	IPR008427	Extracellular_membrane_protein,_CFEM_domain
AG1-1C	RS_AG1-1C_00005223	IPR006710	Glycoside_hydrolase,_family_43
AG1-1C	RS_AG1-1C_00005201	IPR001722	Glycoside_hydrolase,_family_7
AG1-1C	RS_AG1-1C_00005225	IPR000254	Cellulose-binding_domain,_fungal
AG1-1C	RS_AG1-1C_00005225	IPR001722	Glycoside_hydrolase,_family_7
AG1-1C	RS_AG1-1C_00005218	IPR002594	Glycoside_hydrolase_family_12
AG1-1C	RS_AG1-1C_00004815	IPR004888	Glycoside_hydrolase_family_63
AG1-1C	RS_AG1-1C_00004815	IPR031335	Glycosyl_hydrolase_family_63,_C-terminal
AG1-1C	RS_AG1-1C_00004815	IPR031631	Glycosyl_hydrolase_family_63,_N-terminal
AG1-1C	RS_AG1-1C_00008487	IPR008754	Peptidase_M43,_pregnancy-associated_plasma-A
AG1-1C	RS_AG1-1C_00008486	IPR000209	Peptidase_S8/S53_domain
AG1-1C	RS_AG1-1C_00008486	IPR010259	Peptidase_S8_propeptide/proteinase_inhibitor_I9
AG1-1C	RS_AG1-1C_00005473	IPR005103	Glycoside_hydrolase,_family_61
AG1-1C	RS_AG1-1C_00005459	IPR010720	Alpha-L-arabinofuranosidase,_C-terminal
AG1-1C	RS_AG1-1C_00007570	IPR010905	Glycosyl_hydrolase,_family_88
AG1-1C	RS_AG1-1C_00007565	IPR004898	Pectate_lyase_PlyH/PlyE-like
AG1-1C	RS_AG1-1C_00008818	IPR000743	Glycoside_hydrolase,_family_28
AG1-1C	RS_AG1-1C_00007612	IPR000743	Glycoside_hydrolase,_family_28
AG1-1C	RS_AG1-1C_00002719	IPR010905	Glycosyl_hydrolase,_family_88
AG1-1C	RS_AG1-1C_00002724	IPR000254	Cellulose-binding_domain,_fungal
AG1-1C	RS_AG1-1C_00002724	IPR005103	Glycoside_hydrolase,_family_61
AG1-1C	RS_AG1-1C_00002773	IPR002022	Pectate_lyase
AG1-1C	RS_AG1-1C_00002765	IPR008427	Extracellular_membrane_protein,_CFEM_domain
AG1-1C	RS_AG1-1C_00002763	IPR001547	Glycoside_hydrolase,_family_5
AG1-1C	RS_AG1-1C_00002746	IPR001117	Multicopper_oxidase,_type_1
AG1-1C	RS_AG1-1C_00002746	IPR011706	Multicopper_oxidase,_type_2
AG1-1C	RS_AG1-1C_00002746	IPR011707	Multicopper_oxidase,_type_3
AG1-1C	RS_AG1-1C_00006248	IPR001944	Glycoside_hydrolase,_family_35
AG1-1C	RS_AG1-1C_00006248	IPR018954	Beta-galactosidase,_domain_2
AG1-1C	RS_AG1-1C_00006248	IPR025300	Beta-galactosidase_jelly_roll_domain
AG1-1C	RS_AG1-1C_00006248	IPR025972	Beta-galactosidase,_domain_3
AG1-1C	RS_AG1-1C_00006248	IPR031330	Glycoside_hydrolase_35,_catalytic_domain
AG1-1C	RS_AG1-1C_00006247	IPR001944	Glycoside_hydrolase,_family_35
AG1-1C	RS_AG1-1C_00006247	IPR018954	Beta-galactosidase,_domain_2
AG1-1C	RS_AG1-1C_00006247	IPR025300	Beta-galactosidase_jelly_roll_domain
AG1-1C	RS_AG1-1C_00006247	IPR025972	Beta-galactosidase,_domain_3
AG1-1C	RS_AG1-1C_00006247	IPR031330	Glycoside_hydrolase_35,_catalytic_domain
AG1-1C	RS_AG1-1C_00004851	IPR002227	Tyrosinase_copper-binding_domain
AG1-1C	RS_AG1-1C_00004875	IPR011613	GH15-like_domain
AG1-1C	RS_AG1-1C_00004859	IPR000209	Peptidase_S8/S53_domain
AG1-1C	RS_AG1-1C_00004859	IPR010435	Fn3-like_domain
AG1-1C	RS_AG1-1C_00004852	IPR001764	Glycoside_hydrolase,_family_3,_N-terminal
[truncated: 11,817 more rows]

## Sheet: Sheet2-Secretome
337 InterPro exclusively in "Basidiomycetes" Secretome				282 terms included exclusively in "R solani" Secretome				283 Common InterPro terms between "R solani" and "Other Basidiomycetes" Secretome
InterProID	Frequency	Description		InterProID	Frequency	Description		InterProID	Frequency_in_Rsolani	Frequency_in_Basidiomycetes	Percent_FoldChange_in_Frequency	Description
IPR010829	34	Cerato-platanin		IPR001461	181	Aspartic peptidase A1 family		IPR011089	49	2	0.92157	Domain of unknown function DUF1524
IPR024589	29	Fungal ligninase, C-terminal		IPR012132	126	Glucose-methanol-choline oxidoreductase		IPR001701	22	1	0.91304	Glycoside hydrolase family 9
IPR002642	27	Lysophospholipase, catalytic domain		IPR017774	70	Bicupin, oxalate decarboxylase/oxidase		IPR029413	78	4	0.90244	Rhamnogalacturonan lyase, domain II
IPR000250	26	Peptidase G1		IPR001283	58	Cysteine-rich secretory protein-related		IPR015364	58	3	0.90164	Rhamnogalacturonase B, N-terminal
IPR001466	23	Beta-lactamase-related		IPR016590	58	Rhamnogalacturonase B		IPR004898	200	11	0.89573	Pectate lyase PlyH/PlyE-like
IPR021054	23	Cell wall mannoprotein 1		IPR038955	46	Protein PriA		IPR029411	72	4	0.89474	Rhamnogalacturonan lyase, domain III
IPR002937	13	Amine oxidase		IPR001944	43	Glycoside hydrolase, family 35		IPR001229	35	2	0.89189	Jacalin-like lectin domain
IPR003337	13	Trehalose-phosphatase		IPR038970	43	Polysaccharide lyase 8		IPR001338	8	126	0.8806	Hydrophobin
IPR009011	13	Mannose-6-phosphate receptor binding domain superfamily		IPR024134	41	Superoxide dismutase (Cu/Zn) / superoxide dismutase copper chaperone		IPR002022	252	17	0.87361	Pectate lyase
IPR001214	11	SET domain		IPR041233	41	Alpha galactosidase, C-terminal beta sandwich domain		IPR022742	14	1	0.86667	Serine aminopeptidase, S33
IPR012913	11	Protein OS9-like		IPR035810	40	Phosphatidylethanolamine-binding protein, eukaryotic		IPR003245	12	1	0.84615	Phytocyanin domain
IPR002472	9	Palmitoyl protein thioesterase		IPR006179	40	5-Nucleotidase/apyrase		IPR024370	12	1	0.84615	PBP domain
IPR011614	9	Catalase core domain		IPR014485	40	Predicted phosphoesterase, C1039.02 type		IPR029463	220	19	0.841	Lysine-specific metallo-endopeptidase
IPR018028	9	Catalase, mono-functional, haem-containing		IPR041524	34	Glycoside hydrolase 131, catalytic N-terminal		IPR000262	23	2	0.84	FMN-dependent dehydrogenase
IPR007312	8	Phosphoesterase		IPR038921	31	Uncharacterized protein YOR389W-like		IPR031329	11	1	0.83333	Neutral/alkaline non-lysosomal ceramidase, N-terminal
IPR008160	8	Collagen triple helix repeat		IPR039670	29	Sterol transport protein NPC2-like		IPR031331	11	1	0.83333	Neutral/alkaline non-lysosomal ceramidase, C-terminal
IPR002495	7	Glycosyl transferase, family 8		IPR005788	28	Disulphide isomerase		IPR025714	10	1	0.81818	Methyltransferase domain
IPR005152	7	Lipase, secreted		IPR010497	27	Epoxide hydrolase, N-terminal		IPR013094	10	1	0.81818	Alpha/beta hydrolase fold-3
IPR006102	7	Glycoside hydrolase, family 2, immunoglobulin-like beta-sandwich		IPR038885	24	Phospholipase B1, membrane-associated		IPR019236	27	3	0.8	Domain of unknown function DUF2183
IPR006104	7	Glycosyl hydrolases family 2, sugar binding domain		IPR017046	24	Prenylcysteine oxidase		IPR023631	43	5	0.79167	Amidase signature domain
IPR006314	7	Dyp-type peroxidase		IPR037459	24	Rhamnogalacturonan acetylesterase RhgT-like		IPR000933	16	2	0.77778	Glycoside hydrolase, family 29
IPR010582	7	Catalase immune-responsive domain		IPR037396	21	FMN hydroxy acid dehydrogenase domain		IPR001841	3	24	0.77778	Zinc finger, RING-type
IPR013658	7	SMP-30/Gluconolactonase/LRE-like region		IPR031968	20	VASt domain		IPR002227	214	28	0.7686	Tyrosinase copper-binding domain
IPR022790	7	Glycosyl hydrolase family 26 domain		IPR041371	16	Glycosyl hydrolase family 92 N-terminal domain		IPR007112	2	15	0.76471	Expansin/pollen allergen, DPBB domain
IPR001096	6	Peptidase C13, legumain		IPR040250	15	Nucleobindin		IPR006630	7	1	0.75	La-type HTH domain
IPR001509	6	NAD-dependent epimerase/dehydratase		IPR036607	14	Glucosidase 2 subunit beta-like		IPR021102	2	14	0.75	Peptide-N4-(N-acetyl-beta-glucosaminyl)asparagine amidase A
IPR001878	6	Zinc finger, CCHC-type		IPR026874	14	Glucosidase 2 subunit beta		IPR000834	52	8	0.73333	Peptidase M14, carboxypeptidase A
IPR011234	6	Fumarylacetoacetase-like, C-terminal		IPR039794	14	Glucosidase II beta subunit-like		IPR002818	19	3	0.72727	DJ-1/PfpI
IPR020946	6	Flavin monooxygenase-like		IPR005792	14	Protein disulphide isomerase		IPR027414	19	3	0.72727	Glycosyl hydrolase family 95, N-terminal domain
IPR033123	6	Glycosyl hydrolases family 11 (GH11) domain		IPR041437	13	Gylcosyl hydrolase 115 C-terminal domain		IPR011096	115	19	0.71642	FTP domain
IPR000909	5	Phosphatidylinositol-specific phospholipase C, X domain		IPR039254	13	Protein Rds1		IPR000868	6	1	0.71429	Isochorismatase-like
IPR001360	5	Glycoside hydrolase family 1		IPR009311	13	Interferon alpha-inducible protein IFI6/IFI27-like		IPR001365	6	1	0.71429	Adenosine/AMP deaminase domain
IPR001830	5	Glycosyl transferase, family 20		IPR040147	12	Membrane-anchored lipid-binding protein Ysp2/Lam4-like		IPR014990	6	1	0.71429	Protein of unknown function DUF1838
IPR006175	5	YjgF/YER057c/UK114 family		IPR021858	12	Fungal transcription factor		IPR000330	6	1	0.71429	SNF2-related, N-terminal domain
IPR007219	5	Transcription factor domain, fungi		IPR011641	12	Tyrosine-protein kinase ephrin type A/B receptor-like		IPR004302	24	4	0.71429	Cellulose/chitin-binding protein, N-terminal
IPR008009	5	NA		IPR004888	12	Glycoside hydrolase family 63		IPR003159	41	7	0.70833	Polysaccharide lyase family 8, central domain
IPR017996	5	Major royal jelly protein/protein yellow		IPR006823	11	Neutral/alkaline nonlysosomal ceramidase		IPR001842	143	25	0.70238	Peptidase M36, fungalysin
IPR022036	5	Protein of unknown function DUF3605		IPR026895	11	ER membrane protein complex subunit 1		IPR012970	40	7	0.70213	Polysaccharide lyase 8, N-terminal alpha-helical
IPR029476	5	Deoxyribonuclease NucA/NucB		IPR040692	10	UGGT, thioredoxin-like domain 3		IPR029010	34	6	0.7	ThuA-like domain
IPR000923	4	Blue (type 1) copper domain		IPR040525	10	UDP-glucose:glycoprotein glucosyltransferase, thioredoxin-like domain 4		IPR004103	38	7	0.68889	Polysaccharide lyase family 8, C-terminal
IPR000994	4	Peptidase M24		IPR040694	10	UGGT, thioredoxin-like domain 2		IPR010259	157	29	0.68817	Peptidase S8 propeptide/proteinase inhibitor I9
IPR002125	4	Cytidine and deoxycytidylate deaminase domain		IPR011659	10	WD40-like Beta Propeller		IPR010126	27	5	0.6875	Esterase, PHB depolymerase
IPR006680	4	Amidohydrolase-related		IPR030294	10	Palmitoyl-protein thioesterase 1		IPR003137	43	8	0.68627	PA domain
IPR011678	4	ER membrane protein complex subunit 1, C-terminal		IPR040497	10	Glucosyltransferase 24, catalytic domain		IPR002372	21	4	0.68	Pyrrolo-quinoline quinone repeat
IPR013860	4	Nitrogen regulatory protein areA, GATA-like domain		IPR040693	10	UGGT, thioredoxin-like domain 1		IPR008754	145	28	0.6763	Peptidase M43, pregnancy-associated plasma-A
IPR017932	4	Glutamine amidotransferase type 2 domain		IPR005131	9	Serine dehydratase beta chain		IPR000743	264	51	0.67619	Glycoside hydrolase, family 28
IPR028939	4	Pyrroline-5-carboxylate reductase, catalytic, N-terminal		IPR040200	9	FAS1 domain-containing protein Mug57-like		IPR013830	71	14	0.67059	SGNH hydrolase-type esterase domain
IPR029036	4	Pyrroline-5-carboxylate reductase, dimerisation domain		IPR005130	9	Serine dehydratase-like, alpha subunit		IPR019008	5	1	0.66667	Domain of unknown function DUF2012
IPR033403	4	Domain of unknown function DUF5110		IPR005225	9	Small GTP-binding protein domain		IPR002701	5	1	0.66667	Chorismate mutase II, prokaryotic-type
IPR000086	3	NUDIX hydrolase domain		IPR026913	9	Methyltransferase-like protein 24		IPR001002	15	3	0.66667	Chitin-binding, type 1
IPR000490	3	Glycoside hydrolase family 17		IPR001139	8	Glycoside hydrolase family 30		IPR000101	5	1	0.66667	Gamma-glutamyltranspeptidase
IPR000836	3	Phosphoribosyltransferase domain		IPR011430	8	Down-regulated-in-metastasis protein		IPR001667	14	3	0.64706	DDH domain
IPR001148	3	Alpha carbonic anhydrase domain		IPR041542	8	Beta-xylosidase, C-terminal Concanavalin A-like domain		IPR018946	2	9	0.63636	Alkaline phosphatase D-related
IPR002196	3	Glycoside hydrolase, family 24		IPR013749	8	Pyridoxamine kinase/Phosphomethylpyrimidine kinase		IPR004097	13	3	0.625	DHHA2 domain
IPR002562	3	3-5 exonuclease domain		IPR039448	8	Right handed beta helix domain		IPR000070	120	28	0.62162	Pectinesterase, catalytic
IPR002938	3	FAD-binding domain		IPR005887	7	Alpha-1,2-mannosidase, putative		IPR001087	79	19	0.61224	GDSL lipase/esterase
IPR005089	3	Carbohydrate-binding module family 19		IPR000742	7	EGF-like domain		IPR008397	37	9	0.6087	Alginate lyase domain
IPR006597	3	Sel1-like repeat		IPR013149	7	Alcohol dehydrogenase, C-terminal		IPR025300	41	10	0.60784	Beta-galactosidase jelly roll domain
IPR007657	3	Glycosyltransferase 61		IPR003305	7	Carbohydrate-binding, CenC-like		IPR025972	41	10	0.60784	Beta-galactosidase, domain 3
IPR008139	3	Saposin B type domain		IPR000722	6	RNA polymerase, alpha subunit		IPR006048	45	11	0.60714	Alpha-amylase/branching enzyme, C-terminal all beta
IPR010816	3	Heterokaryon incompatibility Het-C		IPR019156	6	Ataxin-10 domain		IPR000073	129	32	0.60248	Alpha/beta hydrolase fold-1
IPR028945	3	Get1 family		IPR015699	6	DNA-directed RNA pol I, largest subunit		IPR001384	2	8	0.6	Peptidase M35, deuterolysin
IPR029167	3	Meiotically up-regulated gene 117 protein		IPR007080	6	RNA polymerase Rpb1, domain 1		IPR005123	1	4	0.6	Oxoglutarate/iron-dependent dioxygenase
IPR000089	2	Biotin/lipoyl attachment		IPR013659	6	Adenosine/AMP deaminase N-terminal		IPR007676	12	3	0.6	Ribophorin I
IPR000219	2	Dbl homology (DH) domain		IPR007111	6	NACHT nucleoside triphosphatase		IPR006073	4	1	0.6	GTP binding domain
IPR000340	2	Dual specificity phosphatase, catalytic domain		IPR003146	6	Carboxypeptidase, activation peptide		IPR032093	2	8	0.6	Phospholipase D, N-terminal
IPR000387	2	Tyrosine specific protein phosphatases domain		IPR026872	6	Protein farnesyltransferase subunit beta		IPR004886	28	7	0.6	Glucanosyltransferase
IPR001083	2	Copper fist DNA-binding domain		IPR002225	6	3-beta hydroxysteroid dehydrogenase/isomerase		IPR025711	8	2	0.6	PepSY domain
IPR001251	2	CRAL-TRIO lipid binding domain		IPR001330	6	PFTB repeat		IPR004088	4	1	0.6	K Homology domain, type 1
IPR001388	2	Synaptobrevin		IPR039743	5	Endo-beta-1,6-galactanase		IPR000898	8	2	0.6	Indoleamine 2,3-dioxygenase
IPR001394	2	Peptidase C19, ubiquitin carboxyl-terminal hydrolase		IPR015720	5	TMP21-related		IPR000254	415	105	0.59615	Cellulose-binding domain, fungal
IPR001584	2	Integrase, catalytic core		IPR020471	5	Aldo/keto reductase		IPR031330	43	11	0.59259	Glycoside hydrolase 35, catalytic domain
IPR001762	2	Disintegrin domain		IPR011146	5	HIT-like domain		IPR013087	23	6	0.58621	Zinc finger C2H2-type
IPR001849	2	Pleckstrin homology domain		IPR039514	5	Endo-beta-1,6-galactanase-like		IPR018954	42	11	0.58491	Beta-galactosidase, domain 2
IPR002172	2	Low-density lipoprotein (LDL) receptor class A repeat		IPR007081	5	RNA polymerase Rpb1, domain 5		IPR006045	72	19	0.58242	Cupin 1
IPR002575	2	Aminoglycoside phosphotransferase		IPR039163	5	ER membrane protein complex subunit 7		IPR017986	11	3	0.57143	WD40-repeat-containing domain
IPR002885	2	Pentatricopeptide repeat		IPR006331	5	Adenosine deaminase-related growth factor		IPR001680	11	3	0.57143	WD40 repeat
IPR003111	2	Lon, substrate-binding domain		IPR006084	5	XPG/Rad2 endonuclease		IPR000627	58	16	0.56757	Intradiol ring-cleavage dioxygenase, C-terminal
IPR003140	2	Phospholipase/carboxylesterase/thioesterase		IPR006195	5	Aminoacyl-tRNA synthetase, class II		IPR002016	12	43	0.56364	Haem peroxidase
IPR003166	2	Transcription factor TFIIE beta subunit, DNA-binding domain		IPR006086	5	XPG-I domain		IPR000210	7	2	0.55556	BTB/POZ domain
IPR003323	2	OTU domain		IPR005121	5	Ferrodoxin-fold anticodon-binding domain		IPR016288	28	8	0.55556	1, 4-beta cellobiohydrolase
IPR003961	2	Fibronectin type III		IPR001310	5	Histidine triad (HIT) protein		IPR005193	7	2	0.55556	Glycoside hydrolase, family 62, arabinosidase
IPR004963	2	Pectinacetylesterase/NOTUM		IPR007066	5	RNA polymerase Rpb1, domain 3		IPR013595	52	15	0.55224	Peptidase S33 tripeptidyl aminopeptidase-like, C-terminal
IPR005031	2	Coenzyme Q-binding protein COQ10, START domain		IPR004530	5	Phenylalanyl-tRNA synthetase, class IIc, mitochondrial		IPR012946	24	7	0.54839	X8 domain
IPR005195	2	Glycoside hydrolase, family 65, central catalytic		IPR007083	5	RNA polymerase Rpb1, domain 4		IPR001661	24	7	0.54839	Glycoside hydrolase, family 37
IPR005196	2	Glycoside hydrolase, family 65, N-terminal		IPR015413	5	Methionyl/Leucyl tRNA synthetase		IPR011613	48	14	0.54839	GH15-like domain
IPR005200	2	Endo-1,3(4)-beta-glucanase		IPR002319	5	Phenylalanyl-tRNA synthetase		IPR010720	24	7	0.54839	Alpha-L-arabinofuranosidase, C-terminal
IPR005479	2	Carbamoyl-phosphate synthetase large subunit-like, ATP-binding domain		IPR000555	4	JAB1/MPN/MOV34 metalloenzyme domain		IPR005103	356	104	0.54783	Glycoside hydrolase, family 61
IPR005481	2	Biotin carboxylase-like, N-terminal domain		IPR024969	4	Rpn11/EIF3F, C-terminal		IPR021851	51	15	0.54545	Protein of unknown function DUF3455
IPR005482	2	Biotin carboxylase, C-terminal		IPR000866	4	Alkyl hydroperoxide reductase subunit C/ Thiol specific antioxidant		IPR001952	20	6	0.53846	Alkaline phosphatase
IPR005599	2	GPI mannosyltransferase		IPR037518	4	MPN domain		IPR015366	22	73	0.53684	Peptidase S53, activation domain
IPR006091	2	Acyl-CoA oxidase/dehydrogenase, central domain		IPR039181	4	EIG121-like		IPR008183	23	7	0.53333	Aldose 1-/Glucose-6-phosphate 1-epimerase
IPR006103	2	Glycoside hydrolase family 2, catalytic domain		IPR001806	4	Small GTPase		IPR030400	22	72	0.53191	Sedolisin domain
IPR006716	2	ERG2/sigma1 receptor-like		IPR010935	4	SMCs flexible hinge		IPR002044	52	16	0.52941	Carbohydrate binding module family 20
IPR008238	2	Chorismate mutase, AroQ class, eukaryotic type		IPR003395	4	RecF/RecN/SMC, N-terminal		IPR031727	5	16	0.52381	Galactose mutarotase, N-terminal barrel
IPR009075	2	Acyl-CoA dehydrogenase/oxidase C-terminal		IPR000618	4	Insect cuticle protein		IPR001153	16	5	0.52381	Barwin domain
IPR010730	2	Heterokaryon incompatibility		IPR007238	4	DNA primase large subunit, eukaryotic/archaeal		IPR005151	31	10	0.5122	Tail specific protease
IPR010752	2	Protein of unknown function DUF1329		IPR003578	4	Small GTPase Rho		IPR010905	86	28	0.50877	Glycosyl hydrolase, family 88
IPR010775	2	Protein of unknown function DUF1365		IPR041679	4	DNA2/NAM7 helicase-like, AAA domain		IPR003154	49	16	0.50769	S1/P1 nuclease
IPR010908	2	Longin domain		IPR004625	4	Pyridoxine kinase		IPR011040	3	1	0.5	Sialidase
IPR011074	2	CRAL/TRIO, N-terminal domain		IPR029615	4	ER membrane protein complex subunit 10		IPR010795	24	8	0.5	Prenylcysteine lyase
IPR011483	2	Protein of unknown function DUF1593		IPR001155	3	NADH:flavin oxidoreductase/NADH oxidase, N-terminal		IPR010285	3	1	0.5	DNA helicase Pif1-like
IPR011545	2	DEAD/DEAH box helicase domain		IPR019481	3	Transcription factor TFIIIC, triple barrel domain		IPR001245	3	1	0.5	Serine-threonine/tyrosine-protein kinase, catalytic domain
IPR011761	2	ATP-grasp fold		IPR039786	3	Protein EFR3		IPR013899	12	4	0.5	Domain of unknown function DUF1771
IPR011764	2	Biotin carboxylation domain		IPR027357	3	DHR-2 domain		IPR013108	3	1	0.5	Amidohydrolase 3
IPR012133	2	Alpha-hydroxy acid dehydrogenase, FMN-dependent		IPR028651	3	ING family		IPR013189	9	3	0.5	Glycosyl hydrolase family 32, C-terminal
IPR012317	2	Poly(ADP-ribose) polymerase, catalytic domain		IPR010472	3	Formin, FH3 domain		IPR003594	1	3	0.5	Histidine kinase/HSP90-like ATPase
IPR013786	2	Acyl-CoA dehydrogenase/oxidase, N-terminal		IPR042771	3	TFIIIC subunit GTF3C6-like		IPR001529	3	1	0.5	DNA-directed RNA polymerase, M/15kDa subunit
IPR014895	2	Alginate lyase 2		IPR032376	3	Dedicator of cytokinesis, N-terminal domain		IPR002625	12	4	0.5	Smr domain
IPR015328	2	Domain of unknown function DUF1965		IPR032641	3	Exonuclease 1		IPR007292	1	3	0.5	Nuclear fusion protein Kar5
IPR015798	2	Copper amine oxidase, catalytic domain		IPR001487	3	Bromodomain		IPR013148	9	3	0.5	Glycosyl hydrolase family 32, N-terminal
IPR015914	2	Purple acid phosphatase, N-terminal		IPR004487	3	Clp protease, ATP-binding subunit ClpX		IPR001222	3	1	0.5	Zinc finger, TFIIS-type
IPR019791	2	Haem peroxidase, animal-type		IPR000592	3	Ribosomal protein S27e		IPR000772	16	46	0.48387	Ricin B, lectin domain
IPR019831	2	Manganese/iron superoxide dismutase, N-terminal		IPR015425	3	Formin, FH2 domain		IPR000209	264	92	0.48315	Peptidase S8/S53 domain
IPR019832	2	Manganese/iron superoxide dismutase, C-terminal		IPR010703	3	Dedicator of cytokinesis, C-terminal		IPR006710	109	38	0.48299	Glycoside hydrolase, family 43
IPR020822	2	NA		IPR027007	3	DHR-1 domain		IPR001000	86	30	0.48276	Glycoside hydrolase family 10 domain
IPR021773	2	Trafficking protein particle complex subunit 11		IPR012938	3	Glucose/Sorbosone dehydrogenase		IPR005135	17	6	0.47826	Endonuclease/exonuclease/phosphatase
IPR021884	2	Ice-binding protein-like		IPR026791	3	Dedicator of cytokinesis		IPR019026	14	5	0.47368	Peptidase M64, IgA
IPR024156	2	NA		IPR006085	3	XPG N-terminal		IPR001938	90	33	0.46341	Thaumatin family
IPR024240	2	Alpha-N-acetylglucosaminidase, N-terminal		IPR019787	3	Zinc finger, PHD-finger		IPR007484	128	47	0.46286	Peptidase M28
IPR024732	2	Alpha-N-acetylglucosaminidase, C-terminal		IPR012936	3	Endoplasmic reticulum vesicle transporter, C-terminal		IPR011683	16	6	0.45455	Glycosyl hydrolase family 53
IPR024733	2	Alpha-N-acetylglucosaminidase, tim-barrel domain		IPR006600	3	HTH CenpB-type DNA-binding domain		IPR010435	66	25	0.45055	Fn3-like domain
IPR024745	2	Glycoside hydrolase, family 44		IPR039542	3	Endoplasmic reticulum vesicle transporter, N-terminal		IPR015340	8	21	0.44828	Alpha-amylase, domain of unknown function DUF1966, C-terminal
IPR025733	2	Iron/zinc purple acid phosphatase-like C-terminal domain		IPR026983	2	Dynein heavy chain		IPR000334	28	11	0.4359	Glycoside hydrolase, family 45
IPR028163	2	HAUS augmin-like complex subunit 6, N-terminal		IPR008778	2	Pirin, C-terminal domain		IPR000873	5	2	0.42857	AMP-dependent synthetase/ligase
IPR028889	2	Ubiquitin specific protease domain		IPR013594	2	Dynein heavy chain, domain-1		IPR001107	2	5	0.42857	Band 7 domain
IPR000092	1	Polyprenyl synthetase		IPR041569	2	AAA ATPase, AAA+ lid domain		IPR006689	5	2	0.42857	Small GTPase superfamily, ARF/SAR type
IPR000195	1	Rab-GTPase-TBC domain		IPR014012	2	Helicase/SANT-associated domain		IPR018535	47	19	0.42424	Domain of unknown function DUF1996
IPR000270	1	PB1 domain		IPR010926	2	Class I myosin tail homology domain		IPR021476	59	24	0.42169	Egh16-like virulence factor
IPR000436	1	Sushi/SCR/CCP domain		IPR040151	2	Gfd2/YDR514C-like		IPR001722	108	44	0.42105	Glycoside hydrolase, family 7
IPR000566	1	Lipocalin/cytosolic fatty-acid binding domain		IPR001012	2	UBX domain		IPR009880	98	40	0.42029	Glyoxal oxidase, N-terminal
IPR000571	1	Zinc finger, CCCH-type		IPR026699	2	Exosome complex RNA-binding protein 1/RRP40/RRP4		IPR035396	9	22	0.41935	Alpha-L-rhamnosidase, six-hairpin glycosidase domain
IPR000573	1	Aconitase A/isopropylmalate dehydratase small subunit, swivel domain		IPR039119	2	ABT1/Esf2		IPR000782	64	27	0.40659	FAS1 domain
IPR000591	1	DEP domain		IPR013922	2	Cyclin PHO80-like		IPR002939	3	7	0.4	Chaperone DnaJ, C-terminal
IPR000594	1	THIF-type NAD/FAD binding fold		IPR000904	2	Sec7 domain		IPR001305	3	7	0.4	Heat shock protein DnaJ, cysteine-rich domain
IPR000595	1	Cyclic nucleotide-binding domain		IPR009306	2	Protein of unknown function DUF963		IPR002828	10	23	0.39394	Survival protein SurE-like phosphatase/nucleotidase
IPR000608	1	Ubiquitin-conjugating enzyme E2		IPR007229	2	Nicotinate phosphoribosyltransferase family		IPR001424	43	19	0.3871	Superoxide dismutase, copper/zinc binding domain
IPR000648	1	Oxysterol-binding protein		IPR000163	2	Prohibitin		IPR008758	12	27	0.38462	Peptidase S28
IPR000788	1	Ribonucleotide reductase large subunit, C-terminal		IPR015940	2	Ubiquitin-associated domain		IPR015202	94	42	0.38235	Galactose oxidase-like, Early set domain
IPR000795	1	Transcription factor, GTP-binding domain		IPR001269	2	tRNA-dihydrouridine synthase		IPR013126	22	10	0.375	Heat shock protein 70 family
IPR000845	1	Nucleoside phosphorylase domain		IPR005729	2	Ribosomal protein S10, eukaryotic/archaeal		IPR010513	11	5	0.375	KEN domain
IPR000917	1	Sulfatase, N-terminal		IPR009784	2	Protein of unknown function DUF1349		IPR011707	229	105	0.37126	Multicopper oxidase, type 3
IPR001030	1	Aconitase/3-isopropylmalate dehydratase large subunit, alpha/beta/alpha domain		IPR002014	2	VHS domain		IPR015920	13	6	0.36842	Cellobiose dehydrogenase, cytochrome domain
IPR001077	1	O-methyltransferase domain		IPR003829	2	Pirin, N-terminal domain		IPR002509	166	77	0.36626	NodB homology domain
IPR001163	1	LSM domain, eukaryotic/archaea-type		IPR025721	2	Exosome complex component, N-terminal domain		IPR019623	30	14	0.36364	Protein Rot1
IPR001180	1	Citron homology (CNH) domain		IPR031121	2	KH domain containing protein RIK/BLOM7		IPR035398	7	15	0.36364	Alpha-L-rhamnosidase C-terminal domain
IPR001199	1	Cytochrome b5-like heme/steroid binding domain		IPR012312	2	Haemerythrin-like		IPR001117	216	103	0.35423	Multicopper oxidase, type 1
IPR001202	1	WW domain		IPR000403	2	Phosphatidylinositol 3-/4-kinase, catalytic domain		IPR001764	92	44	0.35294	Glycoside hydrolase, family 3, N-terminal
IPR001260	1	Coproporphyrinogen III oxidase, aerobic		IPR033133	2	Pumilio homology domain		IPR026891	78	38	0.34483	Fibronectin type III-like domain
IPR001296	1	Glycosyl transferase, family 1		IPR009737	2	Thioredoxin-like ferredoxin		IPR001547	163	81	0.33607	Glycoside hydrolase, family 5
IPR001300	1	Peptidase C2, calpain, catalytic domain		IPR021600	2	Transcription factor TFIIE alpha subunit, C-terminal		IPR005036	2	1	0.33333	CBM21 (carbohydrate binding type-21) domain
IPR001303	1	Class II aldolase/adducin N-terminal		IPR001041	2	2Fe-2S ferredoxin-type iron-sulfur binding domain		IPR000408	2	1	0.33333	Regulator of chromosome condensation, RCC1
IPR001347	1	Sugar isomerase (SIS)		IPR024550	2	TFIIEalpha/SarR/Rpc3 HTH domain		IPR002130	3	6	0.33333	Cyclophilin-type peptidyl-prolyl cis-trans isomerase domain
IPR001433	1	Oxidoreductase FAD/NAD(P)-binding		IPR025110	2	AMP-binding enzyme, C-terminal domain		IPR003439	1	2	0.33333	ABC transporter-like
IPR001604	1	DNA/RNA non-specific endonuclease		IPR041177	2	Holliday junction resolvase Gen1, C-terminal domain		IPR012939	13	26	0.33333	Glycosyl hydrolase family 92
IPR001646	1	Pentapeptide repeat		IPR039516	2	N-acetylglucosaminyl-phosphatidylinositol de-N-acetylase		IPR018939	6	3	0.33333	Autophagy-related protein 27
IPR001737	1	Ribosomal RNA adenine methyltransferase KsgA/Erm		IPR002640	2	Arylesterase		IPR001138	2	1	0.33333	Zn(2)-C6 fungal-type DNA-binding domain
IPR001763	1	Rhodanese-like domain		IPR003171	2	Methylenetetrahydrofolate reductase		IPR020683	2	1	0.33333	Ankyrin repeat-containing domain
IPR001766	1	Fork head domain		IPR037813	2	Transcription initiation factor TFIID subunit 2		IPR013120	1	2	0.33333	Male sterility, NAD-binding
IPR001780	1	Ribosomal protein L35A		IPR000225	2	Armadillo		IPR005197	30	15	0.33333	Glycoside hydrolase family 71
IPR001781	1	Zinc finger, LIM-type		IPR001313	2	Pumilio RNA-binding repeat		IPR026992	6	3	0.33333	Non-haem dioxygenase N-terminal domain
IPR001796	1	Dihydrofolate reductase domain		IPR032413	2	Atypical Arm repeat		IPR001590	1	2	0.33333	Peptidase M12B, ADAM/reprolysin
IPR001879	1	GPCR, family 2, extracellular hormone receptor domain		IPR001848	2	Ribosomal protein S10		IPR027372	10	5	0.33333	Phytase-like domain
IPR001915	1	Peptidase M48		IPR001279	2	Metallo-beta-lactamase		IPR000644	2	1	0.33333	CBS domain
IPR002035	1	von Willebrand factor, type A		IPR039997	2	Transcription factor E		IPR002156	2	1	0.33333	Ribonuclease H domain
IPR002073	1	35-cyclic nucleotide phosphodiesterase, catalytic domain		IPR006571	2	TLDc domain		IPR027806	1	2	0.33333	Harbinger transposase-derived nuclease domain
IPR002075	1	Nuclear transport factor 2		IPR019489	2	Clp ATPase, C-terminal		IPR007266	5	10	0.33333	Endoplasmic reticulum oxidoreductin 1
IPR002083	1	MATH/TRAF domain		IPR023801	2	Histone deacetylase domain		IPR000026	12	6	0.33333	Guanine-specific ribonuclease N1/T1/U2
IPR002110	1	Ankyrin repeat		IPR000683	2	Oxidoreductase, N-terminal		IPR029482	1	2	0.33333	Putative peptidase domain, HRXXH
IPR002376	1	Formyl transferase, N-terminal		IPR001609	2	Myosin head, motor domain		IPR024766	2	1	0.33333	Zinc finger, RING-H2-type
IPR002579	1	Peptide methionine sulphoxide reductase MrsB		IPR041525	2	Nicotinate/nicotinamide phosphoribosyltransferase		IPR009081	1	2	0.33333	Phosphopantetheine binding ACP domain
IPR002710	1	Dilute domain		IPR002652	2	Importin-alpha, importin-beta-binding domain		IPR018957	1	2	0.33333	Zinc finger, C3HC4 RING-type
IPR002713	1	FF domain		IPR030384	1	SAM-dependent methyltransferase SMT-type		IPR018108	1	2	0.33333	Mitochondrial substrate/solute carrier
IPR002716	1	PIN domain		IPR010357	1	Domain of unknown function DUF953, thioredoxin-like		IPR007245	2	1	0.33333	GPI transamidase component PIG-T
IPR002759	1	Ribonuclease P/MRP protein subunit		IPR002942	1	RNA-binding S4 domain		IPR002641	2	1	0.33333	Patatin-like phospholipase domain
IPR002761	1	Diphthamide synthase domain		IPR001660	1	Sterile alpha motif domain		IPR027486	2	1	0.33333	Ribosomal protein S10 domain
IPR002821	1	Hydantoinase A/oxoprolinase		IPR034964	1	Lumazine synthase		IPR002347	16	8	0.33333	Short-chain dehydrogenase/reductase SDR
IPR002867	1	IBR domain		IPR040976	1	Fungal-type protein kinase		IPR013078	1	2	0.33333	Histidine phosphatase superfamily, clade-1
IPR002934	1	Polymerase, nucleotidyl transferase domain		IPR013705	1	Sterol methyltransferase C-terminal		IPR002772	85	43	0.32812	Glycoside hydrolase family 3 C-terminal domain
IPR002999	1	Tudor domain		IPR006274	1	Carbamoyl-phosphate synthase, small subunit		IPR002594	49	25	0.32432	Glycoside hydrolase family 12
IPR003121	1	SWIB/MDM2 domain		IPR018996	1	Man1/Src1, C-terminal		IPR011706	196	103	0.31104	Multicopper oxidase, type 2
IPR003150	1	DNA-binding RFX-type winged-helix domain		IPR006671	1	Cyclin, N-terminal		IPR002241	45	24	0.30435	Glycoside hydrolase, family 27
IPR003162	1	Transcription initiation factor TAFII31		IPR019160	1	Exocyst complex component Sec3, C-terminal		IPR014044	58	31	0.30337	CAP domain
IPR003193	1	ADP-ribosyl cyclase (CD38/157)		IPR003673	1	CoA-transferase family III		IPR002921	129	69	0.30303	Fungal lipase-like domain
IPR003409	1	MORN motif		IPR004276	1	Glycosyltransferase family 28, N-terminal domain		IPR012951	144	78	0.2973	Berberine/berberine-like
IPR003609	1	PAN/Apple domain		IPR029458	1	Ras-binding domain of Byr2		IPR024655	60	33	0.29032	Uncharacterised protein family, glycosyl hydrolase catalytic domain
IPR003692	1	Hydantoinase B/oxoprolinase		IPR002180	1	Lumazine/riboflavin synthase		IPR008313	9	5	0.28571	Metal-independent alpha-mannosidase
IPR003822	1	Paired amphipathic helix		IPR002307	1	Tyrosine-tRNA ligase		IPR004911	5	9	0.28571	Gamma interferon inducible lysosomal thiol reductase GILT
IPR003890	1	MIF4G-like, type 3		IPR041677	1	DNA2/NAM7 helicase, AAA domain		IPR000719	23	13	0.27778	Protein kinase domain
IPR003892	1	Ubiquitin system component CUE		IPR026122	1	Helicase MOV-10		IPR000675	58	33	0.27473	Cutinase/acetylxylan esterase
IPR004147	1	UbiB domain		IPR013535	1	PUL domain		IPR031335	12	7	0.26316	Glycosyl hydrolase family 63, C-terminal
IPR004166	1	MHCK/EF2 kinase		IPR002182	1	NB-ARC		IPR031631	12	7	0.26316	Glycosyl hydrolase family 63, N-terminal
IPR004304	1	Acetamidase/Formamidase		IPR019574	1	NADH:ubiquinone oxidoreductase, subunit G, iron-sulphur binding		IPR006094	176	103	0.26165	FAD linked oxidase, N-terminal
IPR004308	1	Glutamate-cysteine ligase catalytic subunit		IPR002474	1	Carbamoyl-phosphate synthase small subunit, N-terminal domain		IPR011679	17	10	0.25926	Endoplasmic reticulum resident protein 29, C-terminal
IPR004345	1	TB2/DP1/HVA22-related protein		IPR019591	1	Mrp/NBP35 ATP-binding protein		IPR016166	170	101	0.25461	FAD-binding domain, PCMH-type
IPR004352	1	Glycoside-hydrolase family GH114, TIM-barrel domain		IPR006656	1	Molybdopterin oxidoreductase		IPR001128	50	84	0.25373	Cytochrome P450
IPR004567	1	Type II pantothenate kinase		IPR032091	1	Maltogenic Amylase, C-terminal		IPR004045	5	3	0.25	Glutathione S-transferase, N-terminal
IPR004808	1	AP endonuclease 1		IPR008030	1	NmrA-like domain		IPR030395	3	5	0.25	Glycerophosphodiester phosphodiesterase domain
IPR004859	1	Putative 5-3 exonuclease		IPR024645	1	Mitochondrial export protein Som1		IPR018466	40	65	0.2381	Kre9/Knh1 family
IPR004978	1	Stanniocalcin		IPR004023	1	Mago nashi protein		IPR003172	29	18	0.23404	MD-2-related lipid-recognition domain
IPR005013	1	Dolichyl-diphosphooligosaccharide--protein glycosyltransferase 48kDa subunit		IPR005203	1	Hemocyanin, C-terminal		IPR006047	55	35	0.22222	Glycosyl hydrolase, family 13, catalytic domain
IPR005024	1	Snf7 family		IPR024974	1	Sde2, N-terminal ubiquitin domain		IPR031924	14	9	0.21739	Glycosyl hydrolase family 115
IPR005065	1	Platelet-activating factor acetylhydrolase-like		IPR012480	1	Heparinase II/III-like		IPR001568	15	23	0.21053	Ribonuclease T2-like
IPR005101	1	Cryptochrome/DNA photolyase, FAD-binding domain		IPR041048	1	RuvB-like, AAA-lid domain		IPR010987	3	2	0.2	Glutathione S-transferase, C-terminal-like
IPR005194	1	Glycoside hydrolase family 65, C-terminal		IPR015155	1	PLAA family ubiquitin binding domain		IPR001404	9	6	0.2	Heat shock protein Hsp90 family
IPR005468	1	Avidin/streptavidin		IPR024088	1	Tyrosine-tRNA ligase, bacterial-type		IPR005084	2	3	0.2	Carbohydrate binding module family 6
IPR005485	1	Ribosomal protein L5 eukaryotic/L18 archaeal		IPR022812	1	Dynamin superfamily		IPR004046	3	2	0.2	Glutathione S-transferase, C-terminal
IPR005595	1	Translocon-associated protein (TRAP), alpha subunit		IPR000642	1	Peptidase M41		IPR014001	6	4	0.2	Helicase superfamily 1/2, ATP-binding domain
IPR005629	1	Beta-glucan synthesis-associated, Skn1		IPR030381	1	Dynamin-type guanine nucleotide-binding (G) domain		IPR003737	2	3	0.2	N-acetylglucosaminyl phosphatidylinositol deacetylase-related
IPR005651	1	Trm112-like		IPR001268	1	NADH:ubiquinone oxidoreductase, 30kDa subunit		IPR001650	6	4	0.2	Helicase, C-terminal
IPR005818	1	Linker histone H1/H5, domain H15		IPR039682	1	Exocyst complex component Sec8/EXOC4		IPR008427	78	53	0.19084	Extracellular membrane protein, CFEM domain
IPR006034	1	Asparaginase/glutaminase-like		IPR009567	1	Store-operated calcium entry-associated regulatory factor		IPR002048	16	11	0.18519	EF-hand domain
IPR006050	1	DNA photolyase, N-terminal		IPR002730	1	Ribonuclease P/MRP, subunit p29		IPR024338	13	9	0.18182	Stretch-activated cation channel Mid1/Calcium influx-promoting protein Ehs1
IPR006139	1	D-isomer specific 2-hydroxyacid dehydrogenase, catalytic domain		IPR001282	1	Glucose-6-phosphate dehydrogenase		IPR024535	23	16	0.17949	Pectate lyase superfamily protein
IPR006140	1	D-isomer specific 2-hydroxyacid dehydrogenase, NAD-binding domain		IPR022675	1	Glucose-6-phosphate dehydrogenase, C-terminal		IPR012919	7	10	0.17647	SUN domain
IPR006141	1	Intein N-terminal splicing region		IPR039361	1	Cyclin		IPR009038	5	7	0.16667	GOLD domain
IPR006357	1	HAD-superfamily hydrolase, subfamily IIA		IPR001870	1	B30.2/SPRY domain		IPR009291	7	5	0.16667	Vacuolar protein sorting-associated protein 62
IPR006598	1	Glycosyl transferase CAP10 domain		IPR013893	1	Ribonuclease P, Rpp40		IPR012878	5	7	0.16667	Beta-L-arabinofuranosidase, GH127
IPR006652	1	Kelch repeat type 1		IPR006762	1	Gtr1/RagA G protein		IPR018803	14	10	0.16667	Putative stress-responsive protein
IPR007117	1	Expansin, cellulose-binding-like domain		IPR003130	1	Dynamin GTPase effector		IPR018392	27	37	0.15625	LysM domain
IPR007173	1	D-arabinono-1,4-lactone oxidase		IPR002777	1	Prefoldin beta-like		IPR033433	19	14	0.15152	Domain of unknown function DUF5127
IPR007188	1	Actin-related protein 2/3 complex subunit 2		IPR033756	1	Flagellum site-determining protein YlxH/ Fe-S cluster assembling factor NBP35		IPR005365	4	3	0.14286	Nitrogen permease regulator 3
IPR007203	1	ORMDL family		IPR023753	1	FAD/NAD(P)-binding domain		IPR000322	21	28	0.14286	Glycoside hydrolase family 31
IPR007217	1	Per1-like		IPR003877	1	SPRY domain		IPR011058	4	3	0.14286	Cyanovirin-N
IPR007259	1	Gamma-tubulin complex component protein		IPR028258	1	Exocyst complex component Sec3, PIP2-binding N-terminal domain		IPR008914	40	30	0.14286	Phosphatidylethanolamine-binding protein
IPR007269	1	Isoprenylcysteine carboxyl methyltransferase		IPR007274	1	Ctr copper transporter		IPR005198	24	18	0.14286	Glycoside hydrolase, family 76
IPR007275	1	YTH domain		IPR000668	1	Peptidase C1A, papain C-terminal		IPR006076	8	6	0.14286	FAD dependent oxidoreductase
IPR007325	1	Kynurenine formamidase/cyclase-like		IPR033510	1	PLAA/Doa1/Lub1		IPR032515	12	9	0.14286	Domain of unknown function DUF4964
IPR007527	1	Zinc finger, SWIM-type		IPR003779	1	Carboxymuconolactone decarboxylase-like		IPR015883	13	17	0.13333	Glycoside hydrolase family 20, catalytic domain
IPR007577	1	Glycosyltransferase, DXD sugar-binding motif		IPR027450	1	Alpha-ketoglutarate-dependent dioxygenase AlkB-like		IPR001623	14	18	0.125	DnaJ domain
IPR007612	1	LURP-one-related		IPR020850	1	GTPase effector domain		IPR000757	149	117	0.1203	Glycoside hydrolase family 16
IPR007863	1	Peptidase M16, C-terminal		IPR015405	1	NADH-quinone oxidoreductase, chain G, C-terminal		IPR019405	19	15	0.11765	Lactonase, 7-bladed beta propeller
IPR008040	1	Hydantoinaseoxoprolinase, N-terminal		IPR000014	1	PAS domain		IPR013766	54	43	0.1134	Thioredoxin domain
IPR008146	1	Glutamine synthetase, catalytic domain		IPR003445	1	Cation transporter		IPR003959	5	4	0.11111	ATPase, AAA-type, core
IPR008147	1	Glutamine synthetase, beta-Grasp domain		IPR000432	1	DNA mismatch repair protein MutS, C-terminal		IPR001375	10	8	0.11111	Peptidase S9, prolyl oligopeptidase, catalytic domain
IPR008162	1	Inorganic pyrophosphatase		IPR019049	1	Nucleoporin protein Ndc1-Nup		IPR011118	10	8	0.11111	Tannase/feruloyl esterase
IPR008254	1	Flavodoxin/nitric oxide synthase		IPR021986	1	Spherulation-specific family 4		IPR008258	8	10	0.11111	Transglycosylase SLT domain 1
IPR008269	1	Peptidase S16, Lon proteolytic domain		IPR000818	1	TEA/ATTS domain		IPR033453	12	15	0.11111	Glycosyl hydrolase family 30, TIM-barrel domain
IPR008417	1	B-cell receptor-associated protein 29/31		IPR006515	1	Polyadenylate binding protein, human types 1, 2, 3, 4		IPR001179	13	16	0.10345	FKBP-type peptidyl-prolyl cis-trans isomerase domain
IPR008701	1	Necrosis inducing protein		IPR011546	1	Peptidase M41, FtsH extracellular		IPR032514	16	13	0.10345	Domain of unknown function DUF4965
IPR009486	1	Purine nucleoside permease		IPR013178	1	Histone acetyltransferase Rtt109/CBP		IPR029019	13	16	0.10345	Beta-hexosaminidase, eukaryotic type, N-terminal
IPR009772	1	Cell division cycle protein 123		IPR013167	1	Conserved oligomeric Golgi complex, subunit 4		IPR009009	48	58	0.09434	RlpA-like protein, double-psi beta-barrel domain
IPR009970	1	Histone H1-like nucleoprotein HC2		IPR017919	1	Transcription factor TFE/TFIIEalpha HTH domain		IPR000560	25	30	0.09091	Histidine phosphatase superfamily, clade-2
IPR010286	1	METTL16/RlmF family		IPR006565	1	Bromodomain associated domain		IPR031728	22	26	0.08333	Beta-glucuronidase, C-terminal
IPR010520	1	Esterase FrsA-like		IPR010228	1	NADH:ubiquinone oxidoreductase, subunit G		IPR013026	12	14	0.07692	Tetratricopeptide repeat-containing domain
IPR010569	1	Myotubularin-like phosphatase domain		IPR016849	1	Histone acetyltransferase Rtt109		IPR001765	7	6	0.07692	Carbonic anhydrase
IPR010686	1	Oil body-associated protein-like		IPR000626	1	Ubiquitin-like domain		IPR001223	90	104	0.07216	Glycoside hydrolase family 18, catalytic domain
IPR010791	1	AttH domain		IPR002893	1	Zinc finger, MYND-type		IPR014870	15	13	0.07143	Domain of unknown function DUF1793
IPR010895	1	CHRD		IPR014612	1	Ribonucleases P/MRP protein subunit Rpp20		IPR000172	165	145	0.06452	Glucose-methanol-choline oxidoreductase, N-terminal
IPR011421	1	BCNT-C domain		IPR000375	1	Dynamin central domain		IPR001382	22	25	0.06383	Glycoside hydrolase family 47
IPR011527	1	ABC transporter type 1, transmembrane domain		IPR002634	1	BolA protein		IPR023210	9	8	0.05882	NADP-dependent oxidoreductase domain
IPR011658	1	PA14 domain		IPR028662	1	Sorting nexin-8/Mvp1		IPR006035	17	19	0.05556	Ureohydrolase
IPR011762	1	Acetyl-coenzyme A carboxyltransferase, N-terminal		IPR043360	1	PP2B		IPR009448	10	11	0.04762	UDP-glucose:Glycoprotein Glucosyltransferase
IPR011763	1	Acetyl-coenzyme A carboxyltransferase, C-terminal		IPR027238	1	RuvB-like		IPR007867	157	143	0.04667	Glucose-methanol-choline oxidoreductase, C-terminal
IPR011765	1	Peptidase M16, N-terminal		IPR021133	1	HEAT, type 2		IPR025887	21	23	0.04545	Glycoside hydrolase family 31, N-terminal domain
IPR011935	1	Conserved hypothetical protein CHP02231		IPR004155	1	PBS lyase HEAT-like repeat		IPR019734	11	12	0.04348	Tetratricopeptide repeat
IPR012336	1	Thioredoxin-like fold		IPR003958	1	Transcription factor CBF/NF-Y/archaeal histone domain		IPR033121	190	176	0.03825	Peptidase family A1 domain
IPR012583	1	Pre-rRNA-processing protein RIX1, N-terminal		IPR017877	1	Myb-like domain		IPR028146	14	13	0.03704	Glucosidase II beta subunit, N-terminal
IPR012880	1	Gryzun, putative trafficking through Golgi		IPR008811	1	Glycosyl hydrolases 36		IPR004843	43	42	0.01176	Calcineurin-like phosphoesterase domain, ApaH type
IPR012969	1	Fibrinogen binding protein		IPR039421	1	Type I protein exporter		IPR001563	97	95	0.01042	Peptidase S10, serine carboxypeptidase
IPR013079	1	6-phosphofructo-2-kinase		IPR010339	1	TIP49, P-loop domain		IPR002018	149	146	0.01017	Carboxylesterase, type B
IPR013085	1	U1-C, C2H2-type zinc finger		IPR017762	1	Multicopper oxidase, fungi		IPR011650	2	2	0	Peptidase M20, dimerisation domain
IPR013101	1	Leucine-rich repeat 2		IPR037782	1	Transcriptional activator Spt7		IPR006594	1	1	0	LIS1 homology motif
IPR013103	1	Reverse transcriptase, RNA-dependent DNA polymerase		IPR009071	1	High mobility group box domain		IPR002685	1	1	0	Glycosyl transferase, family 15
IPR013105	1	Tetratricopeptide repeat 2		IPR001683	1	Phox homologous domain		IPR000028	28	28	0	Chloroperoxidase
IPR013211	1	LVIVD		IPR015255	1	Vitellinogen, open beta-sheet		IPR001932	1	1	0	PPM-type phosphatase domain
IPR013529	1	Glycoside hydrolase, family 42, N-terminal		IPR001452	1	SH3 domain		IPR002889	22	22	0	Carbohydrate-binding WSC
IPR013537	1	Acetyl-CoA carboxylase, central domain		IPR002305	1	Aminoacyl-tRNA synthetase, class Ic		IPR011598	1	1	0	Myc-type, basic helix-loop-helix (bHLH) domain
IPR013699	1	Signal recognition particle, SRP72 subunit, RNA-binding		IPR002870	1	Peptidase M12B, propeptide		IPR012908	1	1	0	GPI inositol-deacylase PGAP1-like
IPR013738	1	Beta-galactosidase trimerisation		IPR025856	1	HeH/LEM domain		IPR000477	2	2	0	Reverse transcriptase domain
IPR013752	1	Ketopantoate reductase, C-terminal domain		IPR001580	1	Calreticulin/calnexin		IPR005467	1	1	0	Histidine kinase domain
IPR013857	1	NADH:ubiquinone oxidoreductase intermediate-associated protein 30		IPR002698	1	5-formyltetrahydrofolate cyclo-ligase		IPR005052	2	2	0	Legume-like lectin
IPR013859	1	Protein of unknown function DUF1750, fungi		IPR021134	1	Bestrophin/UPF0187		IPR013154	1	1	0	Alcohol dehydrogenase, N-terminal
IPR013880	1	Yos1-like		IPR010218	1	NADH dehydrogenase, subunit C		IPR002933	2	2	0	Peptidase M20
IPR013882	1	DNA endonuclease Ctp1, C-terminal		IPR004367	1	Cyclin, C-terminal domain		IPR008906	1	1	0	HAT, C-terminal dimerisation domain
IPR013967	1	Rad54, N-terminal		IPR007319	1	Small-subunit processome, Utp21		IPR001810	11	11	0	F-box domain
IPR014014	1	RNA helicase, DEAD-box type, Q motif		IPR006963	1	Molybdopterin oxidoreductase, 4Fe-4S domain		IPR017926	1	1	0	Glutamine amidotransferase
IPR014808	1	DNA replication factor Dna2, N-terminal		IPR037938	1	RuvB-like helicase 1		IPR019378	1	1	0	GDP-fucose protein O-fucosyltransferase
IPR014898	1	Zinc finger, C2H2, LYAR-type		IPR024964	1	CTLH/CRA C-terminal to LisH motif domain		IPR003661	1	1	0	Signal transduction histidine kinase, dimerisation/phosphoacceptor domain
IPR015800	1	Copper amine oxidase, N2-terminal		IPR006703	1	AIG1-type guanine nucleotide-binding (G) domain		IPR001789	1	1	0	Signal transduction response regulator, receiver domain
IPR015882	1	Beta-hexosaminidase, bacterial type, N-terminal		IPR001086	1	Prephenate dehydratase		IPR000504	2	2	0	RNA recognition motif domain
IPR016071	1	Staphylococcal nuclease (SNase-like), OB-fold		IPR005936	1	Peptidase, FtsH		IPR019404	1	1	0	Mediator complex, subunit Med11
IPR016461	1	O-methyltransferase COMT-type						IPR002053	14	14	0	Glycoside hydrolase, family 25
IPR018307	1	AVL9/DENND6 domain
IPR018559	1	Protein of unknown function DUF2015
IPR018712	1	Domain of unknown function DUF2235
IPR018713	1	Domain of unknown function DUF2236
IPR018805	1	Cell wall protein YJL171C/Tos1, C-terminal
IPR018807	1	Cell wall protein YJL171C/Tos1, N-terminal
IPR018937	1	Magnesium transporter
IPR018961	1	DnaJ homologue, subfamily C, member 28, conserved domain
IPR019497	1	Sorting nexin protein, WASP-binding domain
IPR019587	1	Polyketide cyclase/dehydrase
IPR021150	1	Ubiquinol-cytochrome c chaperone/UPF0174
IPR021331	1	Hypervirulence associated protein, TUDOR domain
IPR021565	1	Rabenosyn, Rab binding domain
IPR021608	1	Melampsora lini avirulence protein AvrL567
IPR021709	1	Protein of unknown function DUF3292
IPR021765	1	Mycotoxin biosynthesis protein UstYa-like
IPR021842	1	Protein of unknown function DUF3435
IPR022185	1	Protein of unknown function DUF3712
IPR022666	1	Ribosomal Proteins L2, RNA binding domain
IPR022669	1	Ribosomal protein L2, C-terminal
IPR022775	1	AP complex, mu/sigma subunit
IPR023416	1	Transthyretin/hydroxyisourate hydrolase domain
IPR023485	1	Phosphotyrosine protein phosphatase I
IPR024382	1	Domain of unknown function DUF3844
IPR024395	1	CLASP N-terminal domain
IPR024461	1	Coiled-coil domain-containing protein 90-like
IPR024652	1	Trichodiene synthase
IPR024653	1	Peptidase, metallopeptidase M10/M27/M57
IPR024679	1	Pre-rRNA-processing protein Ipi1, N-terminal
IPR024729	1	Ubiquitin carboxyl-terminal hydrolase 7, ICP0-binding domain
IPR024752	1	Myb/SANT-like domain
IPR024761	1	Transcription factor IIIC, 90kDa subunit, N-terminal
IPR024764	1	Transcription factor IIIC, putative zinc-finger
IPR025051	1	Protein of unknown function DUF3990
IPR025151	1	ELYS-like domain
IPR025277	1	Putative glycohydrolase domain DUF4038
IPR025331	1	Tuberculosis necrotizing toxin
IPR025476	1	Helitron helicase-like domain
IPR025554	1	Domain of unknown function DUF4140
IPR025607	1	Ribosomal protein L5 eukaryotic/L18 archaeal, C-terminal
IPR026705	1	Hid-1/Ecm30
IPR026850	1	FANCL C-terminal domain
IPR027474	1	L-asparaginase, N-terminal
IPR028018	1	Protein of unknown function DUF4646
IPR029226	1	Ecp2 effector protein
IPR029346	1	Ubiquitin carboxyl-terminal hydrolase, C-terminal
IPR030378	1	Circularly permuted (CP)-type guanine nucleotide-binding (G) domain
IPR031493	1	Zinc-ribbon 15
IPR031545	1	Putative TPR-like repeat
IPR031568	1	Protein Pet117, mitochondrial
IPR031814	1	ALG11 mannosyltransferase, N-terminal
IPR032781	1	ABC-transporter extension domain
IPR033120	1	Hotdog acyl-CoA thioesterase (ACOT)-type domain
IPR034733	1	Acetyl-CoA carboxylase

## Sheet: Sheet3-Effector
Effector Proteins
AG-Subgroup	ID	InterPro ID	Domain description
AG1-1A	RS_AG1-1A_00001636	IPR000834	Peptidase_M14,_carboxypeptidase_A
AG1-1A	RS_AG1-1A_00003576	IPR004898	Pectate_lyase_PlyH/PlyE-like
AG1-1A	RS_AG1-1A_00002337	IPR004898	Pectate_lyase_PlyH/PlyE-like
AG1-1A	RS_AG1-1A_00002062	IPR003779	Carboxymuconolactone_decarboxylase-like
AG1-1A	RS_AG1-1A_00002781	IPR001424	Superoxide_dismutase,_copper/zinc_binding_domain
AG1-1A	RS_AG1-1A_00002781	IPR024134	Superoxide_dismutase_(Cu/Zn)_/_superoxide_dismutase_copper_chaperone
AG1-1A	RS_AG1-1A_00006021	IPR000675	Cutinase/acetylxylan_esterase
AG1-1A	RS_AG1-1A_00001356	IPR021851	Protein_of_unknown_function_DUF3455
AG1-1A	RS_AG1-1A_00003300	IPR000834	Peptidase_M14,_carboxypeptidase_A
AG1-1A	RS_AG1-1A_00006740	IPR000782	FAS1_domain
AG1-1A	RS_AG1-1A_00004673	IPR000334	Glycoside_hydrolase,_family_45
AG1-1A	RS_AG1-1A_00004672	IPR000334	Glycoside_hydrolase,_family_45
AG1-1A	RS_AG1-1A_00008482	IPR000334	Glycoside_hydrolase,_family_45
AG1-1A	RS_AG1-1A_00004554	IPR004302	Cellulose/chitin-binding_protein,_N-terminal
AG1-1A	RS_AG1-1A_00006908	IPR004898	Pectate_lyase_PlyH/PlyE-like
AG1-1A	RS_AG1-1A_00004214	IPR025714	Methyltransferase_domain
AG1-1A	RS_AG1-1A_00004214	IPR026913	Methyltransferase-like_protein_24
AG1-1A	RS_AG1-1A_00000898	IPR009009	RlpA-like_protein,_double-psi_beta-barrel_domain
AG1-1A	RS_AG1-1A_00003499	IPR000254	Cellulose-binding_domain,_fungal
AG1-1A	RS_AG1-1A_00003499	IPR005103	Glycoside_hydrolase,_family_61
AG1-1A	RS_AG1-1A_00001506	IPR004911	Gamma_interferon_inducible_lysosomal_thiol_reductase_GILT
AG1-1A	RS_AG1-1A_00000543	IPR019236	Domain_of_unknown_function_DUF2183
AG1-1A	RS_AG1-1A_00007344	IPR018466	Kre9/Knh1_family
AG1-1A	RS_AG1-1A_00005984	IPR004898	Pectate_lyase_PlyH/PlyE-like
AG1-1A	RS_AG1-1A_00000646	IPR001568	Ribonuclease_T2-like
AG1-1A	RS_AG1-1A_00008337	IPR000627	Intradiol_ring-cleavage_dioxygenase,_C-terminal
AG1-1A	RS_AG1-1A_00001621	IPR002022	Pectate_lyase
AG1-1A	RS_AG1-1A_00005686	IPR000070	Pectinesterase,_catalytic
AG1-1A	RS_AG1-1A_00005687	IPR000070	Pectinesterase,_catalytic
AG1-1A	RS_AG1-1A_00006517	IPR001938	Thaumatin_family
AG1-1A	RS_AG1-1A_00006665	IPR004898	Pectate_lyase_PlyH/PlyE-like
AG1-1A	RS_AG1-1A_00005813	IPR027414	Glycosyl_hydrolase_family_95,_N-terminal_domain
AG1-1A	RS_AG1-1A_00006872	IPR011089	Domain_of_unknown_function_DUF1524
AG1-1A	RS_AG1-1A_00006110	IPR004898	Pectate_lyase_PlyH/PlyE-like
AG1-1A	RS_AG1-1A_00007010	IPR001938	Thaumatin_family
AG1-1A	RS_AG1-1A_00006122	IPR004898	Pectate_lyase_PlyH/PlyE-like
AG1-1A	RS_AG1-1A_00007470	IPR004898	Pectate_lyase_PlyH/PlyE-like
AG1-1A	RS_AG1-1A_00003216	IPR004898	Pectate_lyase_PlyH/PlyE-like
AG1-1A	RS_AG1-1A_00001653	IPR004898	Pectate_lyase_PlyH/PlyE-like
AG1-1A	RS_AG1-1A_00007888	IPR000782	FAS1_domain
AG1-1A	RS_AG1-1A_00007888	IPR040200	FAS1_domain-containing_protein_Mug57-like
AG1-1A	RS_AG1-1A_00005586	IPR004898	Pectate_lyase_PlyH/PlyE-like
AG1-1A	RS_AG1-1A_00007657	IPR004898	Pectate_lyase_PlyH/PlyE-like
AG1-1A	RS_AG1-1A_00003787	IPR008427	Extracellular_membrane_protein,_CFEM_domain
AG1-1A	RS_AG1-1A_00008548	IPR001938	Thaumatin_family
AG1-1A	RS_AG1-1A_00004692	IPR001938	Thaumatin_family
AG1-1A	RS_AG1-1A_00005081	IPR002022	Pectate_lyase
AG1-1A	RS_AG1-1A_00008265	IPR002022	Pectate_lyase
AG1-1A	RS_AG1-1A_00002166	IPR006094	FAD_linked_oxidase,_N-terminal
AG1-1A	RS_AG1-1A_00002166	IPR012951	Berberine/berberine-like
AG1-1A	RS_AG1-1A_00002166	IPR016166	FAD-binding_domain,_PCMH-type
AG1-1A	RS_AG1-1A_00007635	IPR001938	Thaumatin_family
AG1-1A	RS_AG1-1A_00003401	IPR010497	Epoxide_hydrolase,_N-terminal
AG1-1A	RS_AG1-1A_00005918	IPR000209	Peptidase_S8/S53_domain
AG1-1A	RS_AG1-1A_00007579	IPR000209	Peptidase_S8/S53_domain
AG1-1A	RS_AG1-1A_00005122	IPR019623	Protein_Rot1
AG1-1A	RS_AG1-1A_00005131	IPR013830	SGNH_hydrolase-type_esterase_domain
AG1-1A	RS_AG1-1A_00005448	IPR004898	Pectate_lyase_PlyH/PlyE-like
AG1-1A	RS_AG1-1A_00002813	IPR021851	Protein_of_unknown_function_DUF3455
AG1-1A	RS_AG1-1A_00005467	IPR004898	Pectate_lyase_PlyH/PlyE-like
AG1-1A	RS_AG1-1A_00005530	IPR005225	Small_GTP-binding_protein_domain
AG1-1A	RS_AG1-1A_00005530	IPR006689	Small_GTPase_superfamily,_ARF/SAR_type
AG1-1A	RS_AG1-1A_00005285	IPR008754	Peptidase_M43,_pregnancy-associated_plasma-A
AG1-1A	RS_AG1-1A_00005096	IPR002625	Smr_domain
AG1-1A	RS_AG1-1A_00005096	IPR013899	Domain_of_unknown_function_DUF1771
AG1-1A	RS_AG1-1A_00008439	IPR006045	Cupin_1
AG1-1A	RS_AG1-1A_00008439	IPR017774	Bicupin,_oxalate_decarboxylase/oxidase
AG1-1A	RS_AG1-1A_00004622	IPR011058	Cyanovirin-N
AG1-1A	RS_AG1-1A_00005213	IPR001179	FKBP-type_peptidyl-prolyl_cis-trans_isomerase_domain
AG1-1A	RS_AG1-1A_00001898	IPR006045	Cupin_1
AG1-1A	RS_AG1-1A_00001898	IPR017774	Bicupin,_oxalate_decarboxylase/oxidase
AG1-1A	RS_AG1-1A_00006253	IPR002509	NodB_homology_domain
AG1-1A	RS_AG1-1A_00008247	IPR001547	Glycoside_hydrolase,_family_5
AG1-1A	RS_AG1-1A_00008497	IPR029010	ThuA-like_domain
AG1-1A	RS_AG1-1A_00003273	IPR004898	Pectate_lyase_PlyH/PlyE-like
AG1-1A	RS_AG1-1A_00008355	IPR005103	Glycoside_hydrolase,_family_61
AG1-1A	RS_AG1-1A_00003714	IPR038955	Protein_PriA
AG1-1A	RS_AG1-1A_00002095	IPR024655	Uncharacterised_protein_family,_glycosyl_hydrolase_catalytic_domain
AG1-1A	RS_AG1-1A_00001616	IPR001087	GDSL_lipase/esterase
AG1-1A	RS_AG1-1A_00008026	IPR000757	Glycoside_hydrolase_family_16
AG1-1A	RS_AG1-1A_00008026	IPR002889	Carbohydrate-binding_WSC
AG1-1A	RS_AG1-1A_00005318	IPR004898	Pectate_lyase_PlyH/PlyE-like
AG1-1A	RS_AG1-1A_00008368	IPR002509	NodB_homology_domain
AG1-1A	RS_AG1-1A_00008338	IPR002509	NodB_homology_domain
AG1-1A	RS_AG1-1A_00007596	IPR009880	Glyoxal_oxidase,_N-terminal
AG1-1A	RS_AG1-1A_00007596	IPR015202	Galactose_oxidase-like,_Early_set_domain
AG1-1A	RS_AG1-1A_00006690	IPR002022	Pectate_lyase
AG1-1A	RS_AG1-1A_00002801	IPR008754	Peptidase_M43,_pregnancy-associated_plasma-A
AG1-1A	RS_AG1-1A_00004461	IPR001938	Thaumatin_family
AG1-1A	RS_AG1-1A_00000673	IPR001283	Cysteine-rich__secretory_protein-related
AG1-1A	RS_AG1-1A_00000673	IPR014044	CAP_domain
AG1-1A	RS_AG1-1A_00004766	IPR001938	Thaumatin_family
AG1-1A	RS_AG1-1A_00000603	IPR038955	Protein_PriA
AG1-1A	RS_AG1-1A_00005999	IPR001223	Glycoside_hydrolase_family_18,_catalytic_domain
AG1-1A	RS_AG1-1A_00006526	IPR001938	Thaumatin_family
AG1-1A	RS_AG1-1A_00006826	IPR004898	Pectate_lyase_PlyH/PlyE-like
AG1-1A	RS_AG1-1A_00008449	IPR001722	Glycoside_hydrolase,_family_7
AG1-1A	RS_AG1-1A_00007477	IPR008183	Aldose_1-/Glucose-6-phosphate_1-epimerase
AG1-1A	RS_AG1-1A_00003985	IPR008183	Aldose_1-/Glucose-6-phosphate_1-epimerase
AG1-1A	RS_AG1-1A_00006244	IPR008183	Aldose_1-/Glucose-6-phosphate_1-epimerase
AG1-1A	RS_AG1-1A_00001530	IPR008183	Aldose_1-/Glucose-6-phosphate_1-epimerase
AG1-1A	RS_AG1-1A_00006459	IPR001938	Thaumatin_family
AG1-1A	RS_AG1-1A_00006458	IPR001938	Thaumatin_family
AG1-1A	RS_AG1-1A_00007856	IPR001938	Thaumatin_family
AG1-1A	RS_AG1-1A_00004553	IPR002509	NodB_homology_domain
AG1-1A	RS_AG1-1A_00001911	IPR008754	Peptidase_M43,_pregnancy-associated_plasma-A
AG1-1A	RS_AG1-1A_00001796	IPR001283	Cysteine-rich__secretory_protein-related
AG1-1A	RS_AG1-1A_00001796	IPR014044	CAP_domain
AG1-1A	RS_AG1-1A_00001271	IPR001424	Superoxide_dismutase,_copper/zinc_binding_domain
AG1-1A	RS_AG1-1A_00001271	IPR024134	Superoxide_dismutase_(Cu/Zn)_/_superoxide_dismutase_copper_chaperone
AG1-1A	RS_AG1-1A_00005594	IPR000330	SNF2-related,_N-terminal_domain
AG1-1A	RS_AG1-1A_00005594	IPR001650	Helicase,_C-terminal
AG1-1A	RS_AG1-1A_00005594	IPR014001	Helicase_superfamily_1/2,_ATP-binding_domain
AG1-1A	RS_AG1-1A_00001302	IPR000070	Pectinesterase,_catalytic
AG1-1B	RS_AG1-1B_00001564	IPR004898	Pectate_lyase_PlyH/PlyE-like
AG1-1B	RS_AG1-1B_00005047	IPR003172	MD-2-related_lipid-recognition_domain
AG1-1B	RS_AG1-1B_00005047	IPR039670	Sterol_transport_protein_NPC2-like
AG1-1B	RS_AG1-1B_00006304	IPR024655	Uncharacterised_protein_family,_glycosyl_hydrolase_catalytic_domain
AG1-1B	RS_AG1-1B_00003067	IPR000743	Glycoside_hydrolase,_family_28
AG1-1B	RS_AG1-1B_00003075	IPR008754	Peptidase_M43,_pregnancy-associated_plasma-A
AG1-1B	RS_AG1-1B_00005700	IPR004898	Pectate_lyase_PlyH/PlyE-like
AG1-1B	RS_AG1-1B_00002144	IPR004898	Pectate_lyase_PlyH/PlyE-like
AG1-1B	RS_AG1-1B_00003682	IPR001547	Glycoside_hydrolase,_family_5
AG1-1B	RS_AG1-1B_00002856	IPR008754	Peptidase_M43,_pregnancy-associated_plasma-A
AG1-1B	RS_AG1-1B_00002872	IPR004898	Pectate_lyase_PlyH/PlyE-like
AG1-1B	RS_AG1-1B_00004799	IPR008258	Transglycosylase_SLT_domain_1
AG1-1B	RS_AG1-1B_00004798	IPR008258	Transglycosylase_SLT_domain_1
AG1-1B	RS_AG1-1B_00007071	IPR011089	Domain_of_unknown_function_DUF1524
AG1-1B	RS_AG1-1B_00006550	IPR001938	Thaumatin_family
AG1-1B	RS_AG1-1B_00003488	IPR001283	Cysteine-rich__secretory_protein-related
AG1-1B	RS_AG1-1B_00003488	IPR014044	CAP_domain
AG1-1B	RS_AG1-1B_00000202	IPR002022	Pectate_lyase
AG1-1B	RS_AG1-1B_00000232	IPR008313	Metal-independent_alpha-mannosidase
AG1-1B	RS_AG1-1B_00007269	IPR000334	Glycoside_hydrolase,_family_45
AG1-1B	RS_AG1-1B_00007087	IPR003159	Polysaccharide_lyase_family_8,_central_domain
AG1-1B	RS_AG1-1B_00007087	IPR004103	Polysaccharide_lyase_family_8,_C-terminal
AG1-1B	RS_AG1-1B_00007087	IPR012970	Polysaccharide_lyase_8,_N-terminal_alpha-helical
AG1-1B	RS_AG1-1B_00007087	IPR038970	Polysaccharide_lyase_8
AG1-1B	RS_AG1-1B_00006805	IPR000757	Glycoside_hydrolase_family_16
AG1-1B	RS_AG1-1B_00004676	IPR004302	Cellulose/chitin-binding_protein,_N-terminal
AG1-1B	RS_AG1-1B_00006431	IPR000743	Glycoside_hydrolase,_family_28
AG1-1B	RS_AG1-1B_00005002	IPR001938	Thaumatin_family
AG1-1B	RS_AG1-1B_00007054	IPR024655	Uncharacterised_protein_family,_glycosyl_hydrolase_catalytic_domain
AG1-1B	RS_AG1-1B_00001310	IPR005225	Small_GTP-binding_protein_domain
AG1-1B	RS_AG1-1B_00001310	IPR006689	Small_GTPase_superfamily,_ARF/SAR_type
AG1-1B	RS_AG1-1B_00005983	IPR000254	Cellulose-binding_domain,_fungal
AG1-1B	RS_AG1-1B_00005983	IPR010126	Esterase,_PHB_depolymerase
AG1-1B	RS_AG1-1B_00005986	IPR000254	Cellulose-binding_domain,_fungal
AG1-1B	RS_AG1-1B_00005986	IPR010126	Esterase,_PHB_depolymerase
AG1-1B	RS_AG1-1B_00001147	IPR004898	Pectate_lyase_PlyH/PlyE-like
AG1-1B	RS_AG1-1B_00007139	IPR001117	Multicopper_oxidase,_type_1
AG1-1B	RS_AG1-1B_00007139	IPR011706	Multicopper_oxidase,_type_2
AG1-1B	RS_AG1-1B_00007139	IPR011707	Multicopper_oxidase,_type_3
AG1-1B	RS_AG1-1B_00006555	IPR002022	Pectate_lyase
AG1-1B	RS_AG1-1B_00002611	IPR000026	Guanine-specific_ribonuclease_N1/T1/U2
AG1-1B	RS_AG1-1B_00005027	IPR011058	Cyanovirin-N
AG1-1B	RS_AG1-1B_00006398	IPR002921	Fungal_lipase-like_domain
AG1-1B	RS_AG1-1B_00004905	IPR002921	Fungal_lipase-like_domain
AG1-1B	RS_AG1-1B_00004908	IPR021851	Protein_of_unknown_function_DUF3455
AG1-1B	RS_AG1-1B_00004259	IPR001938	Thaumatin_family
AG1-1B	RS_AG1-1B_00005830	IPR005103	Glycoside_hydrolase,_family_61
AG1-1B	RS_AG1-1B_00002806	IPR018535	Domain_of_unknown_function_DUF1996
AG1-1B	RS_AG1-1B_00000683	IPR004886	Glucanosyltransferase
AG1-1B	RS_AG1-1B_00000683	IPR012946	X8_domain
AG1-1B	RS_AG1-1B_00000732	IPR004886	Glucanosyltransferase
AG1-1B	RS_AG1-1B_00000732	IPR012946	X8_domain
AG1-1B	RS_AG1-1B_00005330	IPR000254	Cellulose-binding_domain,_fungal
AG1-1B	RS_AG1-1B_00005330	IPR001547	Glycoside_hydrolase,_family_5
AG1-1B	RS_AG1-1B_00005327	IPR004302	Cellulose/chitin-binding_protein,_N-terminal
AG1-1B	RS_AG1-1B_00007244	IPR002509	NodB_homology_domain
AG1-1B	RS_AG1-1B_00006777	IPR001938	Thaumatin_family
AG1-1B	RS_AG1-1B_00004511	IPR006045	Cupin_1
AG1-1B	RS_AG1-1B_00004511	IPR017774	Bicupin,_oxalate_decarboxylase/oxidase
AG1-1B	RS_AG1-1B_00007253	IPR002022	Pectate_lyase
AG1-1B	RS_AG1-1B_00000799	IPR008754	Peptidase_M43,_pregnancy-associated_plasma-A
AG1-1B	RS_AG1-1B_00000788	IPR008754	Peptidase_M43,_pregnancy-associated_plasma-A
AG1-1B	RS_AG1-1B_00000818	IPR008754	Peptidase_M43,_pregnancy-associated_plasma-A
AG1-1B	RS_AG1-1B_00005577	IPR005103	Glycoside_hydrolase,_family_61
AG1-1B	RS_AG1-1B_00007092	IPR001117	Multicopper_oxidase,_type_1
AG1-1B	RS_AG1-1B_00007092	IPR011706	Multicopper_oxidase,_type_2
AG1-1B	RS_AG1-1B_00007092	IPR011707	Multicopper_oxidase,_type_3
AG1-1B	RS_AG1-1B_00005138	IPR000675	Cutinase/acetylxylan_esterase
AG1-1B	RS_AG1-1B_00003239	IPR001765	Carbonic_anhydrase
AG1-1B	RS_AG1-1B_00003239	IPR002227	Tyrosinase_copper-binding_domain
AG1-1B	RS_AG1-1B_00003256	IPR004898	Pectate_lyase_PlyH/PlyE-like
AG1-1B	RS_AG1-1B_00005708	IPR031728	Beta-glucuronidase,_C-terminal
AG1-1B	RS_AG1-1B_00004734	IPR006710	Glycoside_hydrolase,_family_43
AG1-1B	RS_AG1-1B_00006441	IPR001424	Superoxide_dismutase,_copper/zinc_binding_domain
AG1-1B	RS_AG1-1B_00006441	IPR024134	Superoxide_dismutase_(Cu/Zn)_/_superoxide_dismutase_copper_chaperone
AG1-1B	RS_AG1-1B_00000834	IPR000070	Pectinesterase,_catalytic
AG1-1B	RS_AG1-1B_00005489	IPR004898	Pectate_lyase_PlyH/PlyE-like
AG1-1B	RS_AG1-1B_00003266	IPR041371	Glycosyl_hydrolase_family_92_N-terminal_domain
AG1-1B	RS_AG1-1B_00005744	IPR041371	Glycosyl_hydrolase_family_92_N-terminal_domain
AG1-1B	RS_AG1-1B_00005745	IPR041371	Glycosyl_hydrolase_family_92_N-terminal_domain
AG1-1B	RS_AG1-1B_00005751	IPR001938	Thaumatin_family
AG1-1B	RS_AG1-1B_00004554	IPR000627	Intradiol_ring-cleavage_dioxygenase,_C-terminal
AG1-1B	RS_AG1-1B_00006737	IPR001938	Thaumatin_family
AG1-1B	RS_AG1-1B_00004845	IPR001842	Peptidase_M36,_fungalysin
AG1-1B	RS_AG1-1B_00004845	IPR011096	FTP_domain
AG1-1B	RS_AG1-1B_00007304	IPR000028	Chloroperoxidase
AG1-1B	RS_AG1-1B_00001248	IPR004898	Pectate_lyase_PlyH/PlyE-like
AG1-1B	RS_AG1-1B_00001247	IPR004898	Pectate_lyase_PlyH/PlyE-like
AG1-1B	RS_AG1-1B_00001244	IPR004898	Pectate_lyase_PlyH/PlyE-like
AG1-1B	RS_AG1-1B_00005092	IPR009009	RlpA-like_protein,_double-psi_beta-barrel_domain
AG1-1B	RS_AG1-1B_00006118	IPR001000	Glycoside_hydrolase_family_10_domain
AG1-1B	RS_AG1-1B_00007207	IPR013830	SGNH_hydrolase-type_esterase_domain
AG1-1B	RS_AG1-1B_00001475	IPR002509	NodB_homology_domain
AG1-1B	RS_AG1-1B_00001488	IPR038955	Protein_PriA
AG1-1B	RS_AG1-1B_00001517	IPR002509	NodB_homology_domain
AG1-1B	RS_AG1-1B_00002307	IPR001938	Thaumatin_family
AG1-1B	RS_AG1-1B_00005876	IPR003137	PA_domain
AG1-1B	RS_AG1-1B_00005876	IPR007484	Peptidase_M28
AG1-1B	RS_AG1-1B_00002576	IPR000743	Glycoside_hydrolase,_family_28
AG1-1B	RS_AG1-1B_00007319	IPR004898	Pectate_lyase_PlyH/PlyE-like
AG1-1B	RS_AG1-1B_00001582	IPR001424	Superoxide_dismutase,_copper/zinc_binding_domain
AG1-1B	RS_AG1-1B_00001582	IPR024134	Superoxide_dismutase_(Cu/Zn)_/_superoxide_dismutase_copper_chaperone
AG1-1B	RS_AG1-1B_00006543	IPR004911	Gamma_interferon_inducible_lysosomal_thiol_reductase_GILT
AG1-1B	RS_AG1-1B_00004760	IPR018535	Domain_of_unknown_function_DUF1996
AG1-1B	RS_AG1-1B_00006017	IPR029463	Lysine-specific_metallo-endopeptidase
AG1-1B	RS_AG1-1B_00004925	IPR002818	DJ-1/PfpI
AG1-1B	RS_AG1-1B_00005171	IPR021851	Protein_of_unknown_function_DUF3455
AG1-1B	RS_AG1-1B_00004341	IPR005103	Glycoside_hydrolase,_family_61
AG1-1B	RS_AG1-1B_00006212	IPR011118	Tannase/feruloyl_esterase
AG1-1B	RS_AG1-1B_00003199	IPR001563	Peptidase_S10,_serine_carboxypeptidase
AG1-1B	RS_AG1-1B_00002421	IPR029615	ER_membrane_protein_complex_subunit_10
AG1-1B	RS_AG1-1B_00002402	IPR001938	Thaumatin_family
AG1-1B	RS_AG1-1B_00006702	IPR001179	FKBP-type_peptidyl-prolyl_cis-trans_isomerase_domain
AG1-1B	RS_AG1-1B_00006743	IPR003245	Phytocyanin_domain
AG1-1B	RS_AG1-1B_00004409	IPR002227	Tyrosinase_copper-binding_domain
AG1-1C	RS_AG1-1C_00002975	IPR009009	RlpA-like_protein,_double-psi_beta-barrel_domain
AG1-1C	RS_AG1-1C_00007612	IPR000743	Glycoside_hydrolase,_family_28
AG1-1C	RS_AG1-1C_00002724	IPR000254	Cellulose-binding_domain,_fungal
AG1-1C	RS_AG1-1C_00002724	IPR005103	Glycoside_hydrolase,_family_61
AG1-1C	RS_AG1-1C_00006184	IPR009009	RlpA-like_protein,_double-psi_beta-barrel_domain
AG1-1C	RS_AG1-1C_00008044	IPR008427	Extracellular_membrane_protein,_CFEM_domain
AG1-1C	RS_AG1-1C_00006860	IPR008427	Extracellular_membrane_protein,_CFEM_domain
AG1-1C	RS_AG1-1C_00006998	IPR001938	Thaumatin_family
AG1-1C	RS_AG1-1C_00008848	IPR011096	FTP_domain
AG1-1C	RS_AG1-1C_00006341	IPR009009	RlpA-like_protein,_double-psi_beta-barrel_domain
AG1-1C	RS_AG1-1C_00006338	IPR001938	Thaumatin_family
AG1-1C	RS_AG1-1C_00002380	IPR001404	Heat_shock_protein_Hsp90_family
AG1-1C	RS_AG1-1C_00001974	IPR000772	Ricin_B,_lectin_domain
AG1-1C	RS_AG1-1C_00007756	IPR011089	Domain_of_unknown_function_DUF1524
AG1-1C	RS_AG1-1C_00007757	IPR011089	Domain_of_unknown_function_DUF1524
AG1-1C	RS_AG1-1C_00007755	IPR011089	Domain_of_unknown_function_DUF1524
AG1-1C	RS_AG1-1C_00003843	IPR000627	Intradiol_ring-cleavage_dioxygenase,_C-terminal
AG1-1C	RS_AG1-1C_00006062	IPR002625	Smr_domain
AG1-1C	RS_AG1-1C_00006062	IPR013899	Domain_of_unknown_function_DUF1771
AG1-1C	RS_AG1-1C_00002174	IPR006179	5'-Nucleotidase/apyrase
AG1-1C	RS_AG1-1C_00002174	IPR014485	Predicted_phosphoesterase,_C1039.02_type
AG1-1C	RS_AG1-1C_00004780	IPR001153	Barwin_domain
AG1-1C	RS_AG1-1C_00004780	IPR007112	Expansin/pollen_allergen,_DPBB_domain
AG1-1C	RS_AG1-1C_00004761	IPR018535	Domain_of_unknown_function_DUF1996
AG1-1C	RS_AG1-1C_00009073	IPR001842	Peptidase_M36,_fungalysin
AG1-1C	RS_AG1-1C_00008141	IPR005103	Glycoside_hydrolase,_family_61
AG1-1C	RS_AG1-1C_00002902	IPR038955	Protein_PriA
AG1-1C	RS_AG1-1C_00009331	IPR011707	Multicopper_oxidase,_type_3
AG1-1C	RS_AG1-1C_00006505	IPR002022	Pectate_lyase
AG1-1C	RS_AG1-1C_00009526	IPR000477	Reverse_transcriptase_domain
AG1-1C	RS_AG1-1C_00009526	IPR002156	Ribonuclease_H_domain
AG1-1C	RS_AG1-1C_00009526	IPR005135	Endonuclease/exonuclease/phosphatase
AG1-1C	RS_AG1-1C_00006749	IPR021851	Protein_of_unknown_function_DUF3455
AG1-1C	RS_AG1-1C_00004046	IPR001938	Thaumatin_family
AG1-1C	RS_AG1-1C_00004659	IPR004898	Pectate_lyase_PlyH/PlyE-like
AG1-1C	RS_AG1-1C_00007401	IPR000262	FMN-dependent_dehydrogenase
AG1-1C	RS_AG1-1C_00006650	IPR008754	Peptidase_M43,_pregnancy-associated_plasma-A
AG1-1C	RS_AG1-1C_00006047	IPR002022	Pectate_lyase
AG1-1C	RS_AG1-1C_00002581	IPR001283	Cysteine-rich__secretory_protein-related
AG1-1C	RS_AG1-1C_00002581	IPR014044	CAP_domain
AG1-1C	RS_AG1-1C_00002582	IPR004898	Pectate_lyase_PlyH/PlyE-like
AG1-1C	RS_AG1-1C_00002636	IPR002509	NodB_homology_domain
AG1-1C	RS_AG1-1C_00005853	IPR002509	NodB_homology_domain
AG1-1C	RS_AG1-1C_00008025	IPR001179	FKBP-type_peptidyl-prolyl_cis-trans_isomerase_domain
AG1-1C	RS_AG1-1C_00005813	IPR000782	FAS1_domain
AG1-1C	RS_AG1-1C_00005813	IPR040200	FAS1_domain-containing_protein_Mug57-like
AG1-1C	RS_AG1-1C_00005144	IPR004898	Pectate_lyase_PlyH/PlyE-like
AG1-1C	RS_AG1-1C_00005121	IPR004898	Pectate_lyase_PlyH/PlyE-like
AG1-1C	RS_AG1-1C_00004094	IPR001938	Thaumatin_family
AG1-1C	RS_AG1-1C_00003672	IPR004898	Pectate_lyase_PlyH/PlyE-like
AG1-1C	RS_AG1-1C_00008767	IPR002022	Pectate_lyase
AG1-1C	RS_AG1-1C_00004295	IPR000028	Chloroperoxidase
AG1-1C	RS_AG1-1C_00007826	IPR004302	Cellulose/chitin-binding_protein,_N-terminal
AG1-1C	RS_AG1-1C_00007728	IPR004898	Pectate_lyase_PlyH/PlyE-like
AG1-1C	RS_AG1-1C_00000915	IPR001283	Cysteine-rich__secretory_protein-related
AG1-1C	RS_AG1-1C_00000915	IPR014044	CAP_domain
AG1-1C	RS_AG1-1C_00004459	IPR004898	Pectate_lyase_PlyH/PlyE-like
AG1-1C	RS_AG1-1C_00004495	IPR001338	Hydrophobin
AG1-1C	RS_AG1-1C_00002124	IPR004898	Pectate_lyase_PlyH/PlyE-like
AG1-1C	RS_AG1-1C_00002123	IPR004898	Pectate_lyase_PlyH/PlyE-like
AG1-1C	RS_AG1-1C_00002109	IPR009291	Vacuolar_protein_sorting-associated_protein_62
AG1-1C	RS_AG1-1C_00002152	IPR004898	Pectate_lyase_PlyH/PlyE-like
AG1-1C	RS_AG1-1C_00002144	IPR009880	Glyoxal_oxidase,_N-terminal
AG1-1C	RS_AG1-1C_00002144	IPR015202	Galactose_oxidase-like,_Early_set_domain
AG1-1C	RS_AG1-1C_00008200	IPR004045	Glutathione_S-transferase,_N-terminal
AG1-1C	RS_AG1-1C_00008200	IPR004046	Glutathione_S-transferase,_C-terminal
AG1-1C	RS_AG1-1C_00008200	IPR010987	Glutathione_S-transferase,_C-terminal-like
AG1-1C	RS_AG1-1C_00009310	IPR000209	Peptidase_S8/S53_domain
AG1-1C	RS_AG1-1C_00009310	IPR010259	Peptidase_S8_propeptide/proteinase_inhibitor_I9
AG1-1C	RS_AG1-1C_00005287	IPR001938	Thaumatin_family
AG1-1C	RS_AG1-1C_00002684	IPR019236	Domain_of_unknown_function_DUF2183
AG1-1C	RS_AG1-1C_00004917	IPR021851	Protein_of_unknown_function_DUF3455
AG1-1C	RS_AG1-1C_00005592	IPR000834	Peptidase_M14,_carboxypeptidase_A
AG1-1C	RS_AG1-1C_00006871	IPR001938	Thaumatin_family
AG1-1C	RS_AG1-1C_00003700	IPR013087	Zinc_finger_C2H2-type
AG1-1C	RS_AG1-1C_00003722	IPR013087	Zinc_finger_C2H2-type
AG1-1C	RS_AG1-1C_00006611	IPR001938	Thaumatin_family
AG1-1C	RS_AG1-1C_00008860	IPR029463	Lysine-specific_metallo-endopeptidase
AG1-1C	RS_AG1-1C_00009434	IPR029463	Lysine-specific_metallo-endopeptidase
AG1-1C	RS_AG1-1C_00000449	IPR004898	Pectate_lyase_PlyH/PlyE-like
AG1-1C	RS_AG1-1C_00008224	IPR001000	Glycoside_hydrolase_family_10_domain
AG1-1C	RS_AG1-1C_00008219	IPR008397	Alginate_lyase_domain
AG1-1C	RS_AG1-1C_00009214	IPR001765	Carbonic_anhydrase
AG1-1C	RS_AG1-1C_00006351	IPR003159	Polysaccharide_lyase_family_8,_central_domain
AG1-1C	RS_AG1-1C_00006351	IPR004103	Polysaccharide_lyase_family_8,_C-terminal
AG1-1C	RS_AG1-1C_00006351	IPR012970	Polysaccharide_lyase_8,_N-terminal_alpha-helical
AG1-1C	RS_AG1-1C_00006351	IPR038970	Polysaccharide_lyase_8
AG1-1C	RS_AG1-1C_00006514	IPR009009	RlpA-like_protein,_double-psi_beta-barrel_domain
AG1-1C	RS_AG1-1C_00009082	IPR000743	Glycoside_hydrolase,_family_28
AG1-1C	RS_AG1-1C_00006916	IPR018535	Domain_of_unknown_function_DUF1996
AG1-1C	RS_AG1-1C_00006917	IPR001487	Bromodomain
AG1-1C	RS_AG1-1C_00006917	IPR037813	Transcription_initiation_factor_TFIID_subunit_2
AG1-1C	RS_AG1-1C_00003089	IPR008754	Peptidase_M43,_pregnancy-associated_plasma-A
AG1-1C	RS_AG1-1C_00008796	IPR004898	Pectate_lyase_PlyH/PlyE-like
AG1-1C	RS_AG1-1C_00006138	IPR013830	SGNH_hydrolase-type_esterase_domain
AG1-1C	RS_AG1-1C_00008370	IPR011058	Cyanovirin-N
AG1-1C	RS_AG1-1C_00001891	IPR008754	Peptidase_M43,_pregnancy-associated_plasma-A
AG1-1C	RS_AG1-1C_00001931	IPR008754	Peptidase_M43,_pregnancy-associated_plasma-A
AG1-1C	RS_AG1-1C_00001917	IPR008754	Peptidase_M43,_pregnancy-associated_plasma-A
AG1-1C	RS_AG1-1C_00007602	IPR008258	Transglycosylase_SLT_domain_1
AG1-1C	RS_AG1-1C_00004221	IPR019623	Protein_Rot1
AG1-1C	RS_AG1-1C_00004206	IPR000757	Glycoside_hydrolase_family_16
AG1-1C	RS_AG1-1C_00006109	IPR000743	Glycoside_hydrolase,_family_28
AG1-1C	RS_AG1-1C_00008749	IPR007484	Peptidase_M28
AG1-1C	RS_AG1-1C_00005575	IPR000028	Chloroperoxidase
AG1-1C	RS_AG1-1C_00003304	IPR006710	Glycoside_hydrolase,_family_43
AG1-1C	RS_AG1-1C_00005496	IPR002509	NodB_homology_domain
AG1-1C	RS_AG1-1C_00003762	IPR002921	Fungal_lipase-like_domain
AG1-1C	RS_AG1-1C_00007390	IPR000334	Glycoside_hydrolase,_family_45
AG1-1C	RS_AG1-1C_00004251	IPR001424	Superoxide_dismutase,_copper/zinc_binding_domain
AG1-1C	RS_AG1-1C_00004251	IPR024134	Superoxide_dismutase_(Cu/Zn)_/_superoxide_dismutase_copper_chaperone
AG1-1C	RS_AG1-1C_00005388	IPR023631	Amidase_signature_domain
AG1-1C	RS_AG1-1C_00007229	IPR019623	Protein_Rot1
AG1-1C	RS_AG1-1C_00006569	IPR002509	NodB_homology_domain
AG1-1C	RS_AG1-1C_00006570	IPR002509	NodB_homology_domain
AG1-1C	RS_AG1-1C_00008277	IPR027414	Glycosyl_hydrolase_family_95,_N-terminal_domain
AG1-1C	RS_AG1-1C_00009111	IPR005103	Glycoside_hydrolase,_family_61
AG1-1C	RS_AG1-1C_00005334	IPR000026	Guanine-specific_ribonuclease_N1/T1/U2
AG1-1C	RS_AG1-1C_00007994	IPR001938	Thaumatin_family
AG1-1C	RS_AG1-1C_00007995	IPR001938	Thaumatin_family
AG1-1C	RS_AG1-1C_00007997	IPR001938	Thaumatin_family
AG1-1C	RS_AG1-1C_00007993	IPR001938	Thaumatin_family
AG1-1C	RS_AG1-1C_00007988	IPR001938	Thaumatin_family
AG1-1C	RS_AG1-1C_00007455	IPR001424	Superoxide_dismutase,_copper/zinc_binding_domain
AG1-1C	RS_AG1-1C_00007455	IPR024134	Superoxide_dismutase_(Cu/Zn)_/_superoxide_dismutase_copper_chaperone
AG1-1C	RS_AG1-1C_00007454	IPR001424	Superoxide_dismutase,_copper/zinc_binding_domain
AG1-1C	RS_AG1-1C_00007454	IPR024134	Superoxide_dismutase_(Cu/Zn)_/_superoxide_dismutase_copper_chaperone
AG1-1C	RS_AG1-1C_00000715	IPR002227	Tyrosinase_copper-binding_domain
AG1-1C	RS_AG1-1C_00003580	IPR001117	Multicopper_oxidase,_type_1
AG1-1C	RS_AG1-1C_00003580	IPR011706	Multicopper_oxidase,_type_2
AG1-1C	RS_AG1-1C_00003580	IPR011707	Multicopper_oxidase,_type_3
AG1-1C	RS_AG1-1C_00006367	IPR005103	Glycoside_hydrolase,_family_61
AG1-1C	RS_AG1-1C_00005651	IPR011707	Multicopper_oxidase,_type_3
AG2-2IIIB	RS_AG2-2IIIB_00010195	IPR004898	Pectate_lyase_PlyH/PlyE-like
AG2-2IIIB	RS_AG2-2IIIB_00005120	IPR004898	Pectate_lyase_PlyH/PlyE-like
AG2-2IIIB	RS_AG2-2IIIB_00002188	IPR004898	Pectate_lyase_PlyH/PlyE-like
AG2-2IIIB	RS_AG2-2IIIB_00008004	IPR002018	Carboxylesterase,_type_B
AG2-2IIIB	RS_AG2-2IIIB_00002154	IPR002018	Carboxylesterase,_type_B
AG2-2IIIB	RS_AG2-2IIIB_00002151	IPR019623	Protein_Rot1
AG2-2IIIB	RS_AG2-2IIIB_00007587	IPR000675	Cutinase/acetylxylan_esterase
AG2-2IIIB	RS_AG2-2IIIB_00009155	IPR009038	GOLD_domain
AG2-2IIIB	RS_AG2-2IIIB_00009155	IPR015720	TMP21-related
AG2-2IIIB	RS_AG2-2IIIB_00006482	IPR004898	Pectate_lyase_PlyH/PlyE-like
AG2-2IIIB	RS_AG2-2IIIB_00007827	IPR001138	Zn(2)-C6_fungal-type_DNA-binding_domain
AG2-2IIIB	RS_AG2-2IIIB_00009901	IPR001283	Cysteine-rich__secretory_protein-related
AG2-2IIIB	RS_AG2-2IIIB_00009901	IPR014044	CAP_domain
AG2-2IIIB	RS_AG2-2IIIB_00001641	IPR000254	Cellulose-binding_domain,_fungal
AG2-2IIIB	RS_AG2-2IIIB_00001641	IPR001000	Glycoside_hydrolase_family_10_domain
AG2-2IIIB	RS_AG2-2IIIB_00003835	IPR003172	MD-2-related_lipid-recognition_domain
AG2-2IIIB	RS_AG2-2IIIB_00003835	IPR039670	Sterol_transport_protein_NPC2-like
AG2-2IIIB	RS_AG2-2IIIB_00002756	IPR003172	MD-2-related_lipid-recognition_domain
AG2-2IIIB	RS_AG2-2IIIB_00002756	IPR039670	Sterol_transport_protein_NPC2-like
AG2-2IIIB	RS_AG2-2IIIB_00002758	IPR003172	MD-2-related_lipid-recognition_domain
AG2-2IIIB	RS_AG2-2IIIB_00002758	IPR039670	Sterol_transport_protein_NPC2-like
AG2-2IIIB	RS_AG2-2IIIB_00005424	IPR018803	Putative_stress-responsive_protein
AG2-2IIIB	RS_AG2-2IIIB_00008093	IPR019008	Domain_of_unknown_function_DUF2012
AG2-2IIIB	RS_AG2-2IIIB_00008093	IPR039163	ER_membrane_protein_complex_subunit_7
AG2-2IIIB	RS_AG2-2IIIB_00009706	IPR008754	Peptidase_M43,_pregnancy-associated_plasma-A
AG2-2IIIB	RS_AG2-2IIIB_00009302	IPR000743	Glycoside_hydrolase,_family_28
AG2-2IIIB	RS_AG2-2IIIB_00005793	IPR004898	Pectate_lyase_PlyH/PlyE-like
AG2-2IIIB	RS_AG2-2IIIB_00007251	IPR001722	Glycoside_hydrolase,_family_7
AG2-2IIIB	RS_AG2-2IIIB_00003576	IPR004898	Pectate_lyase_PlyH/PlyE-like
AG2-2IIIB	RS_AG2-2IIIB_00008049	IPR000782	FAS1_domain
AG2-2IIIB	RS_AG2-2IIIB_00007447	IPR008754	Peptidase_M43,_pregnancy-associated_plasma-A
AG2-2IIIB	RS_AG2-2IIIB_00007554	IPR001765	Carbonic_anhydrase
AG2-2IIIB	RS_AG2-2IIIB_00006923	IPR001229	Jacalin-like_lectin_domain
AG2-2IIIB	RS_AG2-2IIIB_00006922	IPR001229	Jacalin-like_lectin_domain
AG2-2IIIB	RS_AG2-2IIIB_00009642	IPR001764	Glycoside_hydrolase,_family_3,_N-terminal
AG2-2IIIB	RS_AG2-2IIIB_00001369	IPR006710	Glycoside_hydrolase,_family_43
AG2-2IIIB	RS_AG2-2IIIB_00001369	IPR041542	Beta-xylosidase,_C-terminal_Concanavalin_A-like_domain
AG2-2IIIB	RS_AG2-2IIIB_00001370	IPR006710	Glycoside_hydrolase,_family_43
AG2-2IIIB	RS_AG2-2IIIB_00001370	IPR041542	Beta-xylosidase,_C-terminal_Concanavalin_A-like_domain
AG2-2IIIB	RS_AG2-2IIIB_00001306	IPR008754	Peptidase_M43,_pregnancy-associated_plasma-A
AG2-2IIIB	RS_AG2-2IIIB_00009698	IPR001000	Glycoside_hydrolase_family_10_domain
AG2-2IIIB	RS_AG2-2IIIB_00004460	IPR001424	Superoxide_dismutase,_copper/zinc_binding_domain
AG2-2IIIB	RS_AG2-2IIIB_00004460	IPR024134	Superoxide_dismutase_(Cu/Zn)_/_superoxide_dismutase_copper_chaperone
AG2-2IIIB	RS_AG2-2IIIB_00008962	IPR029010	ThuA-like_domain
AG2-2IIIB	RS_AG2-2IIIB_00002325	IPR004898	Pectate_lyase_PlyH/PlyE-like
AG2-2IIIB	RS_AG2-2IIIB_00003843	IPR002022	Pectate_lyase
AG2-2IIIB	RS_AG2-2IIIB_00002890	IPR002227	Tyrosinase_copper-binding_domain
AG2-2IIIB	RS_AG2-2IIIB_00002889	IPR002227	Tyrosinase_copper-binding_domain
AG2-2IIIB	RS_AG2-2IIIB_00003510	IPR001229	Jacalin-like_lectin_domain
AG2-2IIIB	RS_AG2-2IIIB_00001200	IPR004898	Pectate_lyase_PlyH/PlyE-like
AG2-2IIIB	RS_AG2-2IIIB_00004201	IPR008754	Peptidase_M43,_pregnancy-associated_plasma-A
AG2-2IIIB	RS_AG2-2IIIB_00004200	IPR008754	Peptidase_M43,_pregnancy-associated_plasma-A
AG2-2IIIB	RS_AG2-2IIIB_00004199	IPR008754	Peptidase_M43,_pregnancy-associated_plasma-A
AG2-2IIIB	RS_AG2-2IIIB_00002575	IPR010357	Domain_of_unknown_function_DUF953,_thioredoxin-like
AG2-2IIIB	RS_AG2-2IIIB_00002732	IPR008427	Extracellular_membrane_protein,_CFEM_domain
AG2-2IIIB	RS_AG2-2IIIB_00007814	IPR001424	Superoxide_dismutase,_copper/zinc_binding_domain
AG2-2IIIB	RS_AG2-2IIIB_00007814	IPR024134	Superoxide_dismutase_(Cu/Zn)_/_superoxide_dismutase_copper_chaperone
AG2-2IIIB	RS_AG2-2IIIB_00006148	IPR002022	Pectate_lyase
AG2-2IIIB	RS_AG2-2IIIB_00010298	IPR000026	Guanine-specific_ribonuclease_N1/T1/U2
AG2-2IIIB	RS_AG2-2IIIB_00002912	IPR021851	Protein_of_unknown_function_DUF3455
AG2-2IIIB	RS_AG2-2IIIB_00008384	IPR010905	Glycosyl_hydrolase,_family_88
AG2-2IIIB	RS_AG2-2IIIB_00006947	IPR000757	Glycoside_hydrolase_family_16
AG2-2IIIB	RS_AG2-2IIIB_00004988	IPR000334	Glycoside_hydrolase,_family_45
AG2-2IIIB	RS_AG2-2IIIB_00008021	IPR002921	Fungal_lipase-like_domain
AG2-2IIIB	RS_AG2-2IIIB_00009070	IPR000743	Glycoside_hydrolase,_family_28
AG2-2IIIB	RS_AG2-2IIIB_00009899	IPR006035	Ureohydrolase
AG2-2IIIB	RS_AG2-2IIIB_00000066	IPR001153	Barwin_domain
AG2-2IIIB	RS_AG2-2IIIB_00004857	IPR013830	SGNH_hydrolase-type_esterase_domain
AG2-2IIIB	RS_AG2-2IIIB_00000539	IPR013087	Zinc_finger_C2H2-type
AG2-2IIIB	RS_AG2-2IIIB_00007593	IPR003154	S1/P1_nuclease
AG2-2IIIB	RS_AG2-2IIIB_00005633	IPR002018	Carboxylesterase,_type_B
AG2-2IIIB	RS_AG2-2IIIB_00006390	IPR008914	Phosphatidylethanolamine-binding_protein
AG2-2IIIB	RS_AG2-2IIIB_00006390	IPR035810	Phosphatidylethanolamine-binding_protein,_eukaryotic
AG2-2IIIB	RS_AG2-2IIIB_00006730	IPR001229	Jacalin-like_lectin_domain
AG2-2IIIB	RS_AG2-2IIIB_00009555	IPR000782	FAS1_domain
AG2-2IIIB	RS_AG2-2IIIB_00009555	IPR040200	FAS1_domain-containing_protein_Mug57-like
AG2-2IIIB	RS_AG2-2IIIB_00007717	IPR002048	EF-hand_domain
AG2-2IIIB	RS_AG2-2IIIB_00007717	IPR040250	Nucleobindin
AG2-2IIIB	RS_AG2-2IIIB_00008082	IPR011683	Glycosyl_hydrolase_family_53
AG2-2IIIB	RS_AG2-2IIIB_00008080	IPR011683	Glycosyl_hydrolase_family_53
AG2-2IIIB	RS_AG2-2IIIB_00010176	IPR000070	Pectinesterase,_catalytic
AG2-2IIIB	RS_AG2-2IIIB_00000203	IPR004898	Pectate_lyase_PlyH/PlyE-like
AG2-2IIIB	RS_AG2-2IIIB_00007726	IPR004898	Pectate_lyase_PlyH/PlyE-like
AG2-2IIIB	RS_AG2-2IIIB_00002249	IPR005103	Glycoside_hydrolase,_family_61
AG2-2IIIB	RS_AG2-2IIIB_00010312	IPR005103	Glycoside_hydrolase,_family_61
AG2-2IIIB	RS_AG2-2IIIB_00008222	IPR002022	Pectate_lyase
AG2-2IIIB	RS_AG2-2IIIB_00002467	IPR002921	Fungal_lipase-like_domain
AG2-2IIIB	RS_AG2-2IIIB_00010019	IPR011679	Endoplasmic_reticulum_resident_protein_29,_C-terminal
AG2-2IIIB	RS_AG2-2IIIB_00010019	IPR013766	Thioredoxin_domain
AG2-2IIIB	RS_AG2-2IIIB_00008320	IPR002509	NodB_homology_domain
AG2-2IIIB	RS_AG2-2IIIB_00001622	IPR005103	Glycoside_hydrolase,_family_61
AG2-2IIIB	RS_AG2-2IIIB_00003593	IPR002509	NodB_homology_domain
AG2-2IIIB	RS_AG2-2IIIB_00006209	IPR008754	Peptidase_M43,_pregnancy-associated_plasma-A
AG2-2IIIB	RS_AG2-2IIIB_00006207	IPR008754	Peptidase_M43,_pregnancy-associated_plasma-A
AG2-2IIIB	RS_AG2-2IIIB_00002341	IPR001223	Glycoside_hydrolase_family_18,_catalytic_domain
AG2-2IIIB	RS_AG2-2IIIB_00008997	IPR002022	Pectate_lyase
AG2-2IIIB	RS_AG2-2IIIB_00008275	IPR021851	Protein_of_unknown_function_DUF3455
AG2-2IIIB	RS_AG2-2IIIB_00010168	IPR001722	Glycoside_hydrolase,_family_7
AG2-2IIIB	RS_AG2-2IIIB_00009234	IPR023631	Amidase_signature_domain
AG2-2IIIB	RS_AG2-2IIIB_00001137	IPR001283	Cysteine-rich__secretory_protein-related
AG2-2IIIB	RS_AG2-2IIIB_00001137	IPR014044	CAP_domain
AG2-2IIIB	RS_AG2-2IIIB_00001138	IPR004898	Pectate_lyase_PlyH/PlyE-like
AG2-2IIIB	RS_AG2-2IIIB_00007697	IPR001179	FKBP-type_peptidyl-prolyl_cis-trans_isomerase_domain
AG2-2IIIB	RS_AG2-2IIIB_00010270	IPR001764	Glycoside_hydrolase,_family_3,_N-terminal
AG2-2IIIB	RS_AG2-2IIIB_00003366	IPR001938	Thaumatin_family
AG2-2IIIB	RS_AG2-2IIIB_00006817	IPR002625	Smr_domain
AG2-2IIIB	RS_AG2-2IIIB_00006817	IPR013899	Domain_of_unknown_function_DUF1771
AG2-2IIIB	RS_AG2-2IIIB_00007112	IPR001461	Aspartic_peptidase_A1_family
AG2-2IIIB	RS_AG2-2IIIB_00007112	IPR033121	Peptidase_family_A1_domain
AG2-2IIIB	RS_AG2-2IIIB_00000386	IPR038955	Protein_PriA
AG2-2IIIB	RS_AG2-2IIIB_00006637	IPR002509	NodB_homology_domain
AG2-2IIIB	RS_AG2-2IIIB_00008403	IPR000675	Cutinase/acetylxylan_esterase
AG2-2IIIB	RS_AG2-2IIIB_00009427	IPR004898	Pectate_lyase_PlyH/PlyE-like
AG2-2IIIB	RS_AG2-2IIIB_00007920	IPR004898	Pectate_lyase_PlyH/PlyE-like
AG2-2IIIB	RS_AG2-2IIIB_00006752	IPR021851	Protein_of_unknown_function_DUF3455
AG2-2IIIB	RS_AG2-2IIIB_00001169	IPR002594	Glycoside_hydrolase_family_12
AG2-2IIIB	RS_AG2-2IIIB_00006196	IPR038955	Protein_PriA
AG2-2IIIB	RS_AG2-2IIIB_00001010	IPR000028	Chloroperoxidase
AG2-2IIIB	RS_AG2-2IIIB_00008575	IPR000209	Peptidase_S8/S53_domain
AG2-2IIIB	RS_AG2-2IIIB_00002982	IPR004898	Pectate_lyase_PlyH/PlyE-like
AG2-2IIIB	RS_AG2-2IIIB_00008322	IPR000209	Peptidase_S8/S53_domain
AG2-2IIIB	RS_AG2-2IIIB_00008322	IPR010435	Fn3-like_domain
AG2-2IIIB	RS_AG2-2IIIB_00008979	IPR002509	NodB_homology_domain
AG2-2IIIB	RS_AG2-2IIIB_00008407	IPR008427	Extracellular_membrane_protein,_CFEM_domain
AG2-2IIIB	RS_AG2-2IIIB_00002539	IPR038955	Protein_PriA
AG2-2IIIB	RS_AG2-2IIIB_00006097	IPR000070	Pectinesterase,_catalytic
AG2-2IIIB	RS_AG2-2IIIB_00003683	IPR001765	Carbonic_anhydrase
AG2-2IIIB	RS_AG2-2IIIB_00010423	IPR004302	Cellulose/chitin-binding_protein,_N-terminal
AG3-1A1	RS_AG3-1A1_00007388	IPR004898	Pectate_lyase_PlyH/PlyE-like
AG3-1A1	RS_AG3-1A1_00002748	IPR008427	Extracellular_membrane_protein,_CFEM_domain
AG3-1A1	RS_AG3-1A1_00004984	IPR002509	NodB_homology_domain
AG3-1A1	RS_AG3-1A1_00008685	IPR000334	Glycoside_hydrolase,_family_45
AG3-1A1	RS_AG3-1A1_00008684	IPR000334	Glycoside_hydrolase,_family_45
AG3-1A1	RS_AG3-1A1_00008301	IPR004898	Pectate_lyase_PlyH/PlyE-like
AG3-1A1	RS_AG3-1A1_00008300	IPR004898	Pectate_lyase_PlyH/PlyE-like
AG3-1A1	RS_AG3-1A1_00002475	IPR004898	Pectate_lyase_PlyH/PlyE-like
AG3-1A1	RS_AG3-1A1_00010429	IPR001424	Superoxide_dismutase,_copper/zinc_binding_domain
AG3-1A1	RS_AG3-1A1_00010429	IPR024134	Superoxide_dismutase_(Cu/Zn)_/_superoxide_dismutase_copper_chaperone
AG3-1A1	RS_AG3-1A1_00005272	IPR008754	Peptidase_M43,_pregnancy-associated_plasma-A
AG3-1A1	RS_AG3-1A1_00005598	IPR004898	Pectate_lyase_PlyH/PlyE-like
AG3-1A1	RS_AG3-1A1_00009381	IPR001179	FKBP-type_peptidyl-prolyl_cis-trans_isomerase_domain
AG3-1A1	RS_AG3-1A1_00006716	IPR006094	FAD_linked_oxidase,_N-terminal
AG3-1A1	RS_AG3-1A1_00000752	IPR002227	Tyrosinase_copper-binding_domain
AG3-1A1	RS_AG3-1A1_00007538	IPR011707	Multicopper_oxidase,_type_3
AG3-1A1	RS_AG3-1A1_00007218	IPR000757	Glycoside_hydrolase_family_16
AG3-1A1	RS_AG3-1A1_00002666	IPR038955	Protein_PriA
AG3-1A1	RS_AG3-1A1_00004102	IPR004898	Pectate_lyase_PlyH/PlyE-like
AG3-1A1	RS_AG3-1A1_00006163	IPR002921	Fungal_lipase-like_domain
AG3-1A1	RS_AG3-1A1_00008286	IPR000070	Pectinesterase,_catalytic
AG3-1A1	RS_AG3-1A1_00001912	IPR000254	Cellulose-binding_domain,_fungal
AG3-1A1	RS_AG3-1A1_00001912	IPR001000	Glycoside_hydrolase_family_10_domain
AG3-1A1	RS_AG3-1A1_00002544	IPR002022	Pectate_lyase
AG3-1A1	RS_AG3-1A1_00008347	IPR004898	Pectate_lyase_PlyH/PlyE-like
AG3-1A1	RS_AG3-1A1_00010228	IPR001722	Glycoside_hydrolase,_family_7
AG3-1A1	RS_AG3-1A1_00007789	IPR004898	Pectate_lyase_PlyH/PlyE-like
AG3-1A1	RS_AG3-1A1_00007894	IPR002044	Carbohydrate_binding_module_family_20
AG3-1A1	RS_AG3-1A1_00007894	IPR011613	GH15-like_domain
AG3-1A1	RS_AG3-1A1_00009073	IPR009009	RlpA-like_protein,_double-psi_beta-barrel_domain
AG3-1A1	RS_AG3-1A1_00008995	IPR002022	Pectate_lyase
AG3-1A1	RS_AG3-1A1_00010885	IPR001223	Glycoside_hydrolase_family_18,_catalytic_domain
AG3-1A1	RS_AG3-1A1_00000818	IPR002018	Carboxylesterase,_type_B
AG3-1A1	RS_AG3-1A1_00009071	IPR002022	Pectate_lyase
AG3-1A1	RS_AG3-1A1_00008115	IPR001424	Superoxide_dismutase,_copper/zinc_binding_domain
AG3-1A1	RS_AG3-1A1_00008115	IPR024134	Superoxide_dismutase_(Cu/Zn)_/_superoxide_dismutase_copper_chaperone
AG3-1A1	RS_AG3-1A1_00008114	IPR001424	Superoxide_dismutase,_copper/zinc_binding_domain
AG3-1A1	RS_AG3-1A1_00008114	IPR024134	Superoxide_dismutase_(Cu/Zn)_/_superoxide_dismutase_copper_chaperone
AG3-1A1	RS_AG3-1A1_00010905	IPR000782	FAS1_domain
AG3-1A1	RS_AG3-1A1_00003391	IPR000834	Peptidase_M14,_carboxypeptidase_A
AG3-1A1	RS_AG3-1A1_00008808	IPR004898	Pectate_lyase_PlyH/PlyE-like
AG3-1A1	RS_AG3-1A1_00002724	IPR004898	Pectate_lyase_PlyH/PlyE-like
AG3-1A1	RS_AG3-1A1_00001685	IPR004898	Pectate_lyase_PlyH/PlyE-like
AG3-1A1	RS_AG3-1A1_00003987	IPR000782	FAS1_domain
AG3-1A1	RS_AG3-1A1_00005228	IPR001283	Cysteine-rich__secretory_protein-related
AG3-1A1	RS_AG3-1A1_00005228	IPR014044	CAP_domain
AG3-1A1	RS_AG3-1A1_00006376	IPR011089	Domain_of_unknown_function_DUF1524
AG3-1A1	RS_AG3-1A1_00005481	IPR001283	Cysteine-rich__secretory_protein-related
AG3-1A1	RS_AG3-1A1_00005481	IPR014044	CAP_domain
AG3-1A1	RS_AG3-1A1_00002128	IPR004898	Pectate_lyase_PlyH/PlyE-like
AG3-1A1	RS_AG3-1A1_00002113	IPR002625	Smr_domain
AG3-1A1	RS_AG3-1A1_00002113	IPR013899	Domain_of_unknown_function_DUF1771
AG3-1A1	RS_AG3-1A1_00003330	IPR000782	FAS1_domain
AG3-1A1	RS_AG3-1A1_00003330	IPR040200	FAS1_domain-containing_protein_Mug57-like
AG3-1A1	RS_AG3-1A1_00003065	IPR002018	Carboxylesterase,_type_B
AG3-1A1	RS_AG3-1A1_00005877	IPR000334	Glycoside_hydrolase,_family_45
AG3-1A1	RS_AG3-1A1_00000568	IPR000592	Ribosomal_protein_S27e
AG3-1A1	RS_AG3-1A1_00006900	IPR000772	Ricin_B,_lectin_domain
AG3-1A1	RS_AG3-1A1_00008209	IPR001153	Barwin_domain
AG3-1A1	RS_AG3-1A1_00008941	IPR008754	Peptidase_M43,_pregnancy-associated_plasma-A
AG3-1A1	RS_AG3-1A1_00010288	IPR005103	Glycoside_hydrolase,_family_61
AG3-1A1	RS_AG3-1A1_00004484	IPR013087	Zinc_finger_C2H2-type
AG3-1A1	RS_AG3-1A1_00007351	IPR004898	Pectate_lyase_PlyH/PlyE-like
AG3-1A1	RS_AG3-1A1_00006864	IPR021851	Protein_of_unknown_function_DUF3455
AG3-1A1	RS_AG3-1A1_00000167	IPR001153	Barwin_domain
AG3-1A1	RS_AG3-1A1_00009366	IPR004898	Pectate_lyase_PlyH/PlyE-like
AG3-1A1	RS_AG3-1A1_00009554	IPR000627	Intradiol_ring-cleavage_dioxygenase,_C-terminal
AG3-1A1	RS_AG3-1A1_00008956	IPR000254	Cellulose-binding_domain,_fungal
AG3-1A1	RS_AG3-1A1_00008956	IPR001722	Glycoside_hydrolase,_family_7
AG3-1A1	RS_AG3-1A1_00009930	IPR000026	Guanine-specific_ribonuclease_N1/T1/U2
AG3-1A1	RS_AG3-1A1_00010952	IPR002130	Cyclophilin-type_peptidyl-prolyl_cis-trans_isomerase_domain
AG3-1A1	RS_AG3-1A1_00008525	IPR021476	Egh16-like_virulence_factor
AG3-1A1	RS_AG3-1A1_00008834	IPR005103	Glycoside_hydrolase,_family_61
AG3-1A1	RS_AG3-1A1_00009837	IPR001944	Glycoside_hydrolase,_family_35
AG3-1A1	RS_AG3-1A1_00009837	IPR018954	Beta-galactosidase,_domain_2
AG3-1A1	RS_AG3-1A1_00009837	IPR025300	Beta-galactosidase_jelly_roll_domain
AG3-1A1	RS_AG3-1A1_00009837	IPR025972	Beta-galactosidase,_domain_3
AG3-1A1	RS_AG3-1A1_00009837	IPR031330	Glycoside_hydrolase_35,_catalytic_domain
AG3-1A1	RS_AG3-1A1_00010120	IPR004898	Pectate_lyase_PlyH/PlyE-like
AG3-1A1	RS_AG3-1A1_00009145	IPR004898	Pectate_lyase_PlyH/PlyE-like
AG3-1A1	RS_AG3-1A1_00006732	IPR038955	Protein_PriA
AG3-1A1	RS_AG3-1A1_00002408	IPR002509	NodB_homology_domain
AG3-1A1	RS_AG3-1A1_00002407	IPR002509	NodB_homology_domain
AG3-1A1	RS_AG3-1A1_00009083	IPR029463	Lysine-specific_metallo-endopeptidase
AG3-1A1	RS_AG3-1A1_00009084	IPR029463	Lysine-specific_metallo-endopeptidase
AG3-1A1	RS_AG3-1A1_00007302	IPR001000	Glycoside_hydrolase_family_10_domain
AG3-1A1	RS_AG3-1A1_00007309	IPR002022	Pectate_lyase
AG3-1A1	RS_AG3-1A1_00008180	IPR001179	FKBP-type_peptidyl-prolyl_cis-trans_isomerase_domain
AG3-1A1	RS_AG3-1A1_00002895	IPR001229	Jacalin-like_lectin_domain
AG3-1A1	RS_AG3-1A1_00004831	IPR004898	Pectate_lyase_PlyH/PlyE-like
AG3-1A1	RS_AG3-1A1_00003873	IPR002921	Fungal_lipase-like_domain
AG3-1A1	RS_AG3-1A1_00006821	IPR002921	Fungal_lipase-like_domain
AG3-1A1	RS_AG3-1A1_00010134	IPR005103	Glycoside_hydrolase,_family_61
AG3-1A1	RS_AG3-1A1_00006289	IPR001938	Thaumatin_family
AG3-1A1	RS_AG3-1A1_00006097	IPR001938	Thaumatin_family
AG3-1A1	RS_AG3-1A1_00009128	IPR004898	Pectate_lyase_PlyH/PlyE-like
AG3-1A1	RS_AG3-1A1_00006302	IPR001283	Cysteine-rich__secretory_protein-related
AG3-1A1	RS_AG3-1A1_00006302	IPR014044	CAP_domain
AG3-1A1	RS_AG3-1A1_00006628	IPR018535	Domain_of_unknown_function_DUF1996
AG3-1A1	RS_AG3-1A1_00006626	IPR018535	Domain_of_unknown_function_DUF1996
AG3-1A1	RS_AG3-1A1_00009278	IPR003137	PA_domain
AG3-1A1	RS_AG3-1A1_00009278	IPR007484	Peptidase_M28
AG3-1A1	RS_AG3-1A1_00007948	IPR021851	Protein_of_unknown_function_DUF3455
AG3-1A1	RS_AG3-1A1_00010823	IPR001424	Superoxide_dismutase,_copper/zinc_binding_domain
AG3-1A1	RS_AG3-1A1_00010823	IPR024134	Superoxide_dismutase_(Cu/Zn)_/_superoxide_dismutase_copper_chaperone
AG3-1A1	RS_AG3-1A1_00009927	IPR003159	Polysaccharide_lyase_family_8,_central_domain
AG3-1A1	RS_AG3-1A1_00009927	IPR004103	Polysaccharide_lyase_family_8,_C-terminal
AG3-1A1	RS_AG3-1A1_00009927	IPR012970	Polysaccharide_lyase_8,_N-terminal_alpha-helical
AG3-1A1	RS_AG3-1A1_00009927	IPR038970	Polysaccharide_lyase_8
AG3-1A1	RS_AG3-1A1_00009928	IPR003159	Polysaccharide_lyase_family_8,_central_domain
AG3-1A1	RS_AG3-1A1_00009928	IPR004103	Polysaccharide_lyase_family_8,_C-terminal
AG3-1A1	RS_AG3-1A1_00009928	IPR012970	Polysaccharide_lyase_8,_N-terminal_alpha-helical
AG3-1A1	RS_AG3-1A1_00009928	IPR038970	Polysaccharide_lyase_8
AG3-1A1	RS_AG3-1A1_00007585	IPR000757	Glycoside_hydrolase_family_16
AG3-1A1	RS_AG3-1A1_00005628	IPR001424	Superoxide_dismutase,_copper/zinc_binding_domain
AG3-1A1	RS_AG3-1A1_00005628	IPR024134	Superoxide_dismutase_(Cu/Zn)_/_superoxide_dismutase_copper_chaperone
AG3-1A1	RS_AG3-1A1_00005629	IPR001424	Superoxide_dismutase,_copper/zinc_binding_domain
AG3-1A1	RS_AG3-1A1_00005629	IPR024134	Superoxide_dismutase_(Cu/Zn)_/_superoxide_dismutase_copper_chaperone
AG3-1A1	RS_AG3-1A1_00010534	IPR002022	Pectate_lyase
AG3-1A1	RS_AG3-1A1_00009574	IPR004898	Pectate_lyase_PlyH/PlyE-like
AG3-1A1	RS_AG3-1A1_00003710	IPR038955	Protein_PriA
AG3-1A1	RS_AG3-1A1_00004635	IPR001938	Thaumatin_family
AG3-1A1	RS_AG3-1A1_00002338	IPR001087	GDSL_lipase/esterase
AG3-1A1	RS_AG3-1A1_00002352	IPR008754	Peptidase_M43,_pregnancy-associated_plasma-A
AG3-1A1	RS_AG3-1A1_00004958	IPR003172	MD-2-related_lipid-recognition_domain
AG3-1A1	RS_AG3-1A1_00004958	IPR039670	Sterol_transport_protein_NPC2-like
AG3-1A1	RS_AG3-1A1_00002871	IPR011430	Down-regulated-in-metastasis_protein
AG3-1A1	RS_AG3-1A1_00002868	IPR011430	Down-regulated-in-metastasis_protein
AG3-1A1	RS_AG3-1A1_00002859	IPR002509	NodB_homology_domain
AG3-1A1	RS_AG3-1A1_00007157	IPR000834	Peptidase_M14,_carboxypeptidase_A
AG3-1A1	RS_AG3-1A1_00002254	IPR001568	Ribonuclease_T2-like
AG3-1A1	RS_AG3-1A1_00008683	IPR004898	Pectate_lyase_PlyH/PlyE-like
AG3-1AP	RS_AG3-1AP_00004249	IPR002022	Pectate_lyase
AG3-1AP	RS_AG3-1AP_00000164	IPR002022	Pectate_lyase
AG3-1AP	RS_AG3-1AP_00000156	IPR038955	Protein_PriA
AG3-1AP	RS_AG3-1AP_00004803	IPR001338	Hydrophobin
AG3-1AP	RS_AG3-1AP_00006542	IPR001283	Cysteine-rich__secretory_protein-related
AG3-1AP	RS_AG3-1AP_00006542	IPR014044	CAP_domain
AG3-1AP	RS_AG3-1AP_00001221	IPR002921	Fungal_lipase-like_domain
AG3-1AP	RS_AG3-1AP_00008831	IPR010259	Peptidase_S8_propeptide/proteinase_inhibitor_I9
AG3-1AP	RS_AG3-1AP_00002898	IPR004898	Pectate_lyase_PlyH/PlyE-like
AG3-1AP	RS_AG3-1AP_00008561	IPR000743	Glycoside_hydrolase,_family_28
AG3-1AP	RS_AG3-1AP_00001366	IPR001153	Barwin_domain
AG3-1AP	RS_AG3-1AP_00008506	IPR001153	Barwin_domain
AG3-1AP	RS_AG3-1AP_00006260	IPR000026	Guanine-specific_ribonuclease_N1/T1/U2
AG3-1AP	RS_AG3-1AP_00008251	IPR015364	Rhamnogalacturonase_B,_N-terminal
AG3-1AP	RS_AG3-1AP_00008251	IPR016590	Rhamnogalacturonase_B
AG3-1AP	RS_AG3-1AP_00008251	IPR029411	Rhamnogalacturonan_lyase,_domain_III
AG3-1AP	RS_AG3-1AP_00008251	IPR029413	Rhamnogalacturonan_lyase,_domain_II
AG3-1AP	RS_AG3-1AP_00005549	IPR004898	Pectate_lyase_PlyH/PlyE-like
AG3-1AP	RS_AG3-1AP_00007927	IPR002509	NodB_homology_domain
AG3-1AP	RS_AG3-1AP_00008555	IPR004898	Pectate_lyase_PlyH/PlyE-like
AG3-1AP	RS_AG3-1AP_00008651	IPR031728	Beta-glucuronidase,_C-terminal
AG3-1AP	RS_AG3-1AP_00007954	IPR004898	Pectate_lyase_PlyH/PlyE-like
AG3-1AP	RS_AG3-1AP_00005481	IPR004898	Pectate_lyase_PlyH/PlyE-like
AG3-1AP	RS_AG3-1AP_00006576	IPR001117	Multicopper_oxidase,_type_1
AG3-1AP	RS_AG3-1AP_00006576	IPR011706	Multicopper_oxidase,_type_2
AG3-1AP	RS_AG3-1AP_00006576	IPR011707	Multicopper_oxidase,_type_3
AG3-1AP	RS_AG3-1AP_00006574	IPR001117	Multicopper_oxidase,_type_1
AG3-1AP	RS_AG3-1AP_00006574	IPR011706	Multicopper_oxidase,_type_2
AG3-1AP	RS_AG3-1AP_00006574	IPR011707	Multicopper_oxidase,_type_3
AG3-1AP	RS_AG3-1AP_00006575	IPR001117	Multicopper_oxidase,_type_1
AG3-1AP	RS_AG3-1AP_00006575	IPR011706	Multicopper_oxidase,_type_2
AG3-1AP	RS_AG3-1AP_00006575	IPR011707	Multicopper_oxidase,_type_3
AG3-1AP	RS_AG3-1AP_00008787	IPR002022	Pectate_lyase
AG3-1AP	RS_AG3-1AP_00007388	IPR001667	DDH_domain
AG3-1AP	RS_AG3-1AP_00007388	IPR004097	DHHA2_domain
AG3-1AP	RS_AG3-1AP_00007793	IPR004898	Pectate_lyase_PlyH/PlyE-like
AG3-1AP	RS_AG3-1AP_00007353	IPR000782	FAS1_domain
AG3-1AP	RS_AG3-1AP_00007353	IPR040200	FAS1_domain-containing_protein_Mug57-like
AG3-1AP	RS_AG3-1AP_00001577	IPR001179	FKBP-type_peptidyl-prolyl_cis-trans_isomerase_domain
AG3-1AP	RS_AG3-1AP_00003139	IPR002022	Pectate_lyase
AG3-1AP	RS_AG3-1AP_00004127	IPR001283	Cysteine-rich__secretory_protein-related
AG3-1AP	RS_AG3-1AP_00004127	IPR014044	CAP_domain
AG3-1AP	RS_AG3-1AP_00007670	IPR003172	MD-2-related_lipid-recognition_domain
AG3-1AP	RS_AG3-1AP_00007670	IPR039670	Sterol_transport_protein_NPC2-like
AG3-1AP	RS_AG3-1AP_00007012	IPR011089	Domain_of_unknown_function_DUF1524
AG3-1AP	RS_AG3-1AP_00005948	IPR029463	Lysine-specific_metallo-endopeptidase
AG3-1AP	RS_AG3-1AP_00005616	IPR005103	Glycoside_hydrolase,_family_61
AG3-1AP	RS_AG3-1AP_00000775	IPR000592	Ribosomal_protein_S27e
AG3-1AP	RS_AG3-1AP_00007503	IPR004898	Pectate_lyase_PlyH/PlyE-like
AG3-1AP	RS_AG3-1AP_00004091	IPR002625	Smr_domain
AG3-1AP	RS_AG3-1AP_00004091	IPR013899	Domain_of_unknown_function_DUF1771
AG3-1AP	RS_AG3-1AP_00007672	IPR000782	FAS1_domain
AG3-1AP	RS_AG3-1AP_00001504	IPR001424	Superoxide_dismutase,_copper/zinc_binding_domain
AG3-1AP	RS_AG3-1AP_00001504	IPR024134	Superoxide_dismutase_(Cu/Zn)_/_superoxide_dismutase_copper_chaperone
AG3-1AP	RS_AG3-1AP_00001505	IPR001424	Superoxide_dismutase,_copper/zinc_binding_domain
AG3-1AP	RS_AG3-1AP_00001505	IPR024134	Superoxide_dismutase_(Cu/Zn)_/_superoxide_dismutase_copper_chaperone
AG3-1AP	RS_AG3-1AP_00006012	IPR001153	Barwin_domain
AG3-1AP	RS_AG3-1AP_00007892	IPR001283	Cysteine-rich__secretory_protein-related
AG3-1AP	RS_AG3-1AP_00007892	IPR014044	CAP_domain
AG3-1AP	RS_AG3-1AP_00008843	IPR001722	Glycoside_hydrolase,_family_7
AG3-1AP	RS_AG3-1AP_00003351	IPR009009	RlpA-like_protein,_double-psi_beta-barrel_domain
AG3-1AP	RS_AG3-1AP_00004726	IPR009009	RlpA-like_protein,_double-psi_beta-barrel_domain
AG3-1AP	RS_AG3-1AP_00003357	IPR000757	Glycoside_hydrolase_family_16
AG3-1AP	RS_AG3-1AP_00000803	IPR001283	Cysteine-rich__secretory_protein-related
AG3-1AP	RS_AG3-1AP_00000803	IPR014044	CAP_domain
AG3-1AP	RS_AG3-1AP_00007951	IPR002227	Tyrosinase_copper-binding_domain
AG3-1AP	RS_AG3-1AP_00008832	IPR000743	Glycoside_hydrolase,_family_28
AG3-1AP	RS_AG3-1AP_00005872	IPR021851	Protein_of_unknown_function_DUF3455
AG3-1AP	RS_AG3-1AP_00006692	IPR001842	Peptidase_M36,_fungalysin
AG3-1AP	RS_AG3-1AP_00006692	IPR011096	FTP_domain
AG3-1AP	RS_AG3-1AP_00004552	IPR038955	Protein_PriA
AG3-1AP	RS_AG3-1AP_00005710	IPR029463	Lysine-specific_metallo-endopeptidase
AG3-1AP	RS_AG3-1AP_00005254	IPR001461	Aspartic_peptidase_A1_family
AG3-1AP	RS_AG3-1AP_00005254	IPR033121	Peptidase_family_A1_domain
AG3-1AP	RS_AG3-1AP_00000308	IPR001563	Peptidase_S10,_serine_carboxypeptidase
AG3-1AP	RS_AG3-1AP_00001387	IPR000772	Ricin_B,_lectin_domain
AG3-1AP	RS_AG3-1AP_00003738	IPR010259	Peptidase_S8_propeptide/proteinase_inhibitor_I9
AG3-1AP	RS_AG3-1AP_00000850	IPR008427	Extracellular_membrane_protein,_CFEM_domain
AG3-1AP	RS_AG3-1AP_00001140	IPR002018	Carboxylesterase,_type_B
AG3-1AP	RS_AG3-1AP_00002006	IPR001938	Thaumatin_family
AG3-1AP	RS_AG3-1AP_00006568	IPR001424	Superoxide_dismutase,_copper/zinc_binding_domain
AG3-1AP	RS_AG3-1AP_00006568	IPR024134	Superoxide_dismutase_(Cu/Zn)_/_superoxide_dismutase_copper_chaperone
AG3-1AP	RS_AG3-1AP_00005424	IPR004898	Pectate_lyase_PlyH/PlyE-like
AG3-1AP	RS_AG3-1AP_00007691	IPR002022	Pectate_lyase
AG3-1AP	RS_AG3-1AP_00004548	IPR002022	Pectate_lyase
AG3-1AP	RS_AG3-1AP_00008488	IPR002022	Pectate_lyase
AG3-1AP	RS_AG3-1AP_00006050	IPR006047	Glycosyl_hydrolase,_family_13,_catalytic_domain
AG3-1AP	RS_AG3-1AP_00006050	IPR015340	Alpha-amylase,_domain_of_unknown_function_DUF1966,_C-terminal
AG3-1AP	RS_AG3-1AP_00000101	IPR002018	Carboxylesterase,_type_B
AG3-1AP	RS_AG3-1AP_00008450	IPR002227	Tyrosinase_copper-binding_domain
AG3-1AP	RS_AG3-1AP_00005416	IPR003172	MD-2-related_lipid-recognition_domain
AG3-1AP	RS_AG3-1AP_00005416	IPR039670	Sterol_transport_protein_NPC2-like
AG3-1AP	RS_AG3-1AP_00004646	IPR000254	Cellulose-binding_domain,_fungal
AG3-1AP	RS_AG3-1AP_00004646	IPR001722	Glycoside_hydrolase,_family_7
AG3-1AP	RS_AG3-1AP_00006019	IPR002509	NodB_homology_domain
AG3-1AP	RS_AG3-1AP_00001472	IPR008754	Peptidase_M43,_pregnancy-associated_plasma-A
AG3-1AP	RS_AG3-1AP_00008219	IPR023631	Amidase_signature_domain
AG3-PT	RS_AG3-PT_00002058	IPR013149	Alcohol_dehydrogenase,_C-terminal
AG3-PT	RS_AG3-PT_00002060	IPR013149	Alcohol_dehydrogenase,_C-terminal
AG3-PT	RS_AG3-PT_00003048	IPR008754	Peptidase_M43,_pregnancy-associated_plasma-A
AG3-PT	RS_AG3-PT_00000697	IPR008313	Metal-independent_alpha-mannosidase
AG3-PT	RS_AG3-PT_00000690	IPR038955	Protein_PriA
AG3-PT	RS_AG3-PT_00000696	IPR038955	Protein_PriA
AG3-PT	RS_AG3-PT_00001068	IPR004886	Glucanosyltransferase
AG3-PT	RS_AG3-PT_00004465	IPR029463	Lysine-specific_metallo-endopeptidase
AG3-PT	RS_AG3-PT_00004465	IPR029482	Putative_peptidase_domain,_HRXXH
AG3-PT	RS_AG3-PT_00001093	IPR002022	Pectate_lyase
AG3-PT	RS_AG3-PT_00001182	IPR000210	BTB/POZ_domain
AG3-PT	RS_AG3-PT_00001182	IPR041524	Glycoside_hydrolase_131,_catalytic_N-terminal
AG3-PT	RS_AG3-PT_00004877	IPR001938	Thaumatin_family
AG3-PT	RS_AG3-PT_00004890	IPR000254	Cellulose-binding_domain,_fungal
AG3-PT	RS_AG3-PT_00004890	IPR005103	Glycoside_hydrolase,_family_61
AG3-PT	RS_AG3-PT_00006647	IPR000334	Glycoside_hydrolase,_family_45
AG3-PT	RS_AG3-PT_00001751	IPR038955	Protein_PriA
AG3-PT	RS_AG3-PT_00004790	IPR002022	Pectate_lyase
AG3-PT	RS_AG3-PT_00005200	IPR002227	Tyrosinase_copper-binding_domain
AG3-PT	RS_AG3-PT_00006578	IPR005103	Glycoside_hydrolase,_family_61
AG3-PT	RS_AG3-PT_00005087	IPR021851	Protein_of_unknown_function_DUF3455
AG3-PT	RS_AG3-PT_00003693	IPR000627	Intradiol_ring-cleavage_dioxygenase,_C-terminal
AG3-PT	RS_AG3-PT_00003087	IPR000834	Peptidase_M14,_carboxypeptidase_A
AG3-PT	RS_AG3-PT_00003111	IPR001139	Glycoside_hydrolase_family_30
AG3-PT	RS_AG3-PT_00003111	IPR033453	Glycosyl_hydrolase_family_30,_TIM-barrel_domain
AG3-PT	RS_AG3-PT_00007342	IPR001938	Thaumatin_family
AG3-PT	RS_AG3-PT_00002256	IPR004898	Pectate_lyase_PlyH/PlyE-like
AG3-PT	RS_AG3-PT_00002247	IPR002509	NodB_homology_domain
AG3-PT	RS_AG3-PT_00002248	IPR002509	NodB_homology_domain
AG3-PT	RS_AG3-PT_00002307	IPR004898	Pectate_lyase_PlyH/PlyE-like
AG3-PT	RS_AG3-PT_00002308	IPR004898	Pectate_lyase_PlyH/PlyE-like
AG3-PT	RS_AG3-PT_00003721	IPR001283	Cysteine-rich__secretory_protein-related
AG3-PT	RS_AG3-PT_00003721	IPR014044	CAP_domain
AG3-PT	RS_AG3-PT_00003726	IPR001283	Cysteine-rich__secretory_protein-related
AG3-PT	RS_AG3-PT_00003726	IPR014044	CAP_domain
AG3-PT	RS_AG3-PT_00003772	IPR001283	Cysteine-rich__secretory_protein-related
AG3-PT	RS_AG3-PT_00003772	IPR014044	CAP_domain
AG3-PT	RS_AG3-PT_00005016	IPR008754	Peptidase_M43,_pregnancy-associated_plasma-A
AG3-PT	RS_AG3-PT_00001559	IPR004898	Pectate_lyase_PlyH/PlyE-like
AG3-PT	RS_AG3-PT_00006563	IPR000757	Glycoside_hydrolase_family_16
AG3-PT	RS_AG3-PT_00004627	IPR004898	Pectate_lyase_PlyH/PlyE-like
AG3-PT	RS_AG3-PT_00002014	IPR011430	Down-regulated-in-metastasis_protein
AG3-PT	RS_AG3-PT_00004978	IPR002022	Pectate_lyase
AG3-PT	RS_AG3-PT_00004973	IPR004898	Pectate_lyase_PlyH/PlyE-like
AG3-PT	RS_AG3-PT_00005031	IPR001179	FKBP-type_peptidyl-prolyl_cis-trans_isomerase_domain
AG3-PT	RS_AG3-PT_00006958	IPR027372	Phytase-like_domain
AG3-PT	RS_AG3-PT_00005886	IPR013830	SGNH_hydrolase-type_esterase_domain
AG3-PT	RS_AG3-PT_00005892	IPR002016	Haem_peroxidase
AG3-PT	RS_AG3-PT_00003260	IPR004898	Pectate_lyase_PlyH/PlyE-like
AG3-PT	RS_AG3-PT_00003308	IPR006045	Cupin_1
AG3-PT	RS_AG3-PT_00003308	IPR017774	Bicupin,_oxalate_decarboxylase/oxidase
AG3-PT	RS_AG3-PT_00007518	IPR002227	Tyrosinase_copper-binding_domain
AG3-PT	RS_AG3-PT_00004856	IPR001568	Ribonuclease_T2-like
AG3-PT	RS_AG3-PT_00006164	IPR008754	Peptidase_M43,_pregnancy-associated_plasma-A
AG3-PT	RS_AG3-PT_00007565	IPR006094	FAD_linked_oxidase,_N-terminal
AG3-PT	RS_AG3-PT_00007565	IPR016166	FAD-binding_domain,_PCMH-type
AG3-PT	RS_AG3-PT_00004364	IPR001424	Superoxide_dismutase,_copper/zinc_binding_domain
AG3-PT	RS_AG3-PT_00004364	IPR024134	Superoxide_dismutase_(Cu/Zn)_/_superoxide_dismutase_copper_chaperone
AG3-PT	RS_AG3-PT_00004363	IPR001424	Superoxide_dismutase,_copper/zinc_binding_domain
AG3-PT	RS_AG3-PT_00004363	IPR024134	Superoxide_dismutase_(Cu/Zn)_/_superoxide_dismutase_copper_chaperone
AG3-PT	RS_AG3-PT_00002466	IPR004898	Pectate_lyase_PlyH/PlyE-like
AG3-PT	RS_AG3-PT_00002479	IPR002625	Smr_domain
AG3-PT	RS_AG3-PT_00002479	IPR013899	Domain_of_unknown_function_DUF1771
AG3-PT	RS_AG3-PT_00002504	IPR000743	Glycoside_hydrolase,_family_28
AG3-PT	RS_AG3-PT_00002497	IPR000743	Glycoside_hydrolase,_family_28
AG3-PT	RS_AG3-PT_00002508	IPR000757	Glycoside_hydrolase_family_16
AG3-PT	RS_AG3-PT_00005553	IPR000782	FAS1_domain
AG3-PT	RS_AG3-PT_00006611	IPR008754	Peptidase_M43,_pregnancy-associated_plasma-A
AG3-PT	RS_AG3-PT_00006612	IPR008754	Peptidase_M43,_pregnancy-associated_plasma-A
AG3-PT	RS_AG3-PT_00005914	IPR003172	MD-2-related_lipid-recognition_domain
AG3-PT	RS_AG3-PT_00005914	IPR039670	Sterol_transport_protein_NPC2-like
AG3-PT	RS_AG3-PT_00000019	IPR002022	Pectate_lyase
AG3-PT	RS_AG3-PT_00000018	IPR003245	Phytocyanin_domain
AG3-PT	RS_AG3-PT_00000008	IPR021851	Protein_of_unknown_function_DUF3455
AG3-PT	RS_AG3-PT_00000017	IPR002022	Pectate_lyase
AG3-PT	RS_AG3-PT_00000172	IPR000592	Ribosomal_protein_S27e
AG3-PT	RS_AG3-PT_00000264	IPR004886	Glucanosyltransferase
AG3-PT	RS_AG3-PT_00000264	IPR012946	X8_domain
AG3-PT	RS_AG3-PT_00004709	IPR001938	Thaumatin_family
AG3-PT	RS_AG3-PT_00004721	IPR011613	GH15-like_domain
AG3-PT	RS_AG3-PT_00002953	IPR002022	Pectate_lyase
AG3-PT	RS_AG3-PT_00004090	IPR008427	Extracellular_membrane_protein,_CFEM_domain
AG3-T5	RS_AG3-T5_00004399	IPR010497	Epoxide_hydrolase,_N-terminal
AG3-T5	RS_AG3-T5_00004565	IPR004898	Pectate_lyase_PlyH/PlyE-like
AG3-T5	RS_AG3-T5_00004575	IPR004898	Pectate_lyase_PlyH/PlyE-like
AG3-T5	RS_AG3-T5_00004574	IPR004898	Pectate_lyase_PlyH/PlyE-like
AG3-T5	RS_AG3-T5_00004600	IPR004898	Pectate_lyase_PlyH/PlyE-like
AG3-T5	RS_AG3-T5_00002460	IPR038955	Protein_PriA
AG3-T5	RS_AG3-T5_00006229	IPR021476	Egh16-like_virulence_factor
AG3-T5	RS_AG3-T5_00007585	IPR000757	Glycoside_hydrolase_family_16
AG3-T5	RS_AG3-T5_00004210	IPR000742	EGF-like_domain
AG3-T5	RS_AG3-T5_00004208	IPR002022	Pectate_lyase
AG3-T5	RS_AG3-T5_00004237	IPR021851	Protein_of_unknown_function_DUF3455
AG3-T5	RS_AG3-T5_00002611	IPR000743	Glycoside_hydrolase,_family_28
AG3-T5	RS_AG3-T5_00006833	IPR001938	Thaumatin_family
AG3-T5	RS_AG3-T5_00006834	IPR001938	Thaumatin_family
AG3-T5	RS_AG3-T5_00003390	IPR000782	FAS1_domain
AG3-T5	RS_AG3-T5_00002833	IPR038955	Protein_PriA
AG3-T5	RS_AG3-T5_00006988	IPR002022	Pectate_lyase
AG3-T5	RS_AG3-T5_00001442	IPR002509	NodB_homology_domain
AG3-T5	RS_AG3-T5_00008242	IPR001179	FKBP-type_peptidyl-prolyl_cis-trans_isomerase_domain
AG3-T5	RS_AG3-T5_00004694	IPR001938	Thaumatin_family
AG3-T5	RS_AG3-T5_00004701	IPR001938	Thaumatin_family
AG3-T5	RS_AG3-T5_00004719	IPR008427	Extracellular_membrane_protein,_CFEM_domain
AG3-T5	RS_AG3-T5_00003818	IPR001153	Barwin_domain
AG3-T5	RS_AG3-T5_00007124	IPR002347	Short-chain_dehydrogenase/reductase_SDR
AG3-T5	RS_AG3-T5_00007125	IPR002347	Short-chain_dehydrogenase/reductase_SDR
AG3-T5	RS_AG3-T5_00004537	IPR004898	Pectate_lyase_PlyH/PlyE-like
AG3-T5	RS_AG3-T5_00000595	IPR005103	Glycoside_hydrolase,_family_61
AG3-T5	RS_AG3-T5_00000672	IPR002022	Pectate_lyase
AG3-T5	RS_AG3-T5_00000668	IPR004898	Pectate_lyase_PlyH/PlyE-like
AG3-T5	RS_AG3-T5_00000655	IPR019623	Protein_Rot1
AG3-T5	RS_AG3-T5_00002280	IPR002509	NodB_homology_domain
AG3-T5	RS_AG3-T5_00002279	IPR002509	NodB_homology_domain
AG3-T5	RS_AG3-T5_00002281	IPR002509	NodB_homology_domain
AG3-T5	RS_AG3-T5_00007908	IPR006094	FAD_linked_oxidase,_N-terminal
AG3-T5	RS_AG3-T5_00002567	IPR008427	Extracellular_membrane_protein,_CFEM_domain
AG3-T5	RS_AG3-T5_00002392	IPR002227	Tyrosinase_copper-binding_domain
AG3-T5	RS_AG3-T5_00006798	IPR000070	Pectinesterase,_catalytic
AG3-T5	RS_AG3-T5_00006798	IPR000866	Alkyl_hydroperoxide_reductase_subunit_C/_Thiol_specific_antioxidant
AG3-T5	RS_AG3-T5_00006798	IPR013766	Thioredoxin_domain
AG3-T5	RS_AG3-T5_00006367	IPR009009	RlpA-like_protein,_double-psi_beta-barrel_domain
AG3-T5	RS_AG3-T5_00006172	IPR005103	Glycoside_hydrolase,_family_61
AG3-T5	RS_AG3-T5_00006310	IPR000627	Intradiol_ring-cleavage_dioxygenase,_C-terminal
AG3-T5	RS_AG3-T5_00007696	IPR001000	Glycoside_hydrolase_family_10_domain
AG3-T5	RS_AG3-T5_00007517	IPR001424	Superoxide_dismutase,_copper/zinc_binding_domain
AG3-T5	RS_AG3-T5_00007517	IPR024134	Superoxide_dismutase_(Cu/Zn)_/_superoxide_dismutase_copper_chaperone
AG3-T5	RS_AG3-T5_00007554	IPR001547	Glycoside_hydrolase,_family_5
AG3-T5	RS_AG3-T5_00006903	IPR008754	Peptidase_M43,_pregnancy-associated_plasma-A
AG3-T5	RS_AG3-T5_00005497	IPR000743	Glycoside_hydrolase,_family_28
AG3-T5	RS_AG3-T5_00005837	IPR016288	1,_4-beta_cellobiohydrolase
AG3-T5	RS_AG3-T5_00004834	IPR002509	NodB_homology_domain
AG3-T5	RS_AG3-T5_00004831	IPR002509	NodB_homology_domain
AG3-T5	RS_AG3-T5_00004849	IPR008258	Transglycosylase_SLT_domain_1
AG3-T5	RS_AG3-T5_00004850	IPR008258	Transglycosylase_SLT_domain_1
AG3-T5	RS_AG3-T5_00004360	IPR003172	MD-2-related_lipid-recognition_domain
AG3-T5	RS_AG3-T5_00004360	IPR039670	Sterol_transport_protein_NPC2-like
AG3-T5	RS_AG3-T5_00008459	IPR004898	Pectate_lyase_PlyH/PlyE-like
AG3-T5	RS_AG3-T5_00003097	IPR000873	AMP-dependent_synthetase/ligase
AG3-T5	RS_AG3-T5_00006433	IPR000743	Glycoside_hydrolase,_family_28
AG3-T5	RS_AG3-T5_00007718	IPR000334	Glycoside_hydrolase,_family_45
AG3-T5	RS_AG3-T5_00006292	IPR000334	Glycoside_hydrolase,_family_45
AG3-T5	RS_AG3-T5_00001599	IPR000028	Chloroperoxidase
AG3-T5	RS_AG3-T5_00005523	IPR000254	Cellulose-binding_domain,_fungal
AG3-T5	RS_AG3-T5_00005523	IPR002241	Glycoside_hydrolase,_family_27
AG3-T5	RS_AG3-T5_00005523	IPR041233	Alpha_galactosidase,_C-terminal_beta_sandwich_domain
AG3-T5	RS_AG3-T5_00005871	IPR001424	Superoxide_dismutase,_copper/zinc_binding_domain
AG3-T5	RS_AG3-T5_00005871	IPR024134	Superoxide_dismutase_(Cu/Zn)_/_superoxide_dismutase_copper_chaperone
AG3-T5	RS_AG3-T5_00006492	IPR004302	Cellulose/chitin-binding_protein,_N-terminal
AG3-T5	RS_AG3-T5_00004445	IPR000172	Glucose-methanol-choline_oxidoreductase,_N-terminal
AG3-T5	RS_AG3-T5_00004445	IPR007867	Glucose-methanol-choline_oxidoreductase,_C-terminal
AG3-T5	RS_AG3-T5_00004445	IPR012132	Glucose-methanol-choline_oxidoreductase
AG3-T5	RS_AG3-T5_00008158	IPR011707	Multicopper_oxidase,_type_3
AG3-T5	RS_AG3-T5_00006938	IPR000172	Glucose-methanol-choline_oxidoreductase,_N-terminal
AG3-T5	RS_AG3-T5_00006938	IPR007867	Glucose-methanol-choline_oxidoreductase,_C-terminal
AG3-T5	RS_AG3-T5_00006936	IPR000073	Alpha/beta_hydrolase_fold-1
AG3-T5	RS_AG3-T5_00006936	IPR013595	Peptidase_S33_tripeptidyl_aminopeptidase-like,_C-terminal
AG3-T5	RS_AG3-T5_00007780	IPR004898	Pectate_lyase_PlyH/PlyE-like
AG3-T5	RS_AG3-T5_00002126	IPR004898	Pectate_lyase_PlyH/PlyE-like
AG3-T5	RS_AG3-T5_00002130	IPR004898	Pectate_lyase_PlyH/PlyE-like
AG3-T5	RS_AG3-T5_00002129	IPR004898	Pectate_lyase_PlyH/PlyE-like
AG3-T5	RS_AG3-T5_00002180	IPR001229	Jacalin-like_lectin_domain
AG3-T5	RS_AG3-T5_00008390	IPR004898	Pectate_lyase_PlyH/PlyE-like
AG3-T5	RS_AG3-T5_00005165	IPR038955	Protein_PriA
AG3-T5	RS_AG3-T5_00007356	IPR002625	Smr_domain
AG3-T5	RS_AG3-T5_00007356	IPR013899	Domain_of_unknown_function_DUF1771
AG3-T5	RS_AG3-T5_00002906	IPR004898	Pectate_lyase_PlyH/PlyE-like
AG3-T5	RS_AG3-T5_00002939	IPR001938	Thaumatin_family
AG3-T5	RS_AG3-T5_00008046	IPR021851	Protein_of_unknown_function_DUF3455
AG3-T5	RS_AG3-T5_00003967	IPR001283	Cysteine-rich__secretory_protein-related
AG3-T5	RS_AG3-T5_00003967	IPR014044	CAP_domain
AG3-T5	RS_AG3-T5_00003957	IPR001283	Cysteine-rich__secretory_protein-related
AG3-T5	RS_AG3-T5_00003957	IPR014044	CAP_domain
AG3-T5	RS_AG3-T5_00007254	IPR001117	Multicopper_oxidase,_type_1
AG3-T5	RS_AG3-T5_00007254	IPR011706	Multicopper_oxidase,_type_2
AG3-T5	RS_AG3-T5_00007254	IPR011707	Multicopper_oxidase,_type_3
AG3-T5	RS_AG3-T5_00007735	IPR000757	Glycoside_hydrolase_family_16
AG3-T5	RS_AG3-T5_00005283	IPR006094	FAD_linked_oxidase,_N-terminal
AG3-T5	RS_AG3-T5_00005283	IPR012951	Berberine/berberine-like
AG3-T5	RS_AG3-T5_00005283	IPR016166	FAD-binding_domain,_PCMH-type
AG3-T5	RS_AG3-T5_00003694	IPR002022	Pectate_lyase
AG3-T5	RS_AG3-T5_00003695	IPR002022	Pectate_lyase
AG3-T5	RS_AG3-T5_00007892	IPR000254	Cellulose-binding_domain,_fungal
AG3-T5	RS_AG3-T5_00007892	IPR005103	Glycoside_hydrolase,_family_61
AG3-T5	RS_AG3-T5_00004819	IPR000772	Ricin_B,_lectin_domain
AG3-T5	RS_AG3-T5_00007613	IPR004898	Pectate_lyase_PlyH/PlyE-like
AG4-R118	RS_AG4-R118_00004242	IPR011089	Domain_of_unknown_function_DUF1524
AG4-R118	RS_AG4-R118_00004193	IPR001153	Barwin_domain
AG4-R118	RS_AG4-R118_00008336	IPR004898	Pectate_lyase_PlyH/PlyE-like
AG4-R118	RS_AG4-R118_00003528	IPR001404	Heat_shock_protein_Hsp90_family
AG4-R118	RS_AG4-R118_00003495	IPR001938	Thaumatin_family
AG4-R118	RS_AG4-R118_00003122	IPR013830	SGNH_hydrolase-type_esterase_domain
AG4-R118	RS_AG4-R118_00009033	IPR018939	Autophagy-related_protein_27
AG4-R118	RS_AG4-R118_00000837	IPR002509	NodB_homology_domain
AG4-R118	RS_AG4-R118_00000072	IPR004886	Glucanosyltransferase
AG4-R118	RS_AG4-R118_00000072	IPR012946	X8_domain
AG4-R118	RS_AG4-R118_00000071	IPR004886	Glucanosyltransferase
AG4-R118	RS_AG4-R118_00000071	IPR012946	X8_domain
AG4-R118	RS_AG4-R118_00006520	IPR000334	Glycoside_hydrolase,_family_45
AG4-R118	RS_AG4-R118_00006838	IPR000070	Pectinesterase,_catalytic
AG4-R118	RS_AG4-R118_00006838	IPR000254	Cellulose-binding_domain,_fungal
AG4-R118	RS_AG4-R118_00009185	IPR006094	FAD_linked_oxidase,_N-terminal
AG4-R118	RS_AG4-R118_00009185	IPR012951	Berberine/berberine-like
AG4-R118	RS_AG4-R118_00009185	IPR016166	FAD-binding_domain,_PCMH-type
AG4-R118	RS_AG4-R118_00001880	IPR019236	Domain_of_unknown_function_DUF2183
AG4-R118	RS_AG4-R118_00009039	IPR002509	NodB_homology_domain
AG4-R118	RS_AG4-R118_00001501	IPR013148	Glycosyl_hydrolase_family_32,_N-terminal
AG4-R118	RS_AG4-R118_00001501	IPR013189	Glycosyl_hydrolase_family_32,_C-terminal
AG4-R118	RS_AG4-R118_00002644	IPR038955	Protein_PriA
AG4-R118	RS_AG4-R118_00008095	IPR001547	Glycoside_hydrolase,_family_5
AG4-R118	RS_AG4-R118_00004081	IPR021851	Protein_of_unknown_function_DUF3455
AG4-R118	RS_AG4-R118_00003241	IPR026992	Non-haem_dioxygenase_N-terminal_domain
AG4-R118	RS_AG4-R118_00007859	IPR003172	MD-2-related_lipid-recognition_domain
AG4-R118	RS_AG4-R118_00007859	IPR039670	Sterol_transport_protein_NPC2-like
AG4-R118	RS_AG4-R118_00001795	IPR004898	Pectate_lyase_PlyH/PlyE-like
AG4-R118	RS_AG4-R118_00002690	IPR010472	Formin,_FH3_domain
AG4-R118	RS_AG4-R118_00002690	IPR015425	Formin,_FH2_domain
AG4-R118	RS_AG4-R118_00003103	IPR000743	Glycoside_hydrolase,_family_28
AG4-R118	RS_AG4-R118_00003088	IPR000757	Glycoside_hydrolase_family_16
AG4-R118	RS_AG4-R118_00003105	IPR008754	Peptidase_M43,_pregnancy-associated_plasma-A
AG4-R118	RS_AG4-R118_00008231	IPR000743	Glycoside_hydrolase,_family_28
AG4-R118	RS_AG4-R118_00005647	IPR001424	Superoxide_dismutase,_copper/zinc_binding_domain
AG4-R118	RS_AG4-R118_00005647	IPR024134	Superoxide_dismutase_(Cu/Zn)_/_superoxide_dismutase_copper_chaperone
AG4-R118	RS_AG4-R118_00008771	IPR001128	Cytochrome_P450
AG4-R118	RS_AG4-R118_00009071	IPR002509	NodB_homology_domain
AG4-R118	RS_AG4-R118_00004173	IPR010905	Glycosyl_hydrolase,_family_88
AG4-R118	RS_AG4-R118_00008852	IPR002509	NodB_homology_domain
AG4-R118	RS_AG4-R118_00007090	IPR004898	Pectate_lyase_PlyH/PlyE-like
AG4-R118	RS_AG4-R118_00007772	IPR004898	Pectate_lyase_PlyH/PlyE-like
AG4-R118	RS_AG4-R118_00006454	IPR002022	Pectate_lyase
AG4-R118	RS_AG4-R118_00007871	IPR002022	Pectate_lyase
AG4-R118	RS_AG4-R118_00007870	IPR002022	Pectate_lyase
AG4-R118	RS_AG4-R118_00008734	IPR004898	Pectate_lyase_PlyH/PlyE-like
AG4-R118	RS_AG4-R118_00005460	IPR001000	Glycoside_hydrolase_family_10_domain
AG4-R118	RS_AG4-R118_00006239	IPR000782	FAS1_domain
AG4-R118	RS_AG4-R118_00006239	IPR040200	FAS1_domain-containing_protein_Mug57-like
AG4-R118	RS_AG4-R118_00002075	IPR002921	Fungal_lipase-like_domain
AG4-R118	RS_AG4-R118_00008203	IPR006047	Glycosyl_hydrolase,_family_13,_catalytic_domain
AG4-R118	RS_AG4-R118_00008448	IPR008754	Peptidase_M43,_pregnancy-associated_plasma-A
AG4-R118	RS_AG4-R118_00001112	IPR002018	Carboxylesterase,_type_B
AG4-R118	RS_AG4-R118_00007240	IPR008427	Extracellular_membrane_protein,_CFEM_domain
AG4-R118	RS_AG4-R118_00004850	IPR004898	Pectate_lyase_PlyH/PlyE-like
AG4-R118	RS_AG4-R118_00007080	IPR000627	Intradiol_ring-cleavage_dioxygenase,_C-terminal
AG4-R118	RS_AG4-R118_00003284	IPR001222	Zinc_finger,_TFIIS-type
AG4-R118	RS_AG4-R118_00003284	IPR001529	DNA-directed_RNA_polymerase,_M/15kDa_subunit
AG4-R118	RS_AG4-R118_00003979	IPR001222	Zinc_finger,_TFIIS-type
AG4-R118	RS_AG4-R118_00003979	IPR001529	DNA-directed_RNA_polymerase,_M/15kDa_subunit
AG4-R118	RS_AG4-R118_00004153	IPR021851	Protein_of_unknown_function_DUF3455
AG4-R118	RS_AG4-R118_00005028	IPR003172	MD-2-related_lipid-recognition_domain
AG4-R118	RS_AG4-R118_00005028	IPR039670	Sterol_transport_protein_NPC2-like
AG4-R118	RS_AG4-R118_00007900	IPR004898	Pectate_lyase_PlyH/PlyE-like
AG4-R118	RS_AG4-R118_00004423	IPR001938	Thaumatin_family
AG4-R118	RS_AG4-R118_00005766	IPR010259	Peptidase_S8_propeptide/proteinase_inhibitor_I9
AG4-R118	RS_AG4-R118_00007139	IPR009009	RlpA-like_protein,_double-psi_beta-barrel_domain
AG4-R118	RS_AG4-R118_00008794	IPR021851	Protein_of_unknown_function_DUF3455
AG4-R118	RS_AG4-R118_00003772	IPR004898	Pectate_lyase_PlyH/PlyE-like
AG4-R118	RS_AG4-R118_00003771	IPR004898	Pectate_lyase_PlyH/PlyE-like
AG4-R118	RS_AG4-R118_00005094	IPR000757	Glycoside_hydrolase_family_16
AG4-R118	RS_AG4-R118_00005099	IPR000757	Glycoside_hydrolase_family_16
AG4-R118	RS_AG4-R118_00005085	IPR000172	Glucose-methanol-choline_oxidoreductase,_N-terminal
AG4-R118	RS_AG4-R118_00005085	IPR007867	Glucose-methanol-choline_oxidoreductase,_C-terminal
AG4-R118	RS_AG4-R118_00005085	IPR012132	Glucose-methanol-choline_oxidoreductase
AG4-R118	RS_AG4-R118_00006791	IPR002509	NodB_homology_domain
AG4-R118	RS_AG4-R118_00005034	IPR001087	GDSL_lipase/esterase
AG4-R118	RS_AG4-R118_00008356	IPR012908	GPI_inositol-deacylase_PGAP1-like
AG4-R118	RS_AG4-R118_00002012	IPR001568	Ribonuclease_T2-like
AG4-R118	RS_AG4-R118_00003591	IPR001283	Cysteine-rich__secretory_protein-related
AG4-R118	RS_AG4-R118_00003591	IPR014044	CAP_domain
AG4-R118	RS_AG4-R118_00007567	IPR000772	Ricin_B,_lectin_domain
AG4-R118	RS_AG4-R118_00005752	IPR002022	Pectate_lyase
AG4-R118	RS_AG4-R118_00004990	IPR009038	GOLD_domain
AG4-R118	RS_AG4-R118_00004990	IPR015720	TMP21-related
AG4-R118	RS_AG4-R118_00008623	IPR005103	Glycoside_hydrolase,_family_61
AG4-R118	RS_AG4-R118_00001442	IPR018535	Domain_of_unknown_function_DUF1996
AG4-R118	RS_AG4-R118_00000228	IPR004898	Pectate_lyase_PlyH/PlyE-like
AG4-R118	RS_AG4-R118_00000227	IPR004898	Pectate_lyase_PlyH/PlyE-like
AG4-R118	RS_AG4-R118_00000255	IPR019405	Lactonase,_7-bladed_beta_propeller
AG4-R118	RS_AG4-R118_00000340	IPR001283	Cysteine-rich__secretory_protein-related
AG4-R118	RS_AG4-R118_00000340	IPR014044	CAP_domain
AG4-R118	RS_AG4-R118_00000330	IPR001283	Cysteine-rich__secretory_protein-related
AG4-R118	RS_AG4-R118_00000330	IPR014044	CAP_domain
AG4-R118	RS_AG4-R118_00000341	IPR001283	Cysteine-rich__secretory_protein-related
AG4-R118	RS_AG4-R118_00000341	IPR014044	CAP_domain
AG4-R118	RS_AG4-R118_00001405	IPR000070	Pectinesterase,_catalytic
AG4-R118	RS_AG4-R118_00005479	IPR000070	Pectinesterase,_catalytic
AG4-R118	RS_AG4-R118_00004294	IPR000254	Cellulose-binding_domain,_fungal
AG4-R118	RS_AG4-R118_00004294	IPR005103	Glycoside_hydrolase,_family_61
AG4-R118	RS_AG4-R118_00004289	IPR000254	Cellulose-binding_domain,_fungal
AG4-R118	RS_AG4-R118_00004289	IPR005103	Glycoside_hydrolase,_family_61
AG4-R118	RS_AG4-R118_00004288	IPR000254	Cellulose-binding_domain,_fungal
AG4-R118	RS_AG4-R118_00004288	IPR005103	Glycoside_hydrolase,_family_61
AG4-R118	RS_AG4-R118_00007359	IPR008754	Peptidase_M43,_pregnancy-associated_plasma-A
AG4-R118	RS_AG4-R118_00004131	IPR009009	RlpA-like_protein,_double-psi_beta-barrel_domain
AG4-R118	RS_AG4-R118_00004121	IPR009009	RlpA-like_protein,_double-psi_beta-barrel_domain
AG4-R118	RS_AG4-R118_00006143	IPR002509	NodB_homology_domain
AG4-R118	RS_AG4-R118_00006599	IPR001938	Thaumatin_family
AG4-R118	RS_AG4-R118_00006596	IPR001938	Thaumatin_family
AG4-R118	RS_AG4-R118_00006597	IPR001938	Thaumatin_family
AG4-R118	RS_AG4-R118_00006598	IPR001938	Thaumatin_family
AG4-R118	RS_AG4-R118_00005926	IPR002509	NodB_homology_domain
AG4-R118	RS_AG4-R118_00005077	IPR000834	Peptidase_M14,_carboxypeptidase_A
AG4-R118	RS_AG4-R118_00005077	IPR019156	Ataxin-10_domain
AG4-R118	RS_AG4-R118_00002728	IPR001283	Cysteine-rich__secretory_protein-related
AG4-R118	RS_AG4-R118_00002728	IPR014044	CAP_domain
AG4-R118	RS_AG4-R118_00002729	IPR004898	Pectate_lyase_PlyH/PlyE-like
AG4-R118	RS_AG4-R118_00006434	IPR008427	Extracellular_membrane_protein,_CFEM_domain
AG4-R118	RS_AG4-R118_00006430	IPR019623	Protein_Rot1
AG4-R118	RS_AG4-R118_00006397	IPR002053	Glycoside_hydrolase,_family_25
AG4-R118	RS_AG4-R118_00002117	IPR001842	Peptidase_M36,_fungalysin
AG4-R118	RS_AG4-R118_00002117	IPR011096	FTP_domain
AG4-R118	RS_AG4-R118_00003441	IPR002347	Short-chain_dehydrogenase/reductase_SDR
AG4-R118	RS_AG4-R118_00003440	IPR002347	Short-chain_dehydrogenase/reductase_SDR
AG4-R118	RS_AG4-R118_00004895	IPR007484	Peptidase_M28
AG4-R118	RS_AG4-R118_00005547	IPR018535	Domain_of_unknown_function_DUF1996
AG4-R118	RS_AG4-R118_00005987	IPR000073	Alpha/beta_hydrolase_fold-1
AG4-R118	RS_AG4-R118_00005987	IPR013595	Peptidase_S33_tripeptidyl_aminopeptidase-like,_C-terminal
AG4-R118	RS_AG4-R118_00005986	IPR000073	Alpha/beta_hydrolase_fold-1
AG4-R118	RS_AG4-R118_00005986	IPR013595	Peptidase_S33_tripeptidyl_aminopeptidase-like,_C-terminal
AG4-R118	RS_AG4-R118_00005994	IPR001722	Glycoside_hydrolase,_family_7
AG4-RS23	RS_AG4-RS23_00007782	IPR001222	Zinc_finger,_TFIIS-type
AG4-RS23	RS_AG4-RS23_00007782	IPR001529	DNA-directed_RNA_polymerase,_M/15kDa_subunit
AG4-RS23	RS_AG4-RS23_00007176	IPR002509	NodB_homology_domain
AG4-RS23	RS_AG4-RS23_00004982	IPR004898	Pectate_lyase_PlyH/PlyE-like
AG4-RS23	RS_AG4-RS23_00006675	IPR002347	Short-chain_dehydrogenase/reductase_SDR
AG4-RS23	RS_AG4-RS23_00008667	IPR001283	Cysteine-rich__secretory_protein-related
AG4-RS23	RS_AG4-RS23_00008667	IPR014044	CAP_domain
AG4-RS23	RS_AG4-RS23_00007517	IPR001283	Cysteine-rich__secretory_protein-related
AG4-RS23	RS_AG4-RS23_00007517	IPR014044	CAP_domain
AG4-RS23	RS_AG4-RS23_00007516	IPR001283	Cysteine-rich__secretory_protein-related
AG4-RS23	RS_AG4-RS23_00007516	IPR014044	CAP_domain
AG4-RS23	RS_AG4-RS23_00008673	IPR001547	Glycoside_hydrolase,_family_5
AG4-RS23	RS_AG4-RS23_00001676	IPR004898	Pectate_lyase_PlyH/PlyE-like
AG4-RS23	RS_AG4-RS23_00000264	IPR004898	Pectate_lyase_PlyH/PlyE-like
AG4-RS23	RS_AG4-RS23_00004010	IPR001223	Glycoside_hydrolase_family_18,_catalytic_domain
AG4-RS23	RS_AG4-RS23_00007572	IPR011058	Cyanovirin-N
AG4-RS23	RS_AG4-RS23_00007705	IPR006710	Glycoside_hydrolase,_family_43
AG4-RS23	RS_AG4-RS23_00005293	IPR000627	Intradiol_ring-cleavage_dioxygenase,_C-terminal
AG4-RS23	RS_AG4-RS23_00001937	IPR002022	Pectate_lyase
AG4-RS23	RS_AG4-RS23_00003809	IPR001179	FKBP-type_peptidyl-prolyl_cis-trans_isomerase_domain
AG4-RS23	RS_AG4-RS23_00007998	IPR001000	Glycoside_hydrolase_family_10_domain
AG4-RS23	RS_AG4-RS23_00001780	IPR000073	Alpha/beta_hydrolase_fold-1
AG4-RS23	RS_AG4-RS23_00003377	IPR001680	WD40_repeat
AG4-RS23	RS_AG4-RS23_00003377	IPR007111	NACHT_nucleoside_triphosphatase
AG4-RS23	RS_AG4-RS23_00003377	IPR017986	WD40-repeat-containing_domain
AG4-RS23	RS_AG4-RS23_00000173	IPR002044	Carbohydrate_binding_module_family_20
AG4-RS23	RS_AG4-RS23_00000173	IPR011613	GH15-like_domain
AG4-RS23	RS_AG4-RS23_00008255	IPR001722	Glycoside_hydrolase,_family_7
AG4-RS23	RS_AG4-RS23_00006114	IPR011707	Multicopper_oxidase,_type_3
AG4-RS23	RS_AG4-RS23_00003886	IPR003137	PA_domain
AG4-RS23	RS_AG4-RS23_00003886	IPR007484	Peptidase_M28
AG4-RS23	RS_AG4-RS23_00002310	IPR014612	Ribonucleases_P/MRP_protein_subunit_Rpp20
AG4-RS23	RS_AG4-RS23_00006508	IPR004898	Pectate_lyase_PlyH/PlyE-like
AG4-RS23	RS_AG4-RS23_00002175	IPR011089	Domain_of_unknown_function_DUF1524
AG4-RS23	RS_AG4-RS23_00000760	IPR001153	Barwin_domain
AG4-RS23	RS_AG4-RS23_00000447	IPR038955	Protein_PriA
AG4-RS23	RS_AG4-RS23_00007549	IPR026874	Glucosidase_2_subunit_beta
AG4-RS23	RS_AG4-RS23_00007549	IPR028146	Glucosidase_II_beta_subunit,_N-terminal
AG4-RS23	RS_AG4-RS23_00007549	IPR036607	Glucosidase_2_subunit_beta-like
AG4-RS23	RS_AG4-RS23_00007549	IPR039794	Glucosidase_II_beta_subunit-like
AG4-RS23	RS_AG4-RS23_00005663	IPR001722	Glycoside_hydrolase,_family_7
AG4-RS23	RS_AG4-RS23_00003229	IPR007676	Ribophorin_I
AG4-RS23	RS_AG4-RS23_00005935	IPR011707	Multicopper_oxidase,_type_3
AG4-RS23	RS_AG4-RS23_00004634	IPR008183	Aldose_1-/Glucose-6-phosphate_1-epimerase
AG4-RS23	RS_AG4-RS23_00005882	IPR005103	Glycoside_hydrolase,_family_61
AG4-RS23	RS_AG4-RS23_00004893	IPR000757	Glycoside_hydrolase_family_16
AG4-RS23	RS_AG4-RS23_00005627	IPR002509	NodB_homology_domain
AG4-RS23	RS_AG4-RS23_00004313	IPR021851	Protein_of_unknown_function_DUF3455
AG4-RS23	RS_AG4-RS23_00006564	IPR010259	Peptidase_S8_propeptide/proteinase_inhibitor_I9
AG4-RS23	RS_AG4-RS23_00001892	IPR000675	Cutinase/acetylxylan_esterase
AG4-RS23	RS_AG4-RS23_00004468	IPR004898	Pectate_lyase_PlyH/PlyE-like
AG4-RS23	RS_AG4-RS23_00002764	IPR000757	Glycoside_hydrolase_family_16
AG4-RS23	RS_AG4-RS23_00007077	IPR000254	Cellulose-binding_domain,_fungal
AG4-RS23	RS_AG4-RS23_00007077	IPR005103	Glycoside_hydrolase,_family_61
AG4-RS23	RS_AG4-RS23_00008601	IPR018535	Domain_of_unknown_function_DUF1996
AG4-RS23	RS_AG4-RS23_00005671	IPR021851	Protein_of_unknown_function_DUF3455
AG4-RS23	RS_AG4-RS23_00005450	IPR000070	Pectinesterase,_catalytic
AG4-RS23	RS_AG4-RS23_00003113	IPR001568	Ribonuclease_T2-like
AG4-RS23	RS_AG4-RS23_00004113	IPR004898	Pectate_lyase_PlyH/PlyE-like
AG4-RS23	RS_AG4-RS23_00000704	IPR002018	Carboxylesterase,_type_B
AG4-RS23	RS_AG4-RS23_00002332	IPR004898	Pectate_lyase_PlyH/PlyE-like
AG4-RS23	RS_AG4-RS23_00002343	IPR000070	Pectinesterase,_catalytic
AG4-RS23	RS_AG4-RS23_00003928	IPR002509	NodB_homology_domain
AG4-RS23	RS_AG4-RS23_00007106	IPR015364	Rhamnogalacturonase_B,_N-terminal
AG4-RS23	RS_AG4-RS23_00007106	IPR016590	Rhamnogalacturonase_B
AG4-RS23	RS_AG4-RS23_00007106	IPR029411	Rhamnogalacturonan_lyase,_domain_III
AG4-RS23	RS_AG4-RS23_00007106	IPR029413	Rhamnogalacturonan_lyase,_domain_II
AG4-RS23	RS_AG4-RS23_00007097	IPR009009	RlpA-like_protein,_double-psi_beta-barrel_domain
AG4-RS23	RS_AG4-RS23_00008466	IPR009880	Glyoxal_oxidase,_N-terminal
AG4-RS23	RS_AG4-RS23_00008466	IPR015202	Galactose_oxidase-like,_Early_set_domain
AG4-RS23	RS_AG4-RS23_00000055	IPR000743	Glycoside_hydrolase,_family_28
AG4-RS23	RS_AG4-RS23_00001615	IPR009038	GOLD_domain
AG4-RS23	RS_AG4-RS23_00001615	IPR015720	TMP21-related
AG4-RS23	RS_AG4-RS23_00000848	IPR002018	Carboxylesterase,_type_B
AG4-RS23	RS_AG4-RS23_00006954	IPR005103	Glycoside_hydrolase,_family_61
AG4-RS23	RS_AG4-RS23_00008281	IPR000834	Peptidase_M14,_carboxypeptidase_A
AG4-RS23	RS_AG4-RS23_00008281	IPR019156	Ataxin-10_domain
AG4-RS23	RS_AG4-RS23_00007824	IPR000209	Peptidase_S8/S53_domain
AG4-RS23	RS_AG4-RS23_00007824	IPR010259	Peptidase_S8_propeptide/proteinase_inhibitor_I9
AG4-RS23	RS_AG4-RS23_00008332	IPR002022	Pectate_lyase
AG4-RS23	RS_AG4-RS23_00004206	IPR000772	Ricin_B,_lectin_domain
AG4-RS23	RS_AG4-RS23_00004207	IPR000772	Ricin_B,_lectin_domain
AG4-RS23	RS_AG4-RS23_00007692	IPR000743	Glycoside_hydrolase,_family_28
AG4-RS23	RS_AG4-RS23_00007967	IPR008754	Peptidase_M43,_pregnancy-associated_plasma-A
AG4-RS23	RS_AG4-RS23_00002926	IPR003172	MD-2-related_lipid-recognition_domain
AG4-RS23	RS_AG4-RS23_00002926	IPR039670	Sterol_transport_protein_NPC2-like
AG4-RS23	RS_AG4-RS23_00005532	IPR019008	Domain_of_unknown_function_DUF2012
AG4-RS23	RS_AG4-RS23_00005532	IPR039163	ER_membrane_protein_complex_subunit_7
AG4-RS23	RS_AG4-RS23_00006587	IPR033121	Peptidase_family_A1_domain
AG4-RS23	RS_AG4-RS23_00007571	IPR024655	Uncharacterised_protein_family,_glycosyl_hydrolase_catalytic_domain
AG4-RS23	RS_AG4-RS23_00005442	IPR002022	Pectate_lyase
AG4-RS23	RS_AG4-RS23_00006135	IPR000757	Glycoside_hydrolase_family_16
AG4-RS23	RS_AG4-RS23_00008364	IPR011089	Domain_of_unknown_function_DUF1524
AG4-RS23	RS_AG4-RS23_00003585	IPR007484	Peptidase_M28
AG4-RS23	RS_AG4-RS23_00002249	IPR001087	GDSL_lipase/esterase
AG4-RS23	RS_AG4-RS23_00001126	IPR001842	Peptidase_M36,_fungalysin
AG4-RS23	RS_AG4-RS23_00008361	IPR006094	FAD_linked_oxidase,_N-terminal
AG4-RS23	RS_AG4-RS23_00008361	IPR012951	Berberine/berberine-like
AG4-RS23	RS_AG4-RS23_00008361	IPR016166	FAD-binding_domain,_PCMH-type
AG4-RS23	RS_AG4-RS23_00003603	IPR001424	Superoxide_dismutase,_copper/zinc_binding_domain
AG4-RS23	RS_AG4-RS23_00003603	IPR024134	Superoxide_dismutase_(Cu/Zn)_/_superoxide_dismutase_copper_chaperone
AG4-RS23	RS_AG4-RS23_00000804	IPR021851	Protein_of_unknown_function_DUF3455
AG4-RS23	RS_AG4-RS23_00003737	IPR005103	Glycoside_hydrolase,_family_61
AG4-RS23	RS_AG4-RS23_00006597	IPR000209	Peptidase_S8/S53_domain
AG4-RS23	RS_AG4-RS23_00006597	IPR010259	Peptidase_S8_propeptide/proteinase_inhibitor_I9
AG4-RS23	RS_AG4-RS23_00008675	IPR002227	Tyrosinase_copper-binding_domain
AG4-RS23	RS_AG4-RS23_00005815	IPR013766	Thioredoxin_domain
AG4-RS23	RS_AG4-RS23_00007976	IPR013766	Thioredoxin_domain
AG4-RS23	RS_AG4-RS23_00006259	IPR013766	Thioredoxin_domain
AG4-RS23	RS_AG4-RS23_00006258	IPR013766	Thioredoxin_domain
AG4-RS23	RS_AG4-RS23_00005252	IPR009009	RlpA-like_protein,_double-psi_beta-barrel_domain
AG4-RS23	RS_AG4-RS23_00008185	IPR004898	Pectate_lyase_PlyH/PlyE-like
AG4-RS23	RS_AG4-RS23_00008186	IPR004898	Pectate_lyase_PlyH/PlyE-like
AG4-RS23	RS_AG4-RS23_00000786	IPR001283	Cysteine-rich__secretory_protein-related
AG4-RS23	RS_AG4-RS23_00000786	IPR014044	CAP_domain
AG4-RS23	RS_AG4-RS23_00004391	IPR001087	GDSL_lipase/esterase
AG4-RS23	RS_AG4-RS23_00004842	IPR001938	Thaumatin_family
AG4-RS23	RS_AG4-RS23_00004845	IPR001938	Thaumatin_family
AG4-RS23	RS_AG4-RS23_00004844	IPR001938	Thaumatin_family
AG4-RS23	RS_AG4-RS23_00004843	IPR001938	Thaumatin_family
AG4-RS23	RS_AG4-RS23_00003723	IPR001938	Thaumatin_family
AG4-RS23	RS_AG4-RS23_00007732	IPR008427	Extracellular_membrane_protein,_CFEM_domain
AG4-RS23	RS_AG4-RS23_00007001	IPR038885	Phospholipase_B1,_membrane-associated
AG4-RS23	RS_AG4-RS23_00007099	IPR000262	FMN-dependent_dehydrogenase
AG4-RS23	RS_AG4-RS23_00007099	IPR037396	FMN_hydroxy_acid_dehydrogenase_domain
AG4-RS23	RS_AG4-RS23_00003121	IPR000334	Glycoside_hydrolase,_family_45
AG4-RS23	RS_AG4-RS23_00000581	IPR019236	Domain_of_unknown_function_DUF2183
AG5	RS_AG5_00009990	IPR000675	Cutinase/acetylxylan_esterase
AG5	RS_AG5_00006867	IPR002509	NodB_homology_domain
AG5	RS_AG5_00003454	IPR002227	Tyrosinase_copper-binding_domain
AG5	RS_AG5_00008072	IPR001938	Thaumatin_family
AG5	RS_AG5_00008071	IPR001938	Thaumatin_family
AG5	RS_AG5_00002136	IPR001283	Cysteine-rich__secretory_protein-related
AG5	RS_AG5_00002136	IPR014044	CAP_domain
AG5	RS_AG5_00000864	IPR002227	Tyrosinase_copper-binding_domain
AG5	RS_AG5_00003297	IPR001283	Cysteine-rich__secretory_protein-related
AG5	RS_AG5_00003297	IPR014044	CAP_domain
AG5	RS_AG5_00000732	IPR038955	Protein_PriA
AG5	RS_AG5_00010024	IPR000757	Glycoside_hydrolase_family_16
AG5	RS_AG5_00008496	IPR002509	NodB_homology_domain
AG5	RS_AG5_00000423	IPR008754	Peptidase_M43,_pregnancy-associated_plasma-A
AG5	RS_AG5_00002774	IPR002018	Carboxylesterase,_type_B
AG5	RS_AG5_00006996	IPR001568	Ribonuclease_T2-like
AG5	RS_AG5_00003676	IPR004302	Cellulose/chitin-binding_protein,_N-terminal
AG5	RS_AG5_00002051	IPR001117	Multicopper_oxidase,_type_1
AG5	RS_AG5_00002051	IPR011706	Multicopper_oxidase,_type_2
AG5	RS_AG5_00002051	IPR011707	Multicopper_oxidase,_type_3
AG5	RS_AG5_00004568	IPR000757	Glycoside_hydrolase_family_16
AG5	RS_AG5_00006222	IPR000334	Glycoside_hydrolase,_family_45
AG5	RS_AG5_00007216	IPR004898	Pectate_lyase_PlyH/PlyE-like
AG5	RS_AG5_00006750	IPR041524	Glycoside_hydrolase_131,_catalytic_N-terminal
AG5	RS_AG5_00009409	IPR002022	Pectate_lyase
AG5	RS_AG5_00000533	IPR011089	Domain_of_unknown_function_DUF1524
AG5	RS_AG5_00005364	IPR000757	Glycoside_hydrolase_family_16
AG5	RS_AG5_00004778	IPR001000	Glycoside_hydrolase_family_10_domain
AG5	RS_AG5_00004561	IPR029463	Lysine-specific_metallo-endopeptidase
AG5	RS_AG5_00004566	IPR029463	Lysine-specific_metallo-endopeptidase
AG5	RS_AG5_00009671	IPR004898	Pectate_lyase_PlyH/PlyE-like
AG5	RS_AG5_00003832	IPR000172	Glucose-methanol-choline_oxidoreductase,_N-terminal
AG5	RS_AG5_00003832	IPR000210	BTB/POZ_domain
AG5	RS_AG5_00003832	IPR000408	Regulator_of_chromosome_condensation,_RCC1
AG5	RS_AG5_00003832	IPR007867	Glucose-methanol-choline_oxidoreductase,_C-terminal
AG5	RS_AG5_00003832	IPR020683	Ankyrin_repeat-containing_domain
AG5	RS_AG5_00004738	IPR013830	SGNH_hydrolase-type_esterase_domain
AG5	RS_AG5_00003532	IPR008754	Peptidase_M43,_pregnancy-associated_plasma-A
AG5	RS_AG5_00001209	IPR001938	Thaumatin_family
AG5	RS_AG5_00009885	IPR002022	Pectate_lyase
AG5	RS_AG5_00001427	IPR023631	Amidase_signature_domain
AG5	RS_AG5_00007351	IPR002022	Pectate_lyase
AG5	RS_AG5_00009163	IPR006710	Glycoside_hydrolase,_family_43
AG5	RS_AG5_00000758	IPR029010	ThuA-like_domain
AG5	RS_AG5_00007653	IPR001938	Thaumatin_family
AG5	RS_AG5_00003016	IPR004898	Pectate_lyase_PlyH/PlyE-like
AG5	RS_AG5_00000258	IPR002130	Cyclophilin-type_peptidyl-prolyl_cis-trans_isomerase_domain
AG5	RS_AG5_00001515	IPR001382	Glycoside_hydrolase_family_47
AG5	RS_AG5_00003693	IPR000254	Cellulose-binding_domain,_fungal
AG5	RS_AG5_00003693	IPR005103	Glycoside_hydrolase,_family_61
AG5	RS_AG5_00009137	IPR004898	Pectate_lyase_PlyH/PlyE-like
AG5	RS_AG5_00001659	IPR008427	Extracellular_membrane_protein,_CFEM_domain
AG5	RS_AG5_00009696	IPR001229	Jacalin-like_lectin_domain
AG5	RS_AG5_00001650	IPR002022	Pectate_lyase
AG5	RS_AG5_00001628	IPR000743	Glycoside_hydrolase,_family_28
AG5	RS_AG5_00008237	IPR038955	Protein_PriA
AG5	RS_AG5_00008621	IPR000209	Peptidase_S8/S53_domain
AG5	RS_AG5_00008621	IPR015366	Peptidase_S53,_activation_domain
AG5	RS_AG5_00008621	IPR030400	Sedolisin_domain
AG5	RS_AG5_00005917	IPR006094	FAD_linked_oxidase,_N-terminal
AG5	RS_AG5_00005038	IPR005103	Glycoside_hydrolase,_family_61
AG5	RS_AG5_00004306	IPR024655	Uncharacterised_protein_family,_glycosyl_hydrolase_catalytic_domain
AG5	RS_AG5_00009427	IPR008427	Extracellular_membrane_protein,_CFEM_domain
AG5	RS_AG5_00002926	IPR000627	Intradiol_ring-cleavage_dioxygenase,_C-terminal
AG5	RS_AG5_00005510	IPR018535	Domain_of_unknown_function_DUF1996
AG5	RS_AG5_00005511	IPR018535	Domain_of_unknown_function_DUF1996
AG5	RS_AG5_00005509	IPR018535	Domain_of_unknown_function_DUF1996
AG5	RS_AG5_00004155	IPR018535	Domain_of_unknown_function_DUF1996
AG5	RS_AG5_00004774	IPR013830	SGNH_hydrolase-type_esterase_domain
AG5	RS_AG5_00008543	IPR003245	Phytocyanin_domain
AG5	RS_AG5_00006225	IPR000172	Glucose-methanol-choline_oxidoreductase,_N-terminal
AG5	RS_AG5_00006225	IPR007867	Glucose-methanol-choline_oxidoreductase,_C-terminal
AG5	RS_AG5_00006225	IPR012132	Glucose-methanol-choline_oxidoreductase
AG5	RS_AG5_00006375	IPR004898	Pectate_lyase_PlyH/PlyE-like
AG5	RS_AG5_00006296	IPR002818	DJ-1/PfpI
AG5	RS_AG5_00007662	IPR008754	Peptidase_M43,_pregnancy-associated_plasma-A
AG5	RS_AG5_00008368	IPR004302	Cellulose/chitin-binding_protein,_N-terminal
AG5	RS_AG5_00006791	IPR001952	Alkaline_phosphatase
AG5	RS_AG5_00010066	IPR024655	Uncharacterised_protein_family,_glycosyl_hydrolase_catalytic_domain
AG5	RS_AG5_00007250	IPR024766	Zinc_finger,_RING-H2-type
AG5	RS_AG5_00005852	IPR002022	Pectate_lyase
AG5	RS_AG5_00003479	IPR013087	Zinc_finger_C2H2-type
AG5	RS_AG5_00002453	IPR006094	FAD_linked_oxidase,_N-terminal
AG5	RS_AG5_00002453	IPR016166	FAD-binding_domain,_PCMH-type
AG5	RS_AG5_00002736	IPR002625	Smr_domain
AG5	RS_AG5_00002736	IPR013899	Domain_of_unknown_function_DUF1771
AG5	RS_AG5_00000877	IPR001000	Glycoside_hydrolase_family_10_domain
AG5	RS_AG5_00008231	IPR001938	Thaumatin_family
AG5	RS_AG5_00009819	IPR000782	FAS1_domain
AG5	RS_AG5_00002967	IPR001283	Cysteine-rich__secretory_protein-related
AG5	RS_AG5_00002967	IPR014044	CAP_domain
AG5	RS_AG5_00001923	IPR002509	NodB_homology_domain
AG5	RS_AG5_00001922	IPR002509	NodB_homology_domain
AG5	RS_AG5_00001921	IPR002509	NodB_homology_domain
AG5	RS_AG5_00008803	IPR000026	Guanine-specific_ribonuclease_N1/T1/U2
AG5	RS_AG5_00005754	IPR001128	Cytochrome_P450
AG5	RS_AG5_00007378	IPR001153	Barwin_domain
AG5	RS_AG5_00006895	IPR002241	Glycoside_hydrolase,_family_27
AG5	RS_AG5_00003100	IPR000757	Glycoside_hydrolase_family_16
AG5	RS_AG5_00008245	IPR000209	Peptidase_S8/S53_domain
AG5	RS_AG5_00008245	IPR010435	Fn3-like_domain
AG5	RS_AG5_00004245	IPR008397	Alginate_lyase_domain
AG5	RS_AG5_00008018	IPR000757	Glycoside_hydrolase_family_16
AG5	RS_AG5_00004006	IPR003172	MD-2-related_lipid-recognition_domain
AG5	RS_AG5_00004006	IPR039670	Sterol_transport_protein_NPC2-like
AG5	RS_AG5_00007012	IPR021851	Protein_of_unknown_function_DUF3455
AG5	RS_AG5_00008838	IPR000675	Cutinase/acetylxylan_esterase
AG5	RS_AG5_00008442	IPR001223	Glycoside_hydrolase_family_18,_catalytic_domain
AG5	RS_AG5_00000714	IPR038955	Protein_PriA
AG5	RS_AG5_00009755	IPR001938	Thaumatin_family
AG5	RS_AG5_00003411	IPR019623	Protein_Rot1
AG5	RS_AG5_00009374	IPR008754	Peptidase_M43,_pregnancy-associated_plasma-A
AG5	RS_AG5_00008297	IPR001938	Thaumatin_family
AG5	RS_AG5_00006795	IPR001609	Myosin_head,_motor_domain
AG5	RS_AG5_00006795	IPR010926	Class_I_myosin_tail_homology_domain
AG5	RS_AG5_00006795	IPR021476	Egh16-like_virulence_factor
AG6-10EEA	RS_AG6-10EEA_00008661	IPR008754	Peptidase_M43,_pregnancy-associated_plasma-A
AG6-10EEA	RS_AG6-10EEA_00000685	IPR002889	Carbohydrate-binding_WSC
AG6-10EEA	RS_AG6-10EEA_00008110	IPR010259	Peptidase_S8_propeptide/proteinase_inhibitor_I9
AG6-10EEA	RS_AG6-10EEA_00003066	IPR004898	Pectate_lyase_PlyH/PlyE-like
AG6-10EEA	RS_AG6-10EEA_00009520	IPR008427	Extracellular_membrane_protein,_CFEM_domain
AG6-10EEA	RS_AG6-10EEA_00005511	IPR000334	Glycoside_hydrolase,_family_45
AG6-10EEA	RS_AG6-10EEA_00008261	IPR009009	RlpA-like_protein,_double-psi_beta-barrel_domain
AG6-10EEA	RS_AG6-10EEA_00007600	IPR000172	Glucose-methanol-choline_oxidoreductase,_N-terminal
AG6-10EEA	RS_AG6-10EEA_00007600	IPR007867	Glucose-methanol-choline_oxidoreductase,_C-terminal
AG6-10EEA	RS_AG6-10EEA_00007600	IPR012132	Glucose-methanol-choline_oxidoreductase
AG6-10EEA	RS_AG6-10EEA_00008798	IPR002509	NodB_homology_domain
AG6-10EEA	RS_AG6-10EEA_00008254	IPR023631	Amidase_signature_domain
AG6-10EEA	RS_AG6-10EEA_00009198	IPR007676	Ribophorin_I
AG6-10EEA	RS_AG6-10EEA_00001131	IPR005103	Glycoside_hydrolase,_family_61
AG6-10EEA	RS_AG6-10EEA_00001132	IPR005103	Glycoside_hydrolase,_family_61
AG6-10EEA	RS_AG6-10EEA_00008099	IPR000757	Glycoside_hydrolase_family_16
AG6-10EEA	RS_AG6-10EEA_00004438	IPR001424	Superoxide_dismutase,_copper/zinc_binding_domain
AG6-10EEA	RS_AG6-10EEA_00004438	IPR024134	Superoxide_dismutase_(Cu/Zn)_/_superoxide_dismutase_copper_chaperone
AG6-10EEA	RS_AG6-10EEA_00004437	IPR001424	Superoxide_dismutase,_copper/zinc_binding_domain
AG6-10EEA	RS_AG6-10EEA_00004437	IPR024134	Superoxide_dismutase_(Cu/Zn)_/_superoxide_dismutase_copper_chaperone
AG6-10EEA	RS_AG6-10EEA_00008789	IPR003172	MD-2-related_lipid-recognition_domain
AG6-10EEA	RS_AG6-10EEA_00008789	IPR039670	Sterol_transport_protein_NPC2-like
AG6-10EEA	RS_AG6-10EEA_00008203	IPR004302	Cellulose/chitin-binding_protein,_N-terminal
AG6-10EEA	RS_AG6-10EEA_00001644	IPR001338	Hydrophobin
AG6-10EEA	RS_AG6-10EEA_00008734	IPR004843	Calcineurin-like_phosphoesterase_domain,_ApaH_type
AG6-10EEA	RS_AG6-10EEA_00008734	IPR006179	5'-Nucleotidase/apyrase
AG6-10EEA	RS_AG6-10EEA_00008734	IPR014485	Predicted_phosphoesterase,_C1039.02_type
AG6-10EEA	RS_AG6-10EEA_00003263	IPR002022	Pectate_lyase
AG6-10EEA	RS_AG6-10EEA_00006235	IPR005135	Endonuclease/exonuclease/phosphatase
AG6-10EEA	RS_AG6-10EEA_00000278	IPR002509	NodB_homology_domain
AG6-10EEA	RS_AG6-10EEA_00007841	IPR008758	Peptidase_S28
AG6-10EEA	RS_AG6-10EEA_00005192	IPR031968	VASt_domain
AG6-10EEA	RS_AG6-10EEA_00005192	IPR040147	Membrane-anchored_lipid-binding_protein_Ysp2/Lam4-like
AG6-10EEA	RS_AG6-10EEA_00005202	IPR000254	Cellulose-binding_domain,_fungal
AG6-10EEA	RS_AG6-10EEA_00005202	IPR001000	Glycoside_hydrolase_family_10_domain
AG6-10EEA	RS_AG6-10EEA_00009161	IPR008754	Peptidase_M43,_pregnancy-associated_plasma-A
AG6-10EEA	RS_AG6-10EEA_00001996	IPR001153	Barwin_domain
AG6-10EEA	RS_AG6-10EEA_00006672	IPR011089	Domain_of_unknown_function_DUF1524
AG6-10EEA	RS_AG6-10EEA_00005091	IPR008914	Phosphatidylethanolamine-binding_protein
AG6-10EEA	RS_AG6-10EEA_00005091	IPR035810	Phosphatidylethanolamine-binding_protein,_eukaryotic
AG6-10EEA	RS_AG6-10EEA_00005925	IPR013087	Zinc_finger_C2H2-type
AG6-10EEA	RS_AG6-10EEA_00008962	IPR002625	Smr_domain
AG6-10EEA	RS_AG6-10EEA_00008962	IPR013899	Domain_of_unknown_function_DUF1771
AG6-10EEA	RS_AG6-10EEA_00009376	IPR006094	FAD_linked_oxidase,_N-terminal
AG6-10EEA	RS_AG6-10EEA_00009376	IPR012951	Berberine/berberine-like
AG6-10EEA	RS_AG6-10EEA_00009376	IPR016166	FAD-binding_domain,_PCMH-type
AG6-10EEA	RS_AG6-10EEA_00007483	IPR004898	Pectate_lyase_PlyH/PlyE-like
AG6-10EEA	RS_AG6-10EEA_00005684	IPR000073	Alpha/beta_hydrolase_fold-1
AG6-10EEA	RS_AG6-10EEA_00009633	IPR024655	Uncharacterised_protein_family,_glycosyl_hydrolase_catalytic_domain
AG6-10EEA	RS_AG6-10EEA_00008133	IPR029463	Lysine-specific_metallo-endopeptidase
AG6-10EEA	RS_AG6-10EEA_00002136	IPR004898	Pectate_lyase_PlyH/PlyE-like
AG6-10EEA	RS_AG6-10EEA_00007206	IPR002044	Carbohydrate_binding_module_family_20
AG6-10EEA	RS_AG6-10EEA_00007206	IPR011613	GH15-like_domain
AG6-10EEA	RS_AG6-10EEA_00006358	IPR002509	NodB_homology_domain
AG6-10EEA	RS_AG6-10EEA_00009125	IPR008427	Extracellular_membrane_protein,_CFEM_domain
AG6-10EEA	RS_AG6-10EEA_00005912	IPR002509	NodB_homology_domain
AG6-10EEA	RS_AG6-10EEA_00005911	IPR002509	NodB_homology_domain
AG6-10EEA	RS_AG6-10EEA_00005654	IPR004898	Pectate_lyase_PlyH/PlyE-like
AG6-10EEA	RS_AG6-10EEA_00005656	IPR004898	Pectate_lyase_PlyH/PlyE-like
AG6-10EEA	RS_AG6-10EEA_00010060	IPR004898	Pectate_lyase_PlyH/PlyE-like
AG6-10EEA	RS_AG6-10EEA_00003913	IPR004898	Pectate_lyase_PlyH/PlyE-like
AG6-10EEA	RS_AG6-10EEA_00002394	IPR000772	Ricin_B,_lectin_domain
AG6-10EEA	RS_AG6-10EEA_00009094	IPR029463	Lysine-specific_metallo-endopeptidase
AG6-10EEA	RS_AG6-10EEA_00009548	IPR000782	FAS1_domain
AG6-10EEA	RS_AG6-10EEA_00009548	IPR040200	FAS1_domain-containing_protein_Mug57-like
AG6-10EEA	RS_AG6-10EEA_00007213	IPR000782	FAS1_domain
AG6-10EEA	RS_AG6-10EEA_00007213	IPR040200	FAS1_domain-containing_protein_Mug57-like
AG6-10EEA	RS_AG6-10EEA_00006178	IPR004898	Pectate_lyase_PlyH/PlyE-like
AG6-10EEA	RS_AG6-10EEA_00007984	IPR004898	Pectate_lyase_PlyH/PlyE-like
AG6-10EEA	RS_AG6-10EEA_00007985	IPR004898	Pectate_lyase_PlyH/PlyE-like
AG6-10EEA	RS_AG6-10EEA_00009048	IPR015255	Vitellinogen,_open_beta-sheet
AG6-10EEA	RS_AG6-10EEA_00005432	IPR021851	Protein_of_unknown_function_DUF3455
AG6-10EEA	RS_AG6-10EEA_00005431	IPR021851	Protein_of_unknown_function_DUF3455
AG6-10EEA	RS_AG6-10EEA_00005455	IPR001117	Multicopper_oxidase,_type_1
AG6-10EEA	RS_AG6-10EEA_00005455	IPR011706	Multicopper_oxidase,_type_2
AG6-10EEA	RS_AG6-10EEA_00005455	IPR011707	Multicopper_oxidase,_type_3
AG6-10EEA	RS_AG6-10EEA_00006686	IPR021851	Protein_of_unknown_function_DUF3455
AG6-10EEA	RS_AG6-10EEA_00006773	IPR001938	Thaumatin_family
AG6-10EEA	RS_AG6-10EEA_00009251	IPR002022	Pectate_lyase
AG6-10EEA	RS_AG6-10EEA_00006508	IPR000782	FAS1_domain
AG6-10EEA	RS_AG6-10EEA_00007025	IPR002022	Pectate_lyase
AG6-10EEA	RS_AG6-10EEA_00007420	IPR004898	Pectate_lyase_PlyH/PlyE-like
AG6-10EEA	RS_AG6-10EEA_00007419	IPR004898	Pectate_lyase_PlyH/PlyE-like
AG6-10EEA	RS_AG6-10EEA_00008197	IPR001117	Multicopper_oxidase,_type_1
AG6-10EEA	RS_AG6-10EEA_00008197	IPR011706	Multicopper_oxidase,_type_2
AG6-10EEA	RS_AG6-10EEA_00008197	IPR011707	Multicopper_oxidase,_type_3
AG6-10EEA	RS_AG6-10EEA_00009559	IPR000073	Alpha/beta_hydrolase_fold-1
AG6-10EEA	RS_AG6-10EEA_00008960	IPR006094	FAD_linked_oxidase,_N-terminal
AG6-10EEA	RS_AG6-10EEA_00008960	IPR016166	FAD-binding_domain,_PCMH-type
AG6-10EEA	RS_AG6-10EEA_00004056	IPR008754	Peptidase_M43,_pregnancy-associated_plasma-A
AG6-10EEA	RS_AG6-10EEA_00003375	IPR000070	Pectinesterase,_catalytic
AG6-10EEA	RS_AG6-10EEA_00006016	IPR009009	RlpA-like_protein,_double-psi_beta-barrel_domain
AG6-10EEA	RS_AG6-10EEA_00008281	IPR001000	Glycoside_hydrolase_family_10_domain
AG6-10EEA	RS_AG6-10EEA_00007082	IPR004898	Pectate_lyase_PlyH/PlyE-like
AG6-10EEA	RS_AG6-10EEA_00003525	IPR019008	Domain_of_unknown_function_DUF2012
AG6-10EEA	RS_AG6-10EEA_00003525	IPR039163	ER_membrane_protein_complex_subunit_7
AG6-10EEA	RS_AG6-10EEA_00008340	IPR019008	Domain_of_unknown_function_DUF2012
AG6-10EEA	RS_AG6-10EEA_00008340	IPR039163	ER_membrane_protein_complex_subunit_7
AG6-10EEA	RS_AG6-10EEA_00001699	IPR001283	Cysteine-rich__secretory_protein-related
AG6-10EEA	RS_AG6-10EEA_00001699	IPR014044	CAP_domain
AG6-10EEA	RS_AG6-10EEA_00001700	IPR004898	Pectate_lyase_PlyH/PlyE-like
AG6-10EEA	RS_AG6-10EEA_00003931	IPR004898	Pectate_lyase_PlyH/PlyE-like
AG6-10EEA	RS_AG6-10EEA_00006125	IPR002509	NodB_homology_domain
AG6-10EEA	RS_AG6-10EEA_00009135	IPR001117	Multicopper_oxidase,_type_1
AG6-10EEA	RS_AG6-10EEA_00009135	IPR011707	Multicopper_oxidase,_type_3
AG6-10EEA	RS_AG6-10EEA_00009137	IPR011707	Multicopper_oxidase,_type_3
AG6-10EEA	RS_AG6-10EEA_00003609	IPR006045	Cupin_1
AG6-10EEA	RS_AG6-10EEA_00003609	IPR017774	Bicupin,_oxalate_decarboxylase/oxidase
AG6-10EEA	RS_AG6-10EEA_00008122	IPR000026	Guanine-specific_ribonuclease_N1/T1/U2
AG6-10EEA	RS_AG6-10EEA_00004911	IPR004898	Pectate_lyase_PlyH/PlyE-like
AG6-10EEA	RS_AG6-10EEA_00002083	IPR004898	Pectate_lyase_PlyH/PlyE-like
AG6-10EEA	RS_AG6-10EEA_00008005	IPR001938	Thaumatin_family
AG6-10EEA	RS_AG6-10EEA_00006063	IPR000742	EGF-like_domain
AG6-10EEA	RS_AG6-10EEA_00005341	IPR013830	SGNH_hydrolase-type_esterase_domain
AG6-10EEA	RS_AG6-10EEA_00005341	IPR037459	Rhamnogalacturonan_acetylesterase_RhgT-like
AG6-10EEA	RS_AG6-10EEA_00009984	IPR000743	Glycoside_hydrolase,_family_28
AG6-10EEA	RS_AG6-10EEA_00000128	IPR002227	Tyrosinase_copper-binding_domain
AG6-10EEA	RS_AG6-10EEA_00000129	IPR002227	Tyrosinase_copper-binding_domain
AG6-10EEA	RS_AG6-10EEA_00000213	IPR002227	Tyrosinase_copper-binding_domain
AG6-10EEA	RS_AG6-10EEA_00002942	IPR002701	Chorismate_mutase_II,_prokaryotic-type
AG6-10EEA	RS_AG6-10EEA_00010071	IPR011096	FTP_domain
AG6-10EEA	RS_AG6-10EEA_00005353	IPR008754	Peptidase_M43,_pregnancy-associated_plasma-A
AG6-10EEA	RS_AG6-10EEA_00009853	IPR001938	Thaumatin_family
AG6-10EEA	RS_AG6-10EEA_00006753	IPR021476	Egh16-like_virulence_factor
AG6-10EEA	RS_AG6-10EEA_00004277	IPR000073	Alpha/beta_hydrolase_fold-1
AG6-10EEA	RS_AG6-10EEA_00005530	IPR001002	Chitin-binding,_type_1
AG6-10EEA	RS_AG6-10EEA_00005530	IPR001223	Glycoside_hydrolase_family_18,_catalytic_domain
AG6-10EEA	RS_AG6-10EEA_00005534	IPR001002	Chitin-binding,_type_1
AG6-10EEA	RS_AG6-10EEA_00005534	IPR001223	Glycoside_hydrolase_family_18,_catalytic_domain
AG6-10EEA	RS_AG6-10EEA_00005008	IPR001283	Cysteine-rich__secretory_protein-related
AG6-10EEA	RS_AG6-10EEA_00005008	IPR014044	CAP_domain
AG6-10EEA	RS_AG6-10EEA_00002649	IPR001938	Thaumatin_family
AG6-10EEA	RS_AG6-10EEA_00010063	IPR005103	Glycoside_hydrolase,_family_61
AG6-10EEA	RS_AG6-10EEA_00003652	IPR011089	Domain_of_unknown_function_DUF1524
AG6-10EEA	RS_AG6-10EEA_00003228	IPR000675	Cutinase/acetylxylan_esterase
AG6-10EEA	RS_AG6-10EEA_00002895	IPR001117	Multicopper_oxidase,_type_1
AG6-10EEA	RS_AG6-10EEA_00002895	IPR011706	Multicopper_oxidase,_type_2
AG6-10EEA	RS_AG6-10EEA_00002895	IPR011707	Multicopper_oxidase,_type_3
AG6-10EEA	RS_AG6-10EEA_00007893	IPR000254	Cellulose-binding_domain,_fungal
AG6-10EEA	RS_AG6-10EEA_00009407	IPR008427	Extracellular_membrane_protein,_CFEM_domain
AG6-10EEA	RS_AG6-10EEA_00005763	IPR002018	Carboxylesterase,_type_B
AG6-10EEA	RS_AG6-10EEA_00005345	IPR001938	Thaumatin_family
AG6-10EEA	RS_AG6-10EEA_00003552	IPR001461	Aspartic_peptidase_A1_family
AG6-10EEA	RS_AG6-10EEA_00003552	IPR033121	Peptidase_family_A1_domain
AG6-10EEA	RS_AG6-10EEA_00008286	IPR007484	Peptidase_M28
AG6-10EEA	RS_AG6-10EEA_00006879	IPR038955	Protein_PriA
AG6-10EEA	RS_AG6-10EEA_00002588	IPR001223	Glycoside_hydrolase_family_18,_catalytic_domain
AG8	RS_AG8_00000837	IPR002509	NodB_homology_domain
AG8	RS_AG8_00006871	IPR024655	Uncharacterised_protein_family,_glycosyl_hydrolase_catalytic_domain
AG8	RS_AG8_00003736	IPR000254	Cellulose-binding_domain,_fungal
AG8	RS_AG8_00008079	IPR009880	Glyoxal_oxidase,_N-terminal
AG8	RS_AG8_00008079	IPR015202	Galactose_oxidase-like,_Early_set_domain
AG8	RS_AG8_00006001	IPR021851	Protein_of_unknown_function_DUF3455
AG8	RS_AG8_00004418	IPR005103	Glycoside_hydrolase,_family_61
AG8	RS_AG8_00004419	IPR001938	Thaumatin_family
AG8	RS_AG8_00008441	IPR000675	Cutinase/acetylxylan_esterase
AG8	RS_AG8_00005023	IPR002509	NodB_homology_domain
AG8	RS_AG8_00002304	IPR001382	Glycoside_hydrolase_family_47
AG8	RS_AG8_00000189	IPR004911	Gamma_interferon_inducible_lysosomal_thiol_reductase_GILT
AG8	RS_AG8_00000193	IPR004911	Gamma_interferon_inducible_lysosomal_thiol_reductase_GILT
AG8	RS_AG8_00002178	IPR004898	Pectate_lyase_PlyH/PlyE-like
AG8	RS_AG8_00007768	IPR000101	Gamma-glutamyltranspeptidase
AG8	RS_AG8_00004192	IPR002022	Pectate_lyase
AG8	RS_AG8_00006177	IPR013830	SGNH_hydrolase-type_esterase_domain
AG8	RS_AG8_00007153	IPR038955	Protein_PriA
AG8	RS_AG8_00008564	IPR023631	Amidase_signature_domain
AG8	RS_AG8_00001623	IPR000070	Pectinesterase,_catalytic
AG8	RS_AG8_00006540	IPR004898	Pectate_lyase_PlyH/PlyE-like
AG8	RS_AG8_00006266	IPR021851	Protein_of_unknown_function_DUF3455
AG8	RS_AG8_00007884	IPR008427	Extracellular_membrane_protein,_CFEM_domain
AG8	RS_AG8_00002440	IPR008427	Extracellular_membrane_protein,_CFEM_domain
AG8	RS_AG8_00002450	IPR001283	Cysteine-rich__secretory_protein-related
AG8	RS_AG8_00002450	IPR014044	CAP_domain
AG8	RS_AG8_00005942	IPR000254	Cellulose-binding_domain,_fungal
AG8	RS_AG8_00005942	IPR005103	Glycoside_hydrolase,_family_61
AG8	RS_AG8_00001796	IPR000868	Isochorismatase-like
AG8	RS_AG8_00001983	IPR001338	Hydrophobin
AG8	RS_AG8_00006888	IPR000757	Glycoside_hydrolase_family_16
AG8	RS_AG8_00006887	IPR000757	Glycoside_hydrolase_family_16
AG8	RS_AG8_00006886	IPR005103	Glycoside_hydrolase,_family_61
AG8	RS_AG8_00007838	IPR000254	Cellulose-binding_domain,_fungal
AG8	RS_AG8_00007838	IPR005103	Glycoside_hydrolase,_family_61
AG8	RS_AG8_00005879	IPR008754	Peptidase_M43,_pregnancy-associated_plasma-A
AG8	RS_AG8_00005878	IPR008754	Peptidase_M43,_pregnancy-associated_plasma-A
AG8	RS_AG8_00003955	IPR004898	Pectate_lyase_PlyH/PlyE-like
AG8	RS_AG8_00006475	IPR000172	Glucose-methanol-choline_oxidoreductase,_N-terminal
AG8	RS_AG8_00006475	IPR007867	Glucose-methanol-choline_oxidoreductase,_C-terminal
AG8	RS_AG8_00006475	IPR012132	Glucose-methanol-choline_oxidoreductase
AG8	RS_AG8_00002709	IPR002227	Tyrosinase_copper-binding_domain
AG8	RS_AG8_00005914	IPR011707	Multicopper_oxidase,_type_3
AG8	RS_AG8_00008541	IPR002921	Fungal_lipase-like_domain
AG8	RS_AG8_00007024	IPR011089	Domain_of_unknown_function_DUF1524
AG8	RS_AG8_00001274	IPR001375	Peptidase_S9,_prolyl_oligopeptidase,_catalytic_domain
AG8	RS_AG8_00001274	IPR011659	WD40-like_Beta_Propeller
AG8	RS_AG8_00008480	IPR008427	Extracellular_membrane_protein,_CFEM_domain
AG8	RS_AG8_00006317	IPR001179	FKBP-type_peptidyl-prolyl_cis-trans_isomerase_domain
AG8	RS_AG8_00001248	IPR004898	Pectate_lyase_PlyH/PlyE-like
AG8	RS_AG8_00007421	IPR029463	Lysine-specific_metallo-endopeptidase
AG8	RS_AG8_00005793	IPR001461	Aspartic_peptidase_A1_family
AG8	RS_AG8_00005793	IPR033121	Peptidase_family_A1_domain
AG8	RS_AG8_00001862	IPR001283	Cysteine-rich__secretory_protein-related
AG8	RS_AG8_00001862	IPR014044	CAP_domain
AG8	RS_AG8_00005723	IPR008754	Peptidase_M43,_pregnancy-associated_plasma-A
AG8	RS_AG8_00001388	IPR004898	Pectate_lyase_PlyH/PlyE-like
AG8	RS_AG8_00001371	IPR004898	Pectate_lyase_PlyH/PlyE-like
AG8	RS_AG8_00000444	IPR005788	Disulphide_isomerase
AG8	RS_AG8_00000444	IPR011679	Endoplasmic_reticulum_resident_protein_29,_C-terminal
AG8	RS_AG8_00000444	IPR013766	Thioredoxin_domain
AG8	RS_AG8_00004065	IPR009009	RlpA-like_protein,_double-psi_beta-barrel_domain
AG8	RS_AG8_00004063	IPR001667	DDH_domain
AG8	RS_AG8_00004063	IPR004097	DHHA2_domain
AG8	RS_AG8_00006218	IPR001461	Aspartic_peptidase_A1_family
AG8	RS_AG8_00006218	IPR033121	Peptidase_family_A1_domain
AG8	RS_AG8_00001434	IPR000772	Ricin_B,_lectin_domain
AG8	RS_AG8_00006076	IPR001424	Superoxide_dismutase,_copper/zinc_binding_domain
AG8	RS_AG8_00006076	IPR024134	Superoxide_dismutase_(Cu/Zn)_/_superoxide_dismutase_copper_chaperone
AG8	RS_AG8_00006077	IPR001424	Superoxide_dismutase,_copper/zinc_binding_domain
AG8	RS_AG8_00006077	IPR024134	Superoxide_dismutase_(Cu/Zn)_/_superoxide_dismutase_copper_chaperone
AG8	RS_AG8_00007316	IPR002227	Tyrosinase_copper-binding_domain
AG8	RS_AG8_00002016	IPR004898	Pectate_lyase_PlyH/PlyE-like
AG8	RS_AG8_00005144	IPR002227	Tyrosinase_copper-binding_domain
AG8	RS_AG8_00007968	IPR018535	Domain_of_unknown_function_DUF1996
AG8	RS_AG8_00003487	IPR000172	Glucose-methanol-choline_oxidoreductase,_N-terminal
AG8	RS_AG8_00003487	IPR007867	Glucose-methanol-choline_oxidoreductase,_C-terminal
AG8	RS_AG8_00007745	IPR002509	NodB_homology_domain
AG8	RS_AG8_00000245	IPR038955	Protein_PriA
AG8	RS_AG8_00006945	IPR031968	VASt_domain
AG8	RS_AG8_00004335	IPR006094	FAD_linked_oxidase,_N-terminal
AG8	RS_AG8_00004335	IPR016166	FAD-binding_domain,_PCMH-type
AG8	RS_AG8_00008122	IPR011096	FTP_domain
AG8	RS_AG8_00006520	IPR002509	NodB_homology_domain
AG8	RS_AG8_00002551	IPR004898	Pectate_lyase_PlyH/PlyE-like
AG8	RS_AG8_00001104	IPR002227	Tyrosinase_copper-binding_domain
AG8	RS_AG8_00001102	IPR008754	Peptidase_M43,_pregnancy-associated_plasma-A
AG8	RS_AG8_00006788	IPR001041	2Fe-2S_ferredoxin-type_iron-sulfur_binding_domain
AG8	RS_AG8_00006788	IPR001810	F-box_domain
AG8	RS_AG8_00006788	IPR009737	Thioredoxin-like_ferredoxin
AG8	RS_AG8_00005728	IPR021858	Fungal_transcription_factor
AG8	RS_AG8_00004823	IPR021858	Fungal_transcription_factor
AG8	RS_AG8_00000550	IPR001563	Peptidase_S10,_serine_carboxypeptidase
AG8	RS_AG8_00000521	IPR002701	Chorismate_mutase_II,_prokaryotic-type
AG8	RS_AG8_00000522	IPR002701	Chorismate_mutase_II,_prokaryotic-type
AG8	RS_AG8_00000522	IPR007229	Nicotinate_phosphoribosyltransferase_family
AG8	RS_AG8_00000522	IPR041525	Nicotinate/nicotinamide_phosphoribosyltransferase
AG8	RS_AG8_00005817	IPR001461	Aspartic_peptidase_A1_family
AG8	RS_AG8_00005817	IPR033121	Peptidase_family_A1_domain
AG8	RS_AG8_00003579	IPR000254	Cellulose-binding_domain,_fungal
AG8	RS_AG8_00003579	IPR005103	Glycoside_hydrolase,_family_61
AG8	RS_AG8_00001404	IPR008754	Peptidase_M43,_pregnancy-associated_plasma-A
AG8	RS_AG8_00000340	IPR002044	Carbohydrate_binding_module_family_20
AG8	RS_AG8_00000340	IPR011613	GH15-like_domain
AG8	RS_AG8_00000371	IPR000757	Glycoside_hydrolase_family_16
AG8	RS_AG8_00004750	IPR029463	Lysine-specific_metallo-endopeptidase
AG8	RS_AG8_00003055	IPR001938	Thaumatin_family
AG8	RS_AG8_00006223	IPR029463	Lysine-specific_metallo-endopeptidase
AG8	RS_AG8_00008436	IPR001310	Histidine_triad_(HIT)_protein
AG8	RS_AG8_00008436	IPR010905	Glycosyl_hydrolase,_family_88
AG8	RS_AG8_00008436	IPR011146	HIT-like_domain
AG8	RS_AG8_00005159	IPR009784	Protein_of_unknown_function_DUF1349
AG8	RS_AG8_00005221	IPR019623	Protein_Rot1
AG8	RS_AG8_00006408	IPR002022	Pectate_lyase
AG8	RS_AG8_00003548	IPR001461	Aspartic_peptidase_A1_family
AG8	RS_AG8_00003548	IPR033121	Peptidase_family_A1_domain
AG8	RS_AG8_00003218	IPR001938	Thaumatin_family
AG8	RS_AG8_00008387	IPR015413	Methionyl/Leucyl_tRNA_synthetase
AG8	RS_AG8_00008387	IPR029463	Lysine-specific_metallo-endopeptidase
AG8	RS_AG8_00007157	IPR004843	Calcineurin-like_phosphoesterase_domain,_ApaH_type
AG8	RS_AG8_00007093	IPR029463	Lysine-specific_metallo-endopeptidase
AG8	RS_AG8_00006456	IPR004302	Cellulose/chitin-binding_protein,_N-terminal
AG8	RS_AG8_00006460	IPR004302	Cellulose/chitin-binding_protein,_N-terminal
AG8	RS_AG8_00008352	IPR005225	Small_GTP-binding_protein_domain
AG8	RS_AG8_00008352	IPR006689	Small_GTPase_superfamily,_ARF/SAR_type
AG8	RS_AG8_00004843	IPR013830	SGNH_hydrolase-type_esterase_domain
AG8	RS_AG8_00008101	IPR005103	Glycoside_hydrolase,_family_61
AG8	RS_AG8_00008513	IPR005103	Glycoside_hydrolase,_family_61
AG8	RS_AG8_00003830	IPR001283	Cysteine-rich__secretory_protein-related
AG8	RS_AG8_00003830	IPR014044	CAP_domain
AG8	RS_AG8_00003831	IPR001283	Cysteine-rich__secretory_protein-related
AG8	RS_AG8_00003831	IPR014044	CAP_domain
AG8	RS_AG8_00001017	IPR000743	Glycoside_hydrolase,_family_28
AG8	RS_AG8_00003358	IPR002594	Glycoside_hydrolase_family_12
AG8	RS_AG8_00008210	IPR029010	ThuA-like_domain
AG8	RS_AG8_00004465	IPR001938	Thaumatin_family
AG8	RS_AG8_00007475	IPR008754	Peptidase_M43,_pregnancy-associated_plasma-A
AG8	RS_AG8_00002643	IPR008754	Peptidase_M43,_pregnancy-associated_plasma-A
AG8	RS_AG8_00002657	IPR008754	Peptidase_M43,_pregnancy-associated_plasma-A
AG8	RS_AG8_00002668	IPR002130	Cyclophilin-type_peptidyl-prolyl_cis-trans_isomerase_domain
AG8	RS_AG8_00006090	IPR006710	Glycoside_hydrolase,_family_43
AG8	RS_AG8_00005181	IPR001722	Glycoside_hydrolase,_family_7
AG8	RS_AG8_00007602	IPR029463	Lysine-specific_metallo-endopeptidase
AG8	RS_AG8_00004917	IPR003172	MD-2-related_lipid-recognition_domain
AG8	RS_AG8_00004917	IPR039670	Sterol_transport_protein_NPC2-like

## Sheet: Sheet4-Effector
55 InterPro exclusively in "Basidiomycetes" Effector proteins				173 terms included exclusively in "R solani" Effector proteins				64 Common InterPro terms between "R solani" and "Other Basidiomycetes" Effector proteins
InterProID	Frequency	Description		InterProID	Frequency	Description		InterProID	Frequency_in_Rsolani	Frequency_in_Basidiomycetes	Percent_FoldChange_in_Frequency	Description
IPR018392	11	LysM domain		IPR001283	37	Cysteine-rich secretory protein-related		IPR004898	155	4	0.94969	Pectate lyase PlyH/PlyE-like
IPR001841	8	Zinc finger, RING-type		IPR024134	28	Superoxide dismutase (Cu/Zn) / superoxide dismutase copper chaperone		IPR000743	22	1	0.91304	Glycoside hydrolase, family 28
IPR010829	7	Cerato-platanin		IPR038955	26	Protein PriA		IPR002022	54	3	0.89474	Pectate lyase
IPR021054	4	Cell wall mannoprotein 1		IPR000254	24	Cellulose-binding domain, fungal		IPR001338	4	48	0.84615	Hydrophobin
IPR029476	4	Deoxyribonuclease NucA/NucB		IPR002227	21	Tyrosinase copper-binding domain		IPR006094	12	1	0.84615	FAD linked oxidase, N-terminal
IPR000086	3	NUDIX hydrolase domain		IPR011707	20	Multicopper oxidase, type 3		IPR001722	11	1	0.83333	Glycoside hydrolase, family 7
IPR002125	3	Cytidine and deoxycytidylate deaminase domain		IPR039670	15	Sterol transport protein NPC2-like		IPR004302	11	1	0.83333	Cellulose/chitin-binding protein, N-terminal
IPR001388	2	Synaptobrevin		IPR011089	14	Domain of unknown function DUF1524		IPR013830	11	1	0.83333	SGNH hydrolase-type esterase domain
IPR006175	2	YjgF/YER057c/UK114 family		IPR018535	14	Domain of unknown function DUF1996		IPR008754	51	5	0.82143	Peptidase M43, pregnancy-associated plasma-A
IPR010908	2	Longin domain		IPR001000	13	Glycoside hydrolase family 10 domain		IPR021851	28	3	0.80645	Protein of unknown function DUF3455
IPR019831	2	Manganese/iron superoxide dismutase, N-terminal		IPR001117	12	Multicopper oxidase, type 1		IPR016166	9	1	0.8	FAD-binding domain, PCMH-type
IPR019832	2	Manganese/iron superoxide dismutase, C-terminal		IPR002921	11	Fungal lipase-like domain		IPR000782	17	2	0.78947	FAS1 domain
IPR020822	2	NA		IPR011706	11	Multicopper oxidase, type 2		IPR000172	8	1	0.77778	Glucose-methanol-choline oxidoreductase, N-terminal
IPR024156	2	NA		IPR000209	9	Peptidase S8/S53 domain		IPR000073	7	1	0.75	Alpha/beta hydrolase fold-1
IPR000490	1	Glycoside hydrolase family 17		IPR000627	9	Intradiol ring-cleavage dioxygenase, C-terminal		IPR006710	7	1	0.75	Glycoside hydrolase, family 43
IPR000560	1	Histidine phosphatase superfamily, clade-2		IPR002625	9	Smr domain		IPR001568	6	1	0.71429	Ribonuclease T2-like
IPR000566	1	Lipocalin/cytosolic fatty-acid binding domain		IPR013899	9	Domain of unknown function DUF1771		IPR002018	12	2	0.71429	Carboxylesterase, type B
IPR000719	1	Protein kinase domain		IPR000834	8	Peptidase M14, carboxypeptidase A		IPR013087	6	1	0.71429	Zinc finger C2H2-type
IPR000788	1	Ribonucleotide reductase large subunit, C-terminal		IPR001223	8	Glycoside hydrolase family 18, catalytic domain		IPR029463	18	3	0.71429	Lysine-specific metallo-endopeptidase
IPR001083	1	Copper fist DNA-binding domain		IPR007867	8	Glucose-methanol-choline oxidoreductase, C-terminal		IPR008427	21	4	0.68	Extracellular membrane protein, CFEM domain
IPR001148	1	Alpha carbonic anhydrase domain		IPR010259	8	Peptidase S8 propeptide/proteinase inhibitor I9		IPR000028	5	1	0.66667	Chloroperoxidase
IPR001646	1	Pentapeptide repeat		IPR040200	8	FAS1 domain-containing protein Mug57-like		IPR000070	15	3	0.66667	Pectinesterase, catalytic
IPR001878	1	Zinc finger, CCHC-type		IPR001229	7	Jacalin-like lectin domain		IPR001087	5	1	0.66667	GDSL lipase/esterase
IPR002075	1	Nuclear transport factor 2		IPR001461	7	Aspartic peptidase A1 family		IPR002509	55	11	0.66667	NodB homology domain
IPR002376	1	Formyl transferase, N-terminal		IPR007484	7	Peptidase M28		IPR003172	15	3	0.66667	MD-2-related lipid-recognition domain
IPR002575	1	Aminoglycoside phosphotransferase		IPR001547	6	Glycoside hydrolase, family 5		IPR005103	41	10	0.60784	Glycoside hydrolase, family 61
IPR002759	1	Ribonuclease P/MRP protein subunit		IPR004886	6	Glucanosyltransferase		IPR000334	16	4	0.6	Glycoside hydrolase, family 45
IPR002938	1	FAD-binding domain		IPR011096	6	FTP domain		IPR001153	12	3	0.6	Barwin domain
IPR003323	1	OTU domain		IPR023631	6	Amidase signature domain		IPR002053	1	4	0.6	Glycoside hydrolase, family 25
IPR003337	1	Trehalose-phosphatase		IPR001842	5	Peptidase M36, fungalysin		IPR018466	1	4	0.6	Kre9/Knh1 family
IPR003737	1	N-acetylglucosaminyl phosphatidylinositol deacetylase-related		IPR002347	5	Short-chain dehydrogenase/reductase SDR		IPR024655	8	2	0.6	Uncharacterised protein family, glycosyl hydrolase catalytic domain
IPR004978	1	Stanniocalcin		IPR006045	5	Cupin 1		IPR001938	71	18	0.59551	Thaumatin family
IPR005089	1	Carbohydrate-binding module family 19		IPR008183	5	Aldose 1-/Glucose-6-phosphate 1-epimerase		IPR001222	3	1	0.5	Zinc finger, TFIIS-type
IPR005595	1	Translocon-associated protein (TRAP), alpha subunit		IPR011613	5	GH15-like domain		IPR001529	3	1	0.5	DNA-directed RNA polymerase, M/15kDa subunit
IPR006141	1	Intein N-terminal splicing region		IPR012132	5	Glucose-methanol-choline oxidoreductase		IPR001563	3	1	0.5	Peptidase S10, serine carboxypeptidase
IPR006716	1	ERG2/sigma1 receptor-like		IPR012946	5	X8 domain		IPR002701	3	1	0.5	Chorismate mutase II, prokaryotic-type
IPR007117	1	Expansin, cellulose-binding-like domain		IPR012951	5	Berberine/berberine-like		IPR007112	1	3	0.5	Expansin/pollen allergen, DPBB domain
IPR007612	1	LURP-one-related		IPR017774	5	Bicupin, oxalate decarboxylase/oxidase		IPR033121	8	3	0.4546	Peptidase family A1 domain
IPR008160	1	Collagen triple helix repeat		IPR001765	4	Carbonic anhydrase		IPR019623	8	3	0.45455	Protein Rot1
IPR013085	1	U1-C, C2H2-type zinc finger		IPR002044	4	Carbohydrate binding module family 20		IPR014044	37	14	0.45098	CAP domain
IPR018937	1	Magnesium transporter		IPR003159	4	Polysaccharide lyase family 8, central domain		IPR000757	26	10	0.44444	Glycoside hydrolase family 16
IPR018957	1	Zinc finger, C3HC4 RING-type		IPR004103	4	Polysaccharide lyase family 8, C-terminal		IPR000675	9	18	0.33333	Cutinase/acetylxylan esterase
IPR021102	1	Peptide-N4-(N-acetyl-beta-glucosaminyl)asparagine amidase A		IPR009880	4	Glyoxal oxidase, N-terminal		IPR001128	2	1	0.33333	Cytochrome P450
IPR021608	1	Melampsora lini avirulence protein AvrL567		IPR012970	4	Polysaccharide lyase 8, N-terminal alpha-helical		IPR001424	28	14	0.33333	Superoxide dismutase, copper/zinc binding domain
IPR021765	1	Mycotoxin biosynthesis protein UstYa-like		IPR015202	4	Galactose oxidase-like, Early set domain		IPR002889	2	1	0.33333	Carbohydrate-binding WSC
IPR022775	1	AP complex, mu/sigma subunit		IPR019008	4	Domain of unknown function DUF2012		IPR004843	2	1	0.33333	Calcineurin-like phosphoesterase domain, ApaH type
IPR023210	1	NADP-dependent oxidoreductase domain		IPR019236	4	Domain of unknown function DUF2183		IPR004911	4	8	0.33333	Gamma interferon inducible lysosomal thiol reductase GILT
IPR023416	1	Transthyretin/hydroxyisourate hydrolase domain		IPR029010	4	ThuA-like domain		IPR008914	2	1	0.33333	Phosphatidylethanolamine-binding protein
IPR023485	1	Phosphotyrosine protein phosphatase I		IPR038970	4	Polysaccharide lyase 8		IPR011058	4	2	0.33333	Cyanovirin-N
IPR025051	1	Protein of unknown function DUF3990		IPR039163	4	ER membrane protein complex subunit 7		IPR021476	4	8	0.33333	Egh16-like virulence factor
IPR025331	1	Tuberculosis necrotizing toxin		IPR000592	3	Ribosomal protein S27e		IPR000026	7	4	0.27273	Guanine-specific ribonuclease N1/T1/U2
IPR028945	1	Get1 family		IPR003137	3	PA domain		IPR002130	3	5	0.25	Cyclophilin-type peptidyl-prolyl cis-trans isomerase domain
IPR029167	1	Meiotically up-regulated gene 117 protein		IPR003245	3	Phytocyanin domain		IPR000772	9	14	0.21739	Ricin B, lectin domain
IPR029226	1	Ecp2 effector protein		IPR005225	3	Small GTP-binding protein domain		IPR006689	3	2	0.2	Small GTPase superfamily, ARF/SAR type
IPR033123	1	Glycosyl hydrolases family 11 (GH11) domain		IPR010905	3	Glycosyl hydrolase, family 88		IPR013766	7	5	0.16667	Thioredoxin domain
				IPR011430	3	Down-regulated-in-metastasis protein		IPR001179	11	15	0.15385	FKBP-type peptidyl-prolyl cis-trans isomerase domain
				IPR013595	3	Peptidase S33 tripeptidyl aminopeptidase-like, C-terminal		IPR008258	5	6	0.09091	Transglycosylase SLT domain 1
				IPR015720	3	TMP21-related		IPR009009	18	16	0.05882	RlpA-like protein, double-psi beta-barrel domain
				IPR041371	3	Glycosyl hydrolase family 92 N-terminal domain		IPR001375	1	1	0	Peptidase S9, prolyl oligopeptidase, catalytic domain
				IPR000210	2	BTB/POZ domain		IPR002594	2	2	0	Glycoside hydrolase family 12
				IPR000262	2	FMN-dependent dehydrogenase		IPR004045	1	1	0	Glutathione S-transferase, N-terminal
				IPR000742	2	EGF-like domain		IPR004046	1	1	0	Glutathione S-transferase, C-terminal
				IPR001002	2	Chitin-binding, type 1		IPR009038	3	3	0	GOLD domain
				IPR001382	2	Glycoside hydrolase family 47		IPR010987	1	1	0	Glutathione S-transferase, C-terminal-like
				IPR001404	2	Heat shock protein Hsp90 family
				IPR001667	2	DDH domain		Frequency: Number of times an interpro term found in all "Basidiomycetes" or "R. solani"
Frequency: Number of times an interpro term found in all "Basidiomycetes" or "R. solani"				IPR001764	2	Glycoside hydrolase, family 3, N-terminal
				IPR002241	2	Glycoside hydrolase, family 27
				IPR002818	2	DJ-1/PfpI
				IPR004097	2	DHHA2 domain
				IPR005135	2	Endonuclease/exonuclease/phosphatase
				IPR006047	2	Glycosyl hydrolase, family 13, catalytic domain
				IPR006179	2	5-Nucleotidase/apyrase
				IPR007676	2	Ribophorin I
				IPR008313	2	Metal-independent alpha-mannosidase
				IPR008397	2	Alginate lyase domain
				IPR010126	2	Esterase, PHB depolymerase
				IPR010435	2	Fn3-like domain
				IPR010497	2	Epoxide hydrolase, N-terminal
				IPR011679	2	Endoplasmic reticulum resident protein 29, C-terminal
				IPR011683	2	Glycosyl hydrolase family 53
				IPR013149	2	Alcohol dehydrogenase, C-terminal
				IPR014485	2	Predicted phosphoesterase, C1039.02 type
				IPR015364	2	Rhamnogalacturonase B, N-terminal
				IPR016590	2	Rhamnogalacturonase B
				IPR019156	2	Ataxin-10 domain
				IPR021858	2	Fungal transcription factor
				IPR027414	2	Glycosyl hydrolase family 95, N-terminal domain
				IPR029411	2	Rhamnogalacturonan lyase, domain III
				IPR029413	2	Rhamnogalacturonan lyase, domain II
				IPR031728	2	Beta-glucuronidase, C-terminal
				IPR031968	2	VASt domain
				IPR035810	2	Phosphatidylethanolamine-binding protein, eukaryotic
				IPR041524	2	Glycoside hydrolase 131, catalytic N-terminal
				IPR041542	2	Beta-xylosidase, C-terminal Concanavalin A-like domain
				IPR000101	1	Gamma-glutamyltranspeptidase
				IPR000330	1	SNF2-related, N-terminal domain
				IPR000408	1	Regulator of chromosome condensation, RCC1
				IPR000477	1	Reverse transcriptase domain
				IPR000866	1	Alkyl hydroperoxide reductase subunit C/ Thiol specific antioxidant
				IPR000868	1	Isochorismatase-like
				IPR000873	1	AMP-dependent synthetase/ligase
				IPR001041	1	2Fe-2S ferredoxin-type iron-sulfur binding domain
				IPR001138	1	Zn(2)-C6 fungal-type DNA-binding domain
				IPR001139	1	Glycoside hydrolase family 30
				IPR001310	1	Histidine triad (HIT) protein
				IPR001487	1	Bromodomain
				IPR001609	1	Myosin head, motor domain
				IPR001650	1	Helicase, C-terminal
				IPR001680	1	WD40 repeat
				IPR001810	1	F-box domain
				IPR001944	1	Glycoside hydrolase, family 35
				IPR001952	1	Alkaline phosphatase
				IPR002016	1	Haem peroxidase
				IPR002048	1	EF-hand domain
				IPR002156	1	Ribonuclease H domain
				IPR003154	1	S1/P1 nuclease
				IPR003779	1	Carboxymuconolactone decarboxylase-like
				IPR005788	1	Disulphide isomerase
				IPR006035	1	Ureohydrolase
				IPR007111	1	NACHT nucleoside triphosphatase
				IPR007229	1	Nicotinate phosphoribosyltransferase family
				IPR008758	1	Peptidase S28
				IPR009291	1	Vacuolar protein sorting-associated protein 62
				IPR009737	1	Thioredoxin-like ferredoxin
				IPR009784	1	Protein of unknown function DUF1349
				IPR010357	1	Domain of unknown function DUF953, thioredoxin-like
				IPR010472	1	Formin, FH3 domain
				IPR010926	1	Class I myosin tail homology domain
				IPR011118	1	Tannase/feruloyl esterase
				IPR011146	1	HIT-like domain
				IPR011659	1	WD40-like Beta Propeller
				IPR012908	1	GPI inositol-deacylase PGAP1-like
				IPR013148	1	Glycosyl hydrolase family 32, N-terminal
				IPR013189	1	Glycosyl hydrolase family 32, C-terminal
				IPR014001	1	Helicase superfamily 1/2, ATP-binding domain
				IPR014612	1	Ribonucleases P/MRP protein subunit Rpp20
				IPR015255	1	Vitellinogen, open beta-sheet
				IPR015340	1	Alpha-amylase, domain of unknown function DUF1966, C-terminal
				IPR015366	1	Peptidase S53, activation domain
				IPR015413	1	Methionyl/Leucyl tRNA synthetase
				IPR015425	1	Formin, FH2 domain
				IPR016288	1	1, 4-beta cellobiohydrolase
				IPR017986	1	WD40-repeat-containing domain
				IPR018803	1	Putative stress-responsive protein
				IPR018939	1	Autophagy-related protein 27
				IPR018954	1	Beta-galactosidase, domain 2
				IPR019405	1	Lactonase, 7-bladed beta propeller
				IPR020683	1	Ankyrin repeat-containing domain
				IPR024766	1	Zinc finger, RING-H2-type
				IPR025300	1	Beta-galactosidase jelly roll domain
				IPR025714	1	Methyltransferase domain
				IPR025972	1	Beta-galactosidase, domain 3
				IPR026874	1	Glucosidase 2 subunit beta
				IPR026913	1	Methyltransferase-like protein 24
				IPR026992	1	Non-haem dioxygenase N-terminal domain
				IPR027372	1	Phytase-like domain
				IPR028146	1	Glucosidase II beta subunit, N-terminal
				IPR029482	1	Putative peptidase domain, HRXXH
				IPR029615	1	ER membrane protein complex subunit 10
				IPR030400	1	Sedolisin domain
				IPR031330	1	Glycoside hydrolase 35, catalytic domain
				IPR033453	1	Glycosyl hydrolase family 30, TIM-barrel domain
				IPR036607	1	Glucosidase 2 subunit beta-like
				IPR037396	1	FMN hydroxy acid dehydrogenase domain
				IPR037459	1	Rhamnogalacturonan acetylesterase RhgT-like
				IPR037813	1	Transcription initiation factor TFIID subunit 2
				IPR038885	1	Phospholipase B1, membrane-associated
				IPR039794	1	Glucosidase II beta subunit-like
				IPR040147	1	Membrane-anchored lipid-binding protein Ysp2/Lam4-like
				IPR040250	1	Nucleobindin
				IPR041233	1	Alpha galactosidase, C-terminal beta sandwich domain
				IPR041525	1	Nicotinate/nicotinamide phosphoribosyltransferase
				Frequency: Number of times an interpro term found in all "Basidiomycetes" or "R. solani"
